# Supplementary material for: De novo assembly of Euphorbia fischeriana root transcriptome identifies prostratin pathway related genes
Source: BMC Genomics. 2011 Dec 13;12:600. doi: 10.1186/1471-2164-12-600 (PMC3273484; doi:10.1186/1471-2164-12-600)
Supplement: Additional file 10 — Fasta sequences of 18,180 transcripts. [file 1471-2164-12-600-S10.TXT]

>EFI_000001
CGCCGTGAAATTTATTGAATGATAGTTGAACTAAAGCGAACAAAATTTACATGATATTCAGCTTCGAGCACACTAAAATTAAATGGCATCCATACAGAAAAATGTTAGATCCATAATGATATAATAAGACAGAACAAAATACAATCTGAAAGGAAAAATGGCCGGCTGGAGAACCGATAGTGCTCCCTTTTCTACCACAAAGATGCAAACCCACACACAGGCACAAGGCCAACAATAATCTTAAATTACAGCATTATGCAATCCAGGGAAAATAATAATAATAATAATAATAGAGTAGCATGTACAGCGTCTGATTCTTTATTACCAATTCACCTCAATCATCAGATCTCATGTTGGTCGTTTTGGGGGCAGAGTTCCAACAATCAAGACACTGGTAGAATCACATGTTGCCATCACAGAAACACCAAACTCAAGCGGAATTCACGAGCACAAAAAGCGGTGTCTCTCCTAACCGGTCCCGACCCTTTAGCTCAGCCAATTCAATAACACAGGCACATTCTACAACATGAACCCCAACACGCTCAAGTAGTTTGATTGCGGCACATAATGTTCCACCAGTTGCAATGAGATCATCAATAACTAAAGCACGTTCTCCTTCTTGTACAGCACCTACATGCATCTCCATTTTGTCTGTTCCATATTCCAAGGAGTACTCCTCTGAAATAACTTCCCCAGGCAACTTATTAGGTTTCCTCATGGGGACAAATTTTGCCCCAATAGCCAATGCAATAGGAGGGCCAAATATGAAACCTCTTGCTTCAACACCTGCAACAACAGAGATATTCTTCCCTTTGTATCTTTCCACAAACAAATCTATTGTGTCCTTAAAGGCCTTTGTATCGAGAAGCAACGTCGTTATATCTTGAAACATGATTCCTGGTTTGGGGAAGTCAGGGATGACCCTAATTGAAGAGGAAATCCCCTTTATGCGAGGATCTATCTCGTCTTGAGCTGCCATTTTCAGATTTAGCAGCGGCTGATGAGAGTCTCTTCCGGCTCCGGCACAACGGAGAGAGGGGAGAAGAGGTGAGTAATTTGGGGAGGAAATCGAGTGAAATTTTCCGATCCAAGCAGAGTGAGGATCAGAAGAAGAAGAAGATGAGAGTTGGTGAGAGGCGACTGAAGTGGGATGACGCAAAAACACAATTCGGAGCATCATGATTTTGACTCGGTGCTCCCAAATGGATCTGATTGATTGCTTGGAGGGAAGAGACTCAGTTCTGATTCATGCATTTAATTTTATTATTATACACCAAAAAAGAAATTCCACTCTTCCCGACTGCGTCATCTTCA
>EFI_000002
AACTTATCGAGTTGTCCAAACAACTTTCCTCTTCTCGAGCTGCAGCTTCTCTAGGGCATTTAGTTCCAATACTCGTTTGCTTGCCACGAAAAGTAGACATTCTCCTCCTGTCTCTGGGAGGAAAATCTGTTCATGAAATAACTATCAGCAATCAGTTCGAAATACAAACCCCCAATTTTCTCGAGAAAATTTTCAACTAACTAATGGCAAGTAGGAAGCTGGTTAGGGATGTGTTACTTTCTAGCCGGCGCTTCTTTCTCCACCCAAAGTCTCTGCAGGGTTCAAGTATGAGATTACAGTTGCCGTCAACAACTGGGTACCCTGCTTATCGTGGATATGGTGTATTTAGTGAGTTTTCCAAGAAAGTAAAAGGAGAGGTCAACAGCAATCAAGAATTTCAACAGTCAGTGAAGGAGCTGAAGGAGAAAGCTGAGGAACTGAAGGGTGTGAAAGAGGAGCTGAAAGTTAGAACGAAGCAGACAACTGAGCAGCTGTACAAGCATGTGGATGGTGTTTGGACAGAGGCTGAAGCAACTGCAAAAAAGGTTTCTTCCAACGTCAAAGAAAAGATTGCTGCTGCCAAAGTAGAGGTCAAAGAAACTTTCTCGACGGGGAAGCAAGAGGCCTCTGAGTCTTCTGGAACTTCAAATAAAGATGGTACTGATGTAAACGGAGATGAGAGGAAAGCTTCGTCTTCAACAGACAAGGAGAATAGTACTAGTGATAATTCAGAAACGTTATTTGGAAAATTTAGATCAAGCATACCTTCCTCAAAAATGTCATCGGCGTTCCACAGATTGAAGGAAGCAAAAGTCACTGACTATGTAAAGAAGGGTTATGACGTTGTGAAGGATGAGTTATATGGTAACCCTAGTCAGAGAAAGCGCCTAGAATATACCCCTCCCCCCTCCTTCAAAGGTGAAACAAGCTCAAGAAAAGACATTGCTGTTCTTCCCTCAAAGCAGTCTAGGTGGAATAAAACATGGGGCGCATTCAGAGAAAAGGTACGAGGTCATACTTTATTCAAGCGTTTTGCTGGCTTTAGTGAGCCTGTGGTAACAAAGAGTCAAGAGATTGCAGAGGACGTGCTGGAAAGATGGGAGACTAGTGATAATCCGGTTGTTCACAAAATTCAGAATGTCAGTGATACTATCTTTCAAGAAACTGATTCTGCGGCAACAATCAAGGAGATAAGTCGTCGAGATCCATCGTTCTCTTTGATGGATTTTGTGGCTGAAGTTCAAGAAGCTGTTAGACCTGTACTTAATGCTTACATGAAGGGAGATGTAGAAACCTTGAAGAAGTTTTGTACATCTGAAGTTATTACTCGGTGTGAGGCAGAGCATAAGGCTTTTCAGAGTCATGGTATATTTTTTGATAATAAGATTCTGCATATTTCTGACGTGGAATTAAGAGAGACCAAAATGATGGGAACGTCTCCAATAATCATTTTAGCTTTTCAAACACAGCAAGTACATTGTGTACGTGACCGAAATGGTGCAATAACAGAAGGGGGCAAGGATACAATCCACACGATATACTATGCGTGGGCGATGCAACAAATAGATCCAGAAGAAGTTGGAGAAGGTGCTATCTACCCTATATGGAAGCTAAGAGAGATTCAACAACTCGGTATCCAAGCTCTCATATAGCCTTGATGCTCTCAATTGAGGAGTAGAAAATGTAAAACCAAATAGATTACTCTGTTTCACCTACACTTGATGCTCTCTCTGGGTTTTGTCACTCCAGGGAAAGCTTTGGTTGATTGATATTCCCTCCTTGTTAATCTGATCTAATAATGAAATTGAGTACTTTGGAATTTATAAACGGCTGCTCTTTCTGTAGAATGACATTATTTTTTTAAAAAAATG
>EFI_000003
ACATCCTTGAGAATGATTTTTCTAGCCTATGGCGTATGGTGCTTTCTTTCTTGGCCCTTGGTCATTCTCTTAAGGATGTACCAAATCAATGCTTGTTAACTTCCCAGGCAGTTCACCTCGGATGCCAGCTGGTTAAGCTTTACAGTGAAATTCGCAAGGCGGAGATTATCATATTTGAACTCTGTAAAGCAATCAGGTGCATTATGGTACATGGGAATGATAATTATTGTGAAAAAACTTGTGGTTCTTTTGGGTCTTTTACCAACCTTTTCCCTTCTGATGTATATGCAAAATCAGTACGAATGCTGTTATGTGAACACGAGTTTAAACTTGCTATTAGCAGCAGTATCAAGTCTTTACCAGAAGGGAAGGCAAGTACATGTGTTGGGGAATTGAAAGATGATTTAAAAGAGTCCATTAAATGGATAAAAGAAATTTGTTCAGTGGCAGCTGGAAAGGAATATCAGGA
>EFI_000004
ATTTTTATTTTTATTTTCTTACACTGTTCTCTCTGATCTGTGATGTGCCAAAGAAAAAGAAGGAAAAAATTGAAAATAACGTAAAGTTGACGCTTCTCTCTAATCCAAATCAAGAAAAAGTTTGAGTCCAGTCCTCTTTAACTTAAACTCTACTCCTCTTCCCCCCATCCGATTCTTTGATTCTTGAGAACCAGAAATGAAGAAAGAGAGAGGAAAAGCAGCAGCAGTGCCAGTGGAGATATACAGAAATGACTTGTTTCAAGAATATTACAGCACATCCTCTGAACTTCCTTGCAAGAAGCATCCTTCTTCTTCTTCTGTTGGTATTTGTGCCTACTGCCTCAAAGATCGGTTGCTGAAATTGGTGTGTTCAGACTGTGGAGAGCAAAGGCTGTCTTCTTGTTCTTGCTCTGATGACATGATCTCTTCTTCCAATCGTAATTCTTGCTCTGTTGAGGTAGGAAGTGTTGGCCGAGTTTCTTTTTTGATTGAGAATGATAATCACAAAAATCATGAACTTGTTAATTCCATTTCCAAGCCCAAATTGAGTGGATCAGATTCAGATGTGTTGTTGCTTAAAAGAAGCAGTAGCAGCTGCGCCGAGATCAAGAGTAGGAAAAGTGGGTTTTGGAGGATTGGGAAGCTTTTTAGCAAGAAAAAAGAAAAGGGGATTAACTCTGATCAGAGAAGTAGTGTTAATGGGTTTGAAGAAAAAACTGATCTTTGGGTTGTTGATTATATGGGTGTTTCAAGGTCAAGGTCTTTATGCAGTTTCAGAAATGGTGGCTTTTTTGGGTCAGAAGACGGTACTTTTTCTGGTGCTAGGAGCTCAATTTCAGCTGCTAGAAGTTCCATTTCAGCTGCTAGGAATTCTGGGCTCTTTGATCCTGATAGAAAAAGTGGCTTCAGTGAGACTGAGCCAAGAAAAAGTGGGTTTGATGGTGCTAATGCTAATGTTTCAGATCCTGAAACTAGACGTATATTTTCAGTTAAAGAAGGGAACTTTACAACAATGGATGATTCGGGATTTATTGATTTGAAATTTGATTTCCCATCATCGGAATCATCAAAATCAGAAATGCAAACAGTCTATTCGAGTTCAGCTTTTGGTAGCATGAGATCATCGGGGGGAGAGTTTCTAGATCAAAATGGAGGTTCGTGTAGGATTACAGTAAGTGACAGAGGGATTAAAAGAAGCAGGAAAAGTTTCAAGAGCTGGAGATGGATTTTCAGCCAAAATCCAAATGCAACCAAGAAACATCAACAACATCATTTTGCGGTAAAAAACGTAGCACCGTAATTAATTATTTGTAATTTTTCTATTTTCCACTGTTGTAAACCAAAATTCGACTTGTCTTCAATTAATGTCCTGACTAGTCCCTGAACGTCTCCAACAGCCCGACTAGCGCCTAAAGTCTTTTACTACATTGCTATTTTCTATAAGTTATGTTGGAGTACTTTG
>EFI_000005
GTCTGCTCAAAAGTTTCCTTCACAGTTCTGTGTAAATACAAAATGGAAAACACTCGTTTTATCAGATTTCTTTATTACCCCATTTGCCAAATTCAGGTTCTTACAAAATGGGGGACAACAATCATGGAAGACAAGGAATAGAAAAACACTTAATTGGATAAAAAGAATTACAACATATAAAACACAAGTAACTGCTGATCCACATGAGACAAATGGGAATGGGAATCAGAATCAGAATCAGCATAAAACGCTGGCTGACGAAGTCCCAGCAACCCGAACCGACACTGGATAATCCACCGGATCACCACAGTGTCCGCTTTTAACAGCAACAACTTGTAACTTGCTTAAATTGCTGGCATTCGTATCCACAAGTGACATTTTCTTAGCAGCAACTGCCTTCATCCGGTATCGCTCTGCTCTAGATCCAATAACCTGTCCTAGTATAGATGCTGCAATGGTAAATGCCATGGCTGACTTCGGCATCAATACAGATTTCCTCAGCATGCCAATGAAAGGAACTGCTGCGTGGACAGCGACAAACCATGATGCTGAAAACTTCTCTGTGTGTTCCCTCCAAACCCCTAAAGGTACATTTGCTGCCATTCCTAACATTCCGATGACAAGAACTTTGGTGGGTAAGGCTTGAGGACGAAGGTTCTTCGCAAATGCAGTTCGGGAAATAGCTGCTCGTGCTGCAACAATAGCAGGTGGGCACTTAAATTTCATGCCTGGCGGGGGCTGAAAAGCTTTTGCAACAAGCGGCAGAACACCACTCACTGCACGGAATGACTTCGCAATAGGGCAGTTTCCATTTTGTAGCCACTCATTGCTCATTGCCTCATGATTAGATTGTTCTCCCTGTGAAGATGGATTTTTCTTGGATGGTTTCGAGTTTTTCTTTTCATTGTTCCACTTCTTTGAAAAGGAATCAAAGCCAAAGAATCCCCCAAACGATGAAAGACTGACAGAAGCTGCCTTTGCAGCTAAAGGATTGAACTCAGGAAGGGTGGGTCGGGTCTCTTTTCTCTCAGAATTTTCAGAAAGTGGGACAACTCCATCACTCCCATGGAATAGCCTGAATGCCATATCAAAATTGGGACCATCCTCAAAAATTGGACCTTTGCCTGACCGAACTGGTATGGGAAGATGCAAGGATGAAAAGGAGAAATTAGTGGGCTCGTTAATGTTCCTCAAAAATGGACACCTTAGAATGTCATTTGGACAAGGTGCAGATTCCTCATTTAGGCCTCTGAAGAAGAAGTCCATATTTGCTATCAAGTATGCTTATCTGATATTGAAGTAGAAGCGGAGAGGCAGAGATCAGGAAATGTGGAAGGAGGGGTCTGAAGAGAGAATGATAGCAAATGGAGATTGGAGACAGAGGAAAGAATCAGAAGTGTTAGGTGACAAATGAAGAAAACAGAGAGAATGGTACTTTAGAGAGGGAGACAGAGGAGATAGAGAGTAAACGACGCCGTGCTTACCACACGCCAATGGCAGATTTTTTGATGTCTTGATGCCATTGATGCTGAGAAGATGAGAGACTCAGTGAGAGAGAGTTGAGTCGTGCGGCGGAAAAAGAAGGAAAAGAAAGGAC
>EFI_000006
CAACCATCAATGATAAATAAAAATTAAAAAAACTGGAAAACTGAAGATATGAACTATACACACATACCAAACCATCTTCAACCATAATCATCATTGATTCCCTTCCCATTCCCCTCCAATAATAATAATAATCTATGCTCTTTTTTCTTCTCTATTCACAAAAATAAATCATCCCCATCTTCTGCTATACCAACCATAATTTTCCATTAGACAACAAGGATATACCCTACCCACTTTAAGCAACTTCCTCAAACGGAAATGGTATCGGCACGGCCTGCTCGGGTTCGGTGACGGCGTTTTCCGTGGTGGCGCCTGCCTCCACCGAATGTAACTGGGTCGAAAGATTTAAGTCTTTTGGCTTCTTGGGTATTGATCGCACACTCGGATGGAGGCACGCTGTATCGAACACGATCGTAACAGTACGAATAGGTCATATACTTTCTCCTGAAGTTGTCCATTCTCATTCTTTGTGAGGGTGTGACACCGGTCGGAATTGCTTGAGAGTCTTGCGCAATGTCGCATTTCGATACCTGCTCGATCGGGTCGACAGCACATCCGTGTAGTACAAAGTTGGAAAACTCGGTGACGTAAGGGGCATATTTGTAATTTACTCTGTATTTGCCTCCATTGGTAGCCCAATCAGAACCATCCCAAATTGTTGCATACAAAGACATTGGCTTGGAAGGAAAATCGGCTCCCATAGCTACCGTTCTTTTCACCTCCCGAATCGGAACATTGTCGACGTAAAATATGATCTGAGAATCAGTCCAGAGAATGCTGTACTGATGATAATCATCAGAAGGATCGAACCAGAGACTGTATCTTTCTTCTCTGCCAATGCTGGTGCTTCCATTACCATAAATATTTGTCTGAATCCTCCAATCTTTGCCTCTTATGTTACCCAAGAACTCAAAGTCTATTTCATCATGATTTTTCTCGAATATGTCACCGTTGGACATATAGAAAGCAACGACAACACCAGCAGTATAATCAGAAGGCAACTTGATGGAAGCACTGAAGTAGCCATGTAAGTACAAATCATGAGAAACGAATCCAGACCCTGTTCTTTCATCCAGTGATAGATGAACTGTTTTTCCATCTTTATGTAGGACTAGATTATCATCCCCAAAAAGATGGGTGTATCCTTCATCGAATGATATAATCGGTAAAGTACTTGAAGACCCAGAAACAAGAACAGTAAATAGAGATAAAAATAAGAGAAAACTATAACCCAGATTAGAGACCACCATTTCTGTGTTCAAAATTATGCTTTTTTACTATCTTCTTCTTTGAGTCCCAAATCGAGACTGAAACAGATGATGTCTCTCTGTTTCGCCTAAAAATGGTGATTATATAAGAAGAAGATGAATAAAAGAGTACTGAAGAATAAGAAGAAGAAATGGTGTGCGGAAGAAGAATCCGACTAGACCTCTATAGAGAGAAGGAGAG
>EFI_000007
CAGCTTACCCACCCCCATCTTCTTGGTCTCGTTCTAGAGAGCGCTAAACCTAACGATACCAAACCAAAACCGAAAAGCCGATTATTTCAAGGCGGAAAAGCCTGCGGGTTTTTTTGATCAATTCTTTGAATTAATTGATTTTAAGATCCAAGATGAGTTCGGATTCGGATTTGGTTAGGTACGTTGAGTCTGTGCTTGGGGTCTCCTTCGGCGCTTCTGTTTCTGACTCGCTTCTTCTTATTGTGACCACCTCCTTTGCGCTTTTAGTTGGGTTGTTGCTCGTTTTCTGGAAGAGATCGTCGGATCGGAGGGAGGTGAAGCCTGTTGTGGTTCCTAAGTCGCTTGCGCAGAAGAACGAGGAGGATGAAATTGAGGCTCTTTCTGGTAAAACTAGGGTCACTGTCTTTTATGGAACTCAGACTGGTACGGCTGAAGGTTTCGCCAAGGCCCTAGCTGATGAGATTAAGGCTAGATATGAGAAAGCAGCTGTCAAAGTTGTTGACCTGGACGATTATGCTATGGATGACGAAGAATATGAAGAAAAATTCAAGAAAGAGACTTTGGCATTTTTTATGGTTGCTACTTATGGTGATGGTGAGCCAACTGATAATGCTGCAAGATTTTATAAATGGTTTACTGAGGAAAACGAACGAGGAGTCTGGCTTCAACGGCTCACTTATGCTGTATTTGGCTTGGGTAACCGCCAATACGAACATTTTAACAAGATAGCTACGGTGCTCGATGACCAACTTATTGAGCAAGGTGCAAAACGCCTCATTCCTGTTGGTCTTGGCGATGATGATCAGTGCATTGAAGATGATTTTACTGCCTGGAAAGAGTTATTGTGGCCCGAGTTAGACCAAGTACTGAGAGATGAAGATGATGTCAATGGTGCATCTACTCCATATACAGCAGCTATACCTGAATACCGTGTGGAGATTCATGATGCTGCTGTGTCATCTTGTGAGGATAAATTGTCAAACTTGCAAAATGGGAATGCTAATTTTGATATTCACCATCCATGCAGGGCTAATGTTGCCGTTCAAAAAGAGCTCCACAAACCAGAATCTGACCGCTCGTGCATACATCTGGAATTTGATATTTCTGGGACTGGTATTACATATGAAACAGGGGATCATGTGGGTGTTTATGCTGAAAATTTTGATGAAATTGTTGAAGAAGCAGGGAAGTTGTTGGGTCAACCTTTAGATTTGCTATTTTCTCTTCATACCGACAATGAAGATGGATCATCCCTTGGAAGTTCTTTGCCACCTCCTTTCCCAGGGCCATGCACACTCCGTACTGCTTTGGCACGCTATGCAGATCTCTTGAATCCTCCTCGAAAGGCTGCTCTGATTGCTATGGCTGCTCATGCCACTGAACCTAGTGAGGCAGAGAGACTGAAGTTTTTATCATCACCACAAGGAAAGGATGAGTACTCCCAATGGGTTGTTGCAAGTCAGAGAAGTCTGCTTGAGGTAATGGCGGAATTCCCATCTGCAAAACCTCCCCTTGGTGTATTTTTTGCAGCAGTGGCACCTCGCCTACAGCCTCGCTATTATTCTATCTCGTCATCACCGAGATTTACTCCCAACAGAGTCCATGTGACTTGTGCTTTAGTCTATGGTCCAACACCCACTGGAAGAATTCACAAAGGGGTGTGCTCAACCTGGATGAAGAATGCAGTTCCTCTGGAGAAAAGCAGTGACTGTAGTTGGGCTCCCATTTTCATTAGGACATCCAATTTCAAGTTACCATCTGATCCTTCAATTCCAATTATCATGGTGGGACCTGGTACTGGACTCGCACCTTTTAGAGGATTTCTACAGGAAAGAATGGCATTGAAAGAGGAAGGTGCTCAGCTTGGACCAGCTCTACTCTTCTTTGGTTGTAGAAATCGCAGAATGGATTTCATATATGAGGAGGAGCTCAATTACTTTGTGAAACAAGGTGTTATATCTGAGATGATTGTTGCTTTCTCTAGGGAGGGGCCTCAGAAAGAGTATGTTCAACATAAAATGGCGGACAAAGCAGCAGAAATATGGAGTATAATTTCTGAGGGAGGTTATCTTTATGTATGTGGTGATGCCAAGGGTATGGCCAGAGATGTTCATCGTACTTTGCATACCATTTTTCAGGAGCAGGGAAATCTGGATTCGTCAAAGACGGAGTCTATGGTTAAGAAACTTCAGATGGATGGAAGATATCTTAGAGACGTGTGGTGATAGCTGGATTTTTGAAAGTGAAAGTGTTGTTGTTTGCGGTACAGCATTGAATTTATTCATCATCTACTTGCTCAAAAGCTTCTTGACCAATATATATATTCATATCTATTCCAAGGATGGATGGTGGAAACCCGAACTATAACATTTCCTTCTAAGAAACTGAAACTGTTTTCTCTACCTATCTATCTGTCTAGCCCTTGAACTCTTTCGTTTTCATACAGAAGGATCGGATTGATCATGTTAATCTCCTACAGCCTTGTGTTAAATAGAAATAGCATGTAGCCAGCTACAAATATGTTAGTCAAACGACGGTTTTACAAGCAGAATGTATGAATCATTCATTGTATTGTAGGAAGAAATAAATGGTAATGTAGAATAAAAGGTGGAAATAGTTTTCATGAAGTAGCTTTGATGTTTTTGTAGGTTTTCCAAGGCCAAAAGGCAACCCTGTTTTTAGCATTTTTTATTTTGTGAAAAAAATATATACAAACATGTTGATACTTTG
>EFI_000008
CCTACTCGCATAGATTTGGTCCCAACCGGCAACAGTATGATCATGGTAATACGACCAAAACGACACTATAGGTGGTACAGGAAAGTCATCATCTAAATCCAATCGGATATAGTGCTGGTACGTACCTAGATGAGCTATCACTTAACCGCCAACAGTATGATCATGGTGATACGACCAAAATGGCGCTATAGGCGGTACAGGAAAGTCATCAACTAAATCCAATCGGATATAGTGCCGGTACGTACCTAAATGAGCCATCACGATCTCCCGGTCCGGTCCTGTTGCAGTTGAGGGTGCATGCAAGGGTAATACTGTCATACAACTATATATAGGCAGACAAAAACATATAACAACTGCATTATAAAGGGTGGCAATAGGAAACAAGTCATCTTGTATGAGCATCCAGTGATTCGATCCACACGCACCCCCATCCCACGTAATGC
>EFI_000009
GTTGATTATATCCTCTGGAAATTCAGCCTCCACCAACACATGCAGTGGCTCATTAAGGTGTTCATATCCAGGTTTATCTTTTAGTTTCTCTTCATCACCATTAGAAAGTTGAGGAAGAGCTATTTGTGGCAACACCATTTGGTCACGATGCATCAGCAAACAGAAAATTATGTCTACATACGCAAGCAGAAGTTTTGGGATGACAGAACCCATAATAGGAAGAGATCAATACTTCACCTTTATAGTATCTTTTACAGATCCCTTGCCCCTTATATACACTCTGCATTCTGTCAAAGCTTCGACTCTTTTCAAAGAGTTCCCTCGTGGTCCCAAAATTCGGCCAACAAAATTGTAACTGGGGTATTTGTCCACCGGAACATCAGTCTAATTACTCTTTTTACAATAGGTGTGGTTGGGATTTCCTGGAACTCCAGGCCAGCCCATGGAAGCAGCCTGAAATGAGGCCATTCTTTGTAGATGCCCATTTTCCTCTGTTTGCATCCCAGACCACGCTTCCATATC
>EFI_000010
GCCATTACGGCCGGGGGAAGAAAAACATTCCTTTCCCCCAAATCCTAACCTTCAAGGAGCTCCAGGAATACAACTTTGGAGCTATGGCGGAAGATCTGGTGCTAGACACAGCTATTAGAGATTGGGTTTTGATTCCGCTATCGGTTGTTATGGTCCTCATCGGAGTCCTGCGCTATTTCGTCTCTAAGCTTATGCGTTCGTATCAAGTACCCGATGCGAAGATCGTCAAAGAAGGGCAAGTTATTATCAGGGCTCGCAATTTACGGTCTGGTGCTAATTTTATACCTCCTAAGTCGTTTCGTGCTCGAAGGATGTATTTCAGCAATGAGGAAAATGGATTGTTACATGTGCCAAAGGGCCAAGCACAAAATGCGCAAGCACAAATGTTCTCTGATCCAAATATGGCCATGGATATGATGAAGAAAAACCTTTCAATGATTATACCACAGACTCTTACGTTTGCATGGGTCAACTTTTTCTTCTCTGGATTTGTTGCAGCCAAGATACCATTTCCACTGACTCAGAGGTTCCGATCAATGTTGCAAAATGGGATTGACTTGAGCACTGTTGATGTTAGTTATGTTAGTAGTCGCTCATGGTATTTCCTCAATTTGTTTGGATTAAGGGGTTTATTTAGTCTCATTCTTGGTGAAGAAAATGCTATGGATGACACACAGCGCATGATGCAAATGAGTGGTTTTGGATTTGATCCATCAAAGAGCTTGAGCGCAGAGAAAGACAGTCTTGACATAGTTCAGCATGATTGGGTCCTTCCCAAATTTGAACAGCGAGCTGAAGCAGCATTGAGAAAACTTGTGAGTTGAATATTTGCAAATATTCTATCGCCACGCAGCAGAACTATTTCCAGTGTGCACTAAATAGATGGCAACTGTAATTTGAAGTAGATTACAGTTTTAACAGTTGCAAGGACAGTTGAATCCATCATTGTGGTGTTGGGATTGGCAATTTTGTTGTAATTGAAAAAAATGTTACACATTGGTGGCTTCTAATTATGCTCTTTTGACGTTAGTCTTTTGGTTAATGCATTCATTTAATAGAAACACTAGCTTGCAGACTAAAGTTTG
>EFI_000011
TTTTTTTTCTTGCTCTCTGATTCCTGAATTCATATATCCCCGTGAAATTCTCATCCTTTCTTTGATTTTTCAGCTGCTTAAGCTCAATTGTGATTCTTCCTTGTTCCTATCAACAATGGATCCCGATAACAAGGTGTTAAATGTGGGTGTCCTCATCGTCGCTACTCTAATCGTGGCCAAGCTCATCTCTGCGCTTATTTTTCCTAGATCTAGCAAACGTTTGCCTCCGGTCGTCTCCGGTTGGCCGGTTATCGGAGGATTGATCCAATTCTTGAAAGGACCGATATTCATGCTTCGCGAAGAGTACCCTAAGCTTGGCAGCGTATTCACTGTCAATCTAGCTCACTGGAAGATGACATTCCTGATTGGACCTGAAGTTTCAGCTCATTTCTTCAAGGCCCCTGAGGTAGACCTCAGCCAGCAAGAGGTTTATCAGTTCAATGTGCCTACTTTTGGCCCTGGTGTTGTCTTTGATGTCGATTACAGTATTCGACAAGAGCAATTCCGCTTCTTCACTGAGGCTCTTAGAGTCACTAAACTCAAAGGCTATGTGGATCAGATGGTTATGGAAGCCGAGGATTACTTTTCGAAGTGGGGAGACAGTGGTGAAGTAGACCTAAAATATGAGCTTGAGCATCTGATCATATTAACAGCCAGTAGATGTCTTTTGGGTAGCGAAGTTCGTGATAAACTTTTCGATGATGTTTCGGCTCTCTTCCATGACCTGGACAATGGAATGCTACCAATCAGTCTTCTATTTCCACACTTGCCTATTCCAGCTCACCGCCGCCGGGACAGAGCTCGCAAGAAGCTTTCAGAGATCTTTGCAAACATCATAGCTCAACGTAAATCTGCCAACAAATCAGAAAACGACATGTTGCAGTCCTTCATAGAGTCAAAGTACAAAGACGGCCGCCCTACAACCGAGGCAGAGGTTACAGGCTTGCTTATTGCTGCTCTCTTTGGCGGGCAGCACACCAGTTCGATAACCTCCACTTGGACTGGCGCCTACCTCCTTCGTTATAAGCAGTACATGTCTACTGTATTGGAGGAACAGAAGGACCTGTTGAGAAAACACGGAAACAAGGTTGATCACGATGTTTTGTCCGAGATGGATGCTCTGCATCGATCCATTAAGGAAGCCCTAAGACTCCATCCTCCATTGATAATGCTGATGCGGTTCTCTCACAGTGATTTTAGTGTGGCAACCCGCGATGGTAAGCAATATGACATTCCAAAGGGCCACATTGTCGCAACATCCCCAGCATTTGCAAATCGGCTTCCTCATATATACACAGAGCCAGACAGGTATGATCCGGACAGATTTGCTGCTGGGAGAGAAGAAGACAAGGCAGCAGGGGCATTTTCATATATCTCCTTTGGAGGTGGTAGGCATGGCTGCCTTGGTGAACCTTTTGCTTATTTACAGATAAAGGCAATTTGGAGCCATTTGTTGAGGAATTTTGAGCTGGAGCTGATTTCTCCATTTCCCGAGGTCGACTGGAATGCCATGGTCGTTGGAGTAAAAGGCAAGGTTATTGTGCGTTACAAGCGCCGAGAACTTTCAGTTAACTAGTGGGGGAAACAAGCCTTGGGAATGTTTTGCAGTTTAAGATATCAGGCATTGTAGAACTTTGTTCATGTTTTGATTGACTTCTGTTTCTAGGAACTGCTTTGCTTTGCTCTCGTTAATTGGGTCTTTTGGTTTTCACAATTTTATGATAATGAATGCTACTTGTGATGTCTAGCTTTACTGTCTTTGATTGATGCAGTTATTTTGTTAGGCTTGAAGGAGCATCTGCCTTAAATAGGG
>EFI_000012
GATCCTAGGTACAATAAGTTAGAATTGAAAACCTCCTTAGCGGTGATAAAGAAGGCAATGAAAATGGATGAAGCTAAAGCCTTTAATGCTCCTGTGGATCCTGTTTCTCAGGGATTACCTGATTACTTCACTGTAATAGATACGCCAATGGATTTTGGAACAATATGTAGCAATCTTCAAAATGGTGTCAAGTACATGAACTCAGATGATGTTTACAAAGATGTAGAATACATTTGGGAGAATTGTAGCAAGTACAACAAAAAGGGTGACTATATTGTGTACCTTATGAAAAGAGTAAAAAAGAAGTTTATGAATTACTGGAAGTCAGCCGGGCTACGCACTGAGATACTGAGGGAGCATGGTGGCCATTCTCATTCAATGCCTTCCAGTGACCATACTATGTGGCAGAGCAGACATGAGGCATTGTCTGCGGTGAACCGAATGGAAACTAACTCCAATCGGATGCAGCAGGATAAAATTGGCACCAGCCAGCCCCAGCCTCGTCAGCCTCAGCCAAGCACCATTCAATTGCCTCCATTTTCCCAGTTACATGCTAGCGAGCGAAGTAGTTATACAGCAAAAAAGATGTCCCGAAAGTCAAGATTCTTGAAGGGTTTAAGGATTGTATCACATGATGGTGCAATTGAGCCACAAGCAGAAAATTGTTATGCTTCTTCCACGCGTGCTCAATCTCAGCCCCACCAAGCTGCTGAGGATCACGATAGCTTGTCTTTGGGAGGAAATTTTTGCTTTAATCAAGCACCTCAACAAGCAAATGATGATACCTTTACTGAACATATTGCAAAAAAGAGGCCTCGAAAGTCAAAATTATCAAGCAGCGTAAGGATTGTATCACATGGTGGTCCAATTGTGCCACAAGCAGAAAATGGTTGTGCTTCTTTTATGCATGTTCAATCTCAATCCCACCAACTTGCTGAGGGTCATGATAGAGCATTGTTGGAAAGAAATTCTCGCCTTAATCAAGCACCTCAACAAACAAATGATGATACCTACACTGAACATATCGCAATTTTTCCAGCAATAAAAAAGCCCCAAAAGTCAAAATTATCAAGCAGTGCGAGGACTATAACACATGATGGTCCAATTGAGTCACAAGCAGAAGATGGTAATGCTTCTTTGGCGGGCACTCAATCTCAATCCCACCAAGCTGCTGTGGGGCATGATAGCATATCTTTGGGAAGAAATTCTCACCTTAATCAAGCACCTCAACATGAAAATGATGATGAACATATTGATATGCTCGGAAGACGATATAGAAAGCGAGGAAAAACAACCATGGAATCAGTGTGGAAGATGAATAGTAATGAGAGGATTTTTGTTGAGGTAGATAAGCATGGAGTCCCCTGCACAAGAGAGGGAGCAACTTTAGCATCATTTTTAGGAACTATTGCAACAAATGGTGCACTTGCACCTTTGAATATCCCTAAATGGAGAGATAAAGAATATCAGCCGTTTCATAAAAAAATGTTATCCATTGTCGAGGAGCGATTCATGTTTCCGCCTGAAACAAGGAAATGGGTTATGAAGTCTATTAATAAGAAATGGAGGGGTTATAAAAGTGACCTGAAAGCACGATACTTTGACATGACTAAAACAAAGGGGGAGATAGAGGCAACAGTACCAGAAAATGTTTTACCTTGCCAGTGGCTTGCCCTAGTTAAATCATGGTATAGCGAGGAAAGTCAGAGAATGAGCGAAATCAACTCAGCCAATGCCAAAAAGAAAAAAAGTGCTCATACTTGTGGAAGAAAAAGCTTTGGAAGGCGTAGAAAGGAGATGGAAGAAGAAATGGGTCATCCACCAGATAGGCTTACATTTTATGATGCCATTCATAAGAGAAAAGATGGCACTTATGTGGATGAAAATGTTAGGAAATTAATGGAAAAGGCATTTGCTCTCCGAAGTAAACGAAGTAAAACTTCAAATGCCAATATAACTGAAATCAATGAACAAATATTTCAAGAAGTTATGGGAGATGAACATAATGGTCGGGTAAGGGGTTTAGGTATGGGACCAACTCCTAGAAGTTATTTTGCATCCGCAAGGCGTGGATCGAGTTCTAGCCAAACAAATGATGATGTGGCATCACTTAAAGAGCAGCTACAAGAAATGACAAATAAATATGATGAAGTATGTGGAAAATATGATGACATGTCTGTACAATACAAGGATGTAAAAGAAAATTATGGAGAGTTATCTGCTAAATATGATGAAGTATCTGAAACGTTGCTAGCCATGGCTAATTTTATGTCTCAGAAATTTCCTGAACTGCAAACTCCAGATAATCATGCTCAGGTAGATGATACTAGTAGCAGCAGAAGATCAGCCTCAAATAATAATGTCAGTTATGATGATTCTGATTCCTAATAACTTATTGTTAAAATTAAATTTCAGGTCGATAATATATGAAGTTTCTTTACCAAACACCTTTTGTGATATTCATTATGTTATGTTTTTATTTTG
>EFI_000013
AAGGAAAACCATAAAATTGTATCGACTACTTAGTGTCTGAAATTAATACAGTTTGCATCTGCATCTAATATAATCTAATCAAATCTTTAATGTCCAAACCGACGCGCCATTTCTAAAGTTAAGTTGGGGTTTTAGCTATATTACGCCGGAGACTGAAATTAATTGTCCGACTGAAAATCTGTTCTTTCAGAATATTTATCTGAAAATCATCAACTGCTCACTCTGCCTTGTGTTTGGAGTATCTACTTGGTTGAGAATGCCTAATCCCACTCGTGCATCTTCCCACAAACTTAAGAACCTCGTCGATTAGAATAACGGGGAAAGCAACTGCCAACACCAGAAGCCATTCATTCAGGCTAAGAGGAACAATCCCAAAAATTTGAGCTAGAACCGGTATGTAGAGGATCAAAAAGTGCAAACCAAATGAGATAAACATTGCCACAAGGAGATATGGATTGACCCATGGTGGCATTGTCAGGAGGCTACCATCTTCGGAGAGAGCATTGAGGGAATTGAACATCTCGATCGCGACCAAAACAGAGAGGGAGAGAGTCGAAGCCTTGATTTTTCCCGAGCGGAAGTATTCGCATGGGTTCTCATCAAAGTTGAATACTTGAGACCCAGCGCTGAATGGTGACGCCTTAAAACCTTCCCAAGTAGAACACTGATCCCAGTGGGCGAGTTGCGAGTAGGTCACGAGACTGTGCCCATCTCCACTCAGGTCAATGTACATGAATGAGCTGTGTGTGTACCATATGATGAACACACCCACTGTTGCTATTCCAACATAAAGTCCAATCACCAGGTAGCGGATTAAAATCCACGGAGTTATCAATGAGTCATCACTCCTCCTGGGAGGCTTCTGCATCACATCTTTGTCTGGGGGGTTGAATCCCAATGCTGTTGCTGGGGGTCCATCAGTAACAAGATTTACCCACAGAAGCTGAACAGGAATCATCCCTTCCGGAATACCCAATGCAGATGTCAAAAATATGGAGGCAACCTCACCAATATTGGAGGAGATCATATACCTTATAAAAGCCTTCATGTTGTTATAGATGGACCTGCCTTCACCAACAGCAGCGACTATTGTGCTGAAGTTATCATCTGCTAACACCATGTCAGAGGCTTCTTTTGCAACCTCTGTCCCAGCAATACCCATTGCTATGCCGATATCAGCCAACTTTAAGGCAGGTGCATCATTCACTCCATCTCCAGTCATAGCAACAACTTCTCCATCTTCTTTAAGCAACCTCACTATTTCTTGCTTATGCCTTGGCTCTGCCCTAGAAAACAACAGCCCTCCATCTTGTCTTAAATGATTCTTTTGATCACGGTGGTTCATGAAATCTTTTCCAGTCAAGCTTCTAAGACTAATATCATCATGAGGTCCAAATACACCAATTTCACGACAAATAGCTTCTGCTGTATTCTTGTTGTCCCCCGTAATGACCATAACACGAATTCCAGCTGCTTTGCAGTCCTCAATTGCTTGACGAACCTCTTTCCGAGGAGGATCCCTTAACCCAACTAGGCCGACAAAAATTAGTTCACTCTCAATAGAGGAATAATTGGACAGATTCAGTAAAAGCTGATGAGCTGGGTGGTCTTCACTACCATCATATGTTTCAAAACTAGGAAGTTCTGCTTTATAAGCGAAACCTAGACAACGTAATGCACTTGTTGACATGTCATGAAGGCTTTGTAAAATAAGCTCTCTTGAATACTGATCCAATTCCACAACTGAGCCATCAAGCAACTGAACATATGAGCTTCTCTCCAACAAGTTCTCTACTGCACCCTTCACTAGTAGTGATTTTTTTCCGGAGCTGGTATTAACAATAACTCCCATAGATTTCCGATCTCGGTCAAACTCAAGAGTTCCAATACGCTGTTCCATTTTACTCCATAGTTGACAGGAATGTAGAGCATCCTTATGACCTGAAGATGATTCGTTATGCCCACCAGGAAAGCCCATTTTTTCAACAAGAACCTTTAATGCAGCTTCAGTAGGAACCCCGGTTGCAACATAGTGCTGGCCAGATTTCTCCACTCCTGCATCATTGCAGATTGCAGCTACCTTTGCAATTGTCTGAAGATTAGAGTCCATTCGACCAACAGGCCAGTCTTCAATCTTCCCGTCAAAAGGGTTGTAAGTTGTCCCTTCCACGTTGAAAGATCTAAGAGTCCCAATCCTAGATCCCATAGCAACAAGCTTTGCCACAGCCATCTGATTGGTCGTCAAAGTACCCGTTTTATCAGAACAGATCACAGTTGTACAACCAAGAGTCTCAACACTGGGCAACTTTCTAACTAATGCGTTCTTTTGAGCCATTTTTCTAGTTCCAAGAGCCAAGCATGTAGTAATTACTGCAGGCAACCCTTCTGGTATAGCAGCAACGGCCAATGCCACAGCAATCTCAAAATAATATGTGCACTTCTCAAACGAGAACTTAAAGTTTTTCGGCCACCCATCAACATACTCCCAAGTAAGAAAGTACTTCAAATTAATCAGCCAGACCAATGCACAAATAATTCCAATAATAATTGTCAGCTGCTCCCCGAACTCATTCAATTTCTTCTTCAAGGGGGTATCATCTTCACTTTGAGAGGCTTCTTGAATCTGTGAATGCACCTTTCCAATCTCAGTATTCATGCCTGTTTGTGTAACCAAGCATATACAATGGCCGTTCACCACAGTAGTTCCTGCAAAAACCATGGATTTCTTCCCTTGTATATCTGTGTATTCAGCAACAGGCTTAGCAGTCTTGCTCACAGCTTCACTCTCTCCCGTCAAAGAACCTTGTTCAATCCTGACTGTGGAGCTAATCAAGCTCAAAAGTCTCATATCTGCTGGCACCTTATCACCCACTCTTAATTCCACAATATCTCCTGGAACAAGTTCTTTTGCTGGCAAATTTGAGACCTTCGAGCCATCTCTCATCACTGTCGCCTGCTCTGACTGAATTTCCTTCAAGGCTTCTAATGCTTTCTCCGCATGGCTCTCTTGCCAGATCCCCACAATAGCATTCACAATCAAGATCAAGAAGATCACCAACGGTTCCACAAATGCTGTGATCTCCTTTTCCCCTCCTTCCTCGCCATCATACAAAGCCAGTACAAAAGATATAATAGCAGCAGCTAACAAAATCCTAACTAAAGTGTCGTTAAATTGCTCCAATATTAGCTTAAAAATCGACTGACCCTCGTGCTTCTCCAATTCATTATATCCATGGATCTGCAGACGTTTCTCAACCTCAGCAGTCGATAATCCACGGTCACGACTCACTTGGTAGTGCTCTTCACATTCCTTAACCTCCTTCGACCAGGCAGGGAAAGTATCATCCTCCCGCGATTCCACACCAACTTTTTCTCTTTTTCCATAATCCTCCCCTCCCTTCCCCATCGAAGCCAATCTCAATCACACCACCAATCCTTCGTTAATCGGAGAAAGCCAGAATGTTGGAGCGTTTTCTACAGAGAGCTAGACTCTTCCTTTTTCCTCCACTCTCGGTATCACCCACTACTATCTCTGATCTGTTGCTCTCACTCTTTCTAAATAATACAGAAGAAATTATAATTATTAATGTTAATCGTACGATTATGATTATTAGGGTTTCATTAGATTAAAAGCAATCAGATCTATTAGAGGGAGAAAGAGCGATTCAATTGCGACCTGCAACTGTAAATTCC
>EFI_000014
AAGAAAATCACATCTTTCATCTTATATCATTGAGATAGAGTGCTACCTTTTATAAGGGTAAATTAAACTTATAATCCCTCAACTTTACAATTCATGAACTTCAAAACCATATAAAAAAACGCCCAACTTACCAATAAAACATTAACATGACAAGGATCTGGAATACATTAAACTTTGCTAAATCGATCAGTAATCCACTCGTTCAACTCAAAAAACTAATCATTCTAGACATAACCTATCCCATCAATACATTGCTCAAGATAGGACAAACAAAAACAACTCATTCTATTTTTTGATCAAATGCAAAGGGAAGGCTGCCCAAGCATATATCTAAATCCTTTACTTGACTCAAAAGTGATGCTAGAAAGTTTCTGCATAGCTCAGCAAGCAAAAAGAAGCAAGACAACAATTCTAAAATCCAAAATTATCATATCAGTCAATGAAAAGTCTTATCCAAAACCTGGAGAATCAATATCATTCTTCATCAGAGTAGTTGAACTTAACAGAATGGGATTGCAAATCAATCTGCCCTCCTCTATATGACCCCCGCTTCTTCTTCGTCTTTTCATGCCTAAAATCCCTTCCTCTAACTTGCTCAAGTACTTCCTGTGCTTTTGCCCCATAACCACTGTCAGCACCATCCTTTGCCCAATACGAATTGTTTTTAAGTCTTTCATCAGAAAAAACCACTTCATCAACTTTTACTCTTTGAAAATGCTTAACTGTCTTTGGCTCAGCTGAACAATTCTTTTCTTTCATGGTTTTCTTAACAGCAGATTTCTCTCCATTTTCTTCAAGGCTCCCATTTGACAGTCCATTAACCTGTTCAGCACATGTTTTCTGAGACTCACCTGCACAAGCTAGGTTGTTTTCTTCTTTCTGAGCACCCTGAGACTCGCCTTCTGTCTTTGCTTCTTCAGAAACTTCTGTCTTTCTACGTTTGGATTTCTCTTTCTTTCTAGGTTTAGATTCTTCAACTACTTTTTCACTAGCAGGCTGAACGGCATCTTCTTCAGAAACCACTCTTTTCCTCTTCTTGGAACTTTTATTCTCTTTTTCAGTCTCATCCTCCTTAGGACTCTGAAATTCATCTTCTTTAGAATCACTTTTATTTGGTTTTCCTTCATCTATAACAGGATCAGAAGATTTCTTGTTTTTCTTCTTCTTCTTCTTCTTCTTTTCCTCCTTTGCATTATTATTTGTCCCCTGGTCAGTTTCCTCCAAAACATTTGGGCTCACCTGTTCTTGGTCAAAAGCATATGTATCGTTTTTGGTCCCCTTTTTTTCTTTAGATTTTACATCAACAGGAATAGCATCATCTATTACTTCTCCAGCATTCTTAGACTTGGATGCTTTATCACTCTTCTCTTTCTTTCCATCACCGGGTAATTCAATAGCAGAAGTAACATCAACCCCTTTCACCCTGAGGCTCTTGAAGTTTTTGTTGCCATAATAACCTATGTCCAAAAAGTGGCAGAGTAACTCATCCAAGTCGAGTGATTCATCCCCCAAATCATCCTTCTGGATTTTGGCTTCTGATAGGAACTTCTTAACGGTTTTGGGGAAGCCACTATCTTGAAGATACCGAACTATGGAGTTAAATAAAAGGGATTTCTGCTGAACTATGGTTTTGAGGTTACTATTGACATCATCTAGCTTCATGATTGGCGGCTTAGAGAGCAAAACGACTTGGCGAGGTTTAAAAGCTAGAAGACTAGGGTTTACCTCGAATGGCTTTGCAATTTGGCTTCCGGGCATAAACGTTTCTTCAGAAAAAAAATAGAGAATGAAGAAATTAAACCCTTAAACCCTGTTTTGCCCACCTCCTTTGAGCTGCTATAGAGAATCTCAACAGACTGCAGGAGAGGAGAAGCAATAACAGGGCGTAGGCGGGCGAAGTAAGAAGAAGCGACTGAGATTTGAAGAAATTAAACCCTTAAACCC
>EFI_000015
CCACTCTATAATACATATAAACAATCTGTTGCGGAGACAAATGTAAGAAACAGAATCTGACCAAGAAAAAAACTGTCAGAAGTGATTTCAAAATCATAATTGTTGATATTTCATGTTCTAAATGGCAAAAAAGGAAAAAAATATACATGTCCGCCTTGCTTTCTTCCCCTTATTGAATAACAAGAAAAAAAAAACCGAGGGGCTTGGCCGGACAGTCCCCAGTCCTAATCCTCTTTCAGACTCTGCAATAACATTAGAACATAAATGAACACACCACATTTCGTCTCAAAAAAAAATCAACATCCTGTTGCTGGTATCACCAACATCACCTAATTATTTTGGATTTTCGCAGTTATCACGACAAGGGGAAAACAAATAGCTCAAAGATTGGTATTTGCTTAGGATGCAGATTCCCTTGCAATCTTTTCAGCCTTAGCAATGACCTCTTCAATGCCTCCAACCATGTAAAATGACTGTTCTGAAAGGTCATCATATTTACCATCCAACACACCCTGAAAGCTGGCTATGCTCTCTTTCAAATCAACATACTTTCCAGGGGCACCGGTGAAAACTTCTGCAACATGGAAAGGCTGACTCAAGAACCTCTGGATCTTACGAGCACGGGCCACTGTCAATTTATCATCCTCACTGAGCTCGTCCATTCCCAAAATGGCAATAATATCCTGCAGATTTTTGTAGTTCTGAAGAACTTTCTGGACACCTCGTGCAGTATTGTAATGTTCCTCACCCAGAATATGAGGAGAGAGCATACGAGATGTAGAGTCAAGGGGATCCACAGCAGGATAAATACCCAACTCAGAGATCTGTCGTGACAACACAGTTGTTGCATCCAAGTGAGCAAAGGTCGTGGCTGGAGCTGGATCAGTCAAGTCATCAGCAGGCACGTATATAGCTTGGACAGAAGTAATGGAACCTTTCTTGGTGGTTGTAATACGCTCTTGGAGACCTCCAAGATCTGTAGCCAAAGTTGGTTGGTAACCGACAGCAGATGGAATACGACCAAGCAAAGCAGACACCTCTGAGTTAGCCTGGGTGAAACGGAAAATATTGTCAATGAAGAGAAGCACATCTTGCCCTTCAGCATCACGGAAGTGTTCTGCAACAGTTAGTCCGGTTAGACCAACACGAGCACGGGCACCAGGGGGCTCATTCATTTGACCATATACAAGAGCACACTTGCTTTCAGCCTGCTTATCTCCTAGCTTAATGACACCACTCTCAATCATTTCCCTGTACAAATCATTACCCTCACGGGTACGTTCTCCAACACCAGCAAACACAGAGAAACCACCATGAGCCTTAGCAACATTGTTGATGAGTTCCATAATAAGCACAGTTTTTCCAACACCAGCACCACCGAACAGGCCAATCTTTCCTCCTCTTTGATATGGCGCCAGGAGATCAACAACCTTAATACCAGTTACAAGAATCTGTTGCTCTGTAGCTTGCTCAACAAAAGATGGAGCTTCTCTGTGAATGGGCAGAAAGTGTTCGGTCTTGATATCTCCCTTATGATCAATTGGTTCTCCAATAACATTCATGATACGTCCAAGGGTGGCCCTACCTACAGGTACAGTGATGGGAGAGCCAGTATTGAGGACGCGCTGCCCTCTGACCAAACCTTCAGTACCATCCATAGCTATGGTCCTGACCATACTTTCACCCAAATGCTGTGACACTTCGAGCACCAAGCGGATCGAGTTGTCAAGCACCTCAAGCGCAGTCATAATCGGAGGTAAACCCTGATCGAATCTGACATCGACAACGGCACCAATTACTTGACAAACCTGACCGATGGCACCCTTCCCAGTATATTCATCGGTGATCTTACCCTTCATCCCATCGGACGATGGAGATGAGGAGACGGAGGCGGCAGCGGCGGAAGTGGCATATTCAGCCGCCCGGGTAAGGAGGTAACCGTAAGGAGAAGCGCGGCGGACAGAGGATGGAGATGGAGAAGAGAGCCTAGGATTAGGATTGGAGAAAGGGGATTTGGATACAGATCGGCGAGAGGATGATCGGAGCAGAGAGGATAAGAGTCTGCGTGAAGCCATTGGTTAGGGCTTCGGAGAGAGTGAGGCAATTGAAAAGATTTTGACA
>EFI_000016
CGCCAGTGCAATTTACCCCGGAAATCACCGAGAAACCATTACAGGGCGGGCAGACTCTCCCGAGTATCAACAAAGGCATAAGAACTTTTCGCATATCAAAATGGCTACATCAAATTCAATTTCCCAGATTCTTTTGAGAAATGGAAAATACACAATTGACAGGTTACGTATCCTCTTGATCCTACTATCAGGAAAACTTCTAACCCTACTTCATCACTCAGTTCTGATTTTCACTTTGTAAGGGAACTGACTACAAAGAAGCTAAAGTGATTTTTCATATGGCATCTCGCCCTATACTTTTCGTTGTAAGTGAAAGAATCATGCCTGTTCATGATCGATGCGGCGATCTCGAGCTGTCCACGCGTCTCCTTATATGTGCTGTCCGGAGTGTTAGCTCAGGATGATCACATCCTCTGACTAAAATACATGTTCATGAAGTATCTTGAAGGATTGAAGCCACTTAAAATCAATATAGGAGAAAGGACAAGGACAACACCGATGGGATACAAGAAAAATGTTGTCCGCTCCAGAAAGGGTAGCACATCATAACCTAAGAAGTTGAGATAATGGTAGTACGAAACTGCCACCATGAAAAGCAGATTTGACAGCAATTCAGGTATAAAACCATGGGCTACCAAAAGAGGAGAGATGAAATAATGTATAACATAAAGCATAACAAACATTGGGAAGAAAGAATTGCAGTGCACATCAAATGCATAAAGCCATTCAACCCGTTGCTCAACTACATGGCTGTTTGGAGCCTCCTCTCTGAGGTATGCATTAGTCATGAACCAACAACAAGTAGCCAGAACAATCCCAGTAATTAGAAAATGGAAAAGCAATACAGAAATAACTACAAAAACAGCATGCCCCGCACTGTGGTCGTACGCGGCACAATAAGCCAGAGTAGCAACTACCAAAAGGAGACTGCAGATTACAACAAAAGCTGGATCATCACGTGCCCATTGATTCTTGGTTTGCTTGTGATACTTAGTGTGCTGATAGACTACTTTCGGTGAGGTGCAAAGGTGAAGCATTTGCCAGAAAGTATACTCAACGTCCATTTGTTGCCACTTAACAATTCGCCGGAGGTACTGTGGAAACATAGGATTAGGTCGAGATGTGGAAGACGACGTACGAAGTTTAGATGAAGTAGGCAACATCTTTCCTTCCTTCTTCTCTTCCTCCTACTACTGATCTTCTTCCTTCTTCAGCTTCGTCTACTTGGATTTCAAGGAAATCAAGTAGGAAGGTATTCGATCGAAGATCTGTGGAGAAAATTTTTCTTCTGGTTCTCTCTCTCCCCCGGCCGTAATG
>EFI_000017
CCATTCCTGGAACATCTACTCTCTGAGAAAACAATCTCATTTCAAGCCACCTTATCTCTCTATCTCGGGGGTTTCTCCCTCTCATGCTTTCCTATTGAAAACCCAGGATTTGGTAGAGAGATAAGAAAAAGGTGAGAAATGGAAGCTGTGTTACAGACCAAAGGCCTTTTTTCTCTACCACCTAATCCTAAAGCCAGAGCTTCCTTATATCCATCACAGGGTTTAAAGCAGAGACTTTTTTCTGCAAAACCCAAAAGCCTTTCTGGGTTATCTTTATCTTCTAATGGGTTTCCTCGGTTGCCAAGTGTTGTGTCAAAACCAAATGGTTTTCCCCCAAAAGATAGGAACTTGCATATTTGCAGGGCTGAGGCTGCGGCTGCTGCTGAAGGGTTTGGTGAAGTTGAGCAGCCTAAGTTCTTGGGTATTGAGGTCACTACTCTTAAAAAAATTATCCCTCTTGGGTTGATGTTCTTTTGTATTCTTTTTAATTACACAATTCTTAGAGATACAAAGGATGTATTGGTTGTGACTGCTAGAGGGAGCAGCGCTGAGATTATACCATTTCTGAAAACTTGGGTGAATTTGCCTTTGGCTATTGGTTTTATGTTGTTGTACAACCAATTGTCTAATGTATTGTCTAAGCAGGCTCTCTTTTATACCGTAATTGTTCCTTTCATTGCTTTCTTTGGTGCTTTTGGGTTTCTTTTGTATCCTCTTAGCAATCACATCCACCCTCAAGCATTTGCTGATAAGCTCCTCAATGTGCTTGGGCCAAGGTTTCTTGGTCCTATTGCAATTATGAGGATTTGGACCTTCTGTTTGTTCTATGTTATGGCTGAATTGTGGGGAAGTGTGGTGATTTCAGTGCTCTTCTGGGGACTTGCCAATCAGATCACTACTGTGGATGAAGCAAAGAAATTTTATCCTATGTTCGGGCTTGGGGCAAATATTGCCCTAATTTTCTCTGGTAGAACAGTGAAGTATTTCTCTAATATGAGAAAGAACTTGGGTCCTGGAGTTGATGGCTGGGCCCTCTCACTCAAAGCAATGATGAGTATTGTGGTTTTGATGGGGCTCGCCATTTGTGGCTGTTACTGGTGGGTGAATAACTATGTGCCTGCCCCGACCCGTAGCAGGAAGAAGAAGGAAAAGCCAAAGATGGGTGCAATGGAGAGCTTGAAATTCCTGATTTCTTCAAGATACATTAGAGATCTTGCCACTTTGGTTGTTGCGTATGGTATTAGCATCAACTTGGTTGAGGTTACCTGGAAATCGAAGCTCAAAGCGCAGTTCCCAAGCCCGAATGAGTACTCTTCTTTTATGGGCGACTTTTCAACTGCAACCGGAATAGCAACATTCTTGATGATGCTTCTTAGCCAGTATATATTTAACAAATACGGATGGGGAGTTGCAGCGAAAATCACGCCTACGGTCCTGCTTATAACCGGAGTTGGTTTCTTCTCTCTTATCTTGTTTGGGGCTCCTCTTTCACCTGCTCTTGCATCAATCGGGATGACTCCTCTTCTTGCTGCCGTATATGTGGGGGCTATGCAAAACATTTTCAGCAAGAGTGCGAAATACAGCTTGTTCGATCCTTGTAAAGAAATGGCTTATATTCCTTTGGATGAGGAGACCAAGGTTAAGGGGAAGGCAGCTATCGATGTTGTCTGCAATCCGTTGGGAAAGTCTGGAGGAGCTCTCATTCAACAATTTATGATCCTGACCTTTGGCTCACTTGCGAATTCAACTCCTTACCTTGGAGCAACACTTCTGGTGATTGTGTTGGCATGGTTAGCTGCAGCCCAGTCTCTTGATAAACAGTTCACCGTTCTGCGCCAGGAAGACGAGCTCGAGAAGGAGATGGAAAGAGCAGCTGTTAAGATCCCAGTTGTGTCCGAAGACAATATTGGAAACGGTTCTCTTCCAAGTGGCTCTGCATTCAACCCGGCATCTGGTGATTCGAGCAGCAGTTCATCCGAAGATGTTTCGCGAAAGCTCTAGAAATCTTCATCCCACCGTGAAACCTTGACATAGTGGAAGAATAAGTGGACGAAATGAGAAGCACACCATTAAAATGAAGGGTTGATTTTAGGATTTTATGTTATAGAAAGAAAGAAATAATAGCAAAATTGGTATGCGTTCTACTGTTCTTTTTAAAGTCCACTTGTAGTCTTTTACTCTCTTTAGTTTTGGGTTTTTTCATTTTTTAGTTTCTGTGCTGTAAAACTATAGATAAAGAATTTAGTAGAAATTTGTTTTTG
>EFI_000018
TGGGTAACTGTTTAGAGTCGGATACAAATTAAAGAATTATAGTGTATGCACAGGGACCTATCTTGTAACTAGAAAAAGTCAAACATAGGGGGTTGTGTTTTTCAATGCATTCTCCAATGAAAATCACTAAAAAATGCACATTACAAAACCTAGGTAGTAAAATTCATCATCAAGGGCTGCCTAACTTCCTTCAAATACAAGAAGAGCTGAAAACAAAAGGGCCCAAAAACAAAACAACAAGGACCACCACCAATCCGATGGGACAGTTTTTCAGTATTTTGTATTTTCTATACCTAGTAGTAATGTGTCATATAAATAATCTATATCTCCATTTCTTGCTACTCATTCTACTCACTGAACCAGCAAGCAAGCCTTATTATTAGGGAACGCAATTGGTATTTCCTCACTACACTACTCTTGACTTCCATGAGTAGCAGGTGGTCACTGTGTCACGGCGTACAAATCCGGAGCTACTCTCAATCAAAAAAAAAAATCCTGGCATTGCTGCCAACTCCATCACCTCAATCTCAAAATTTCATACTGCCGCTTTCGATTTTGTTTTTGGTTTCTTGGCATCTAATGATGCTAGGCCCTTCCCCAATCCAACAGGACCTGAATCCTCTTGTGCTGCCAGTTGCTCTTTTTTAGTATCTGCTGCTCCATTAGAAGGTTGCTCGTTGGCTTCCTTTTTCACTCCATTTGCCTCTTCATTGTCGACCGCATCAGGCGTCATCCCAGAATTTATGATGTTGAGCAGCTGGGTAAGTGGTGGAACAGCTTGAACAGGAACACCATGCGGCCGAATCAAGAGACCCCTAGCAGCTGCTTTCTTCCTAACTTCAGCTGCTGCACGAGCAGCCCTTTCGTCTACTCCTCTGCCCCTAGGAAGAGTCTCACCAATCATTGCTGCATTAAGGGATTTGTTTACGGAAGCACTAGAACTCCCGGATGCTCCAGATGCAGCAGCAGCTTGAAATGCCTGCATTAGGTCGGGATGGGCCTTCAAGAGATCAATTGCCTTCTGAGCAGAAGTTGCGTTCAGAGCCTGGCCTTTCTGCTTCTGTGCGTTCATCTGAAGTTCACGCATCTTGAATGTCTTCATCCAGTTTTGGGAGTCCCGTGTCCTTGAGTCCTCTTCACCAAGTTGCTTGACAAGTATATCGTAGGTCTTCTTTTCATGCTGATGCGAGAGTTTGAATGCGCCCATACAATTAAATGCAATGGCAAGAGCATGATAGCACACAGCAGTTTGGATATGTTCCTCTCCAAGAAGCCTCTCATTCTTTTTCAAGGCCTCTTGCAGATAGCGAAGAGCTGTGTTCATCTTTCCAATGTCCTGGTACATCATTGCCACATTTATAAAAGTCGCAGCTACATCAGGATGATCTGGGCCAGACGACAAGCTCAGTAAGAGTAATGCACGAGACATGTGCCGTAATGCAAGTTCTGTCTGGTTCAGTCCATGGTAGAAGAGAGCCATATTTCCATAACTGTGAGCAGTATCAGGATGGTCTAATCCCAAACAGCGTTCATTTATGATCAATTCCTTATGCTGTTGTATTATTGCTCCAGCCATGTCACCAGCATGATAGAGAACCATGGCAAGGTACCTACAACAGTTGGCAACCTCCCGATGCATTGGACCAGTCACCTGTTGAAGAACGGAAAACGCCTCGGAGAATAATGTATATGCTTCACTAAGCATACCCTCGGCCAATTGAACTTTTCCTGTTTCTACAAGATCTTTAGCTTCTGAACATATTGGAACTGAGTGTTTCACTACAGGTTGGAGATCTAAGATATCTGACACCTGGAAAGGCGCTGCAGCATTGAGGTCGTATCTGCGTGCTGCAATTCTAACTCCCACCTTGTGGCAAAGATTACGTAGGACTGAAACTTTCTTGACTTGCGACCTTGCATTCTCTGGCAACTCAAACTGATATTTGACTTTTGCAAAATCATGGATGTCAGACCATACACTCTCTGAGCTAATATTCCTATATAAGGATTGACTCTTTCTTCCAGTTGCTCTCTGGCTCCTTGATTTTCCTGAAGAGTGATGGCTGGACTGTTCTTTCTTTTGTGTTTTCGGTTGTGCACTATTGGCAGCACCTTTTATGGAAACAGCTTGACAATTCCCAAAGAAACAGTTGAAAAAATGTGAGACTGCCGGCCCAAGATCATTATCTTCTGTATCTCTTAATACATCCTTGAGGATGTGCTTAGCAGATCTCACTACAATCTCACTAGAACAAAGATCCCACAAATGAGGTAAATGCTTTGTCCCTTCAGCAACCTTACCAATATACCTCACATTAATTCCATGCGCATGTAGTGCTTCAGTAAGAGTCTGTCCATCCATAGGTGAAACTTCAAGTGTGCAAAGATCTTGGATAAACTTTGGAAGGACAGTATCTGCTAGAAATGAACTAGCTTTTCCCACATTTTCTTCATCCTTTGCTATCTCCTCTGGATTCCCAGATAGCTTAAACTCAGTTAAAACATTAGGGTTAAAATGTATTTCTTCATATAATTCAGAGCTCGCAGAAGTAGGAGCAGATTCTTGGAGAGTCTCAACCTTTGCTTGGATCATCTCATTACTGCCAGAAGAAGCTGAAGGCCCATCTGCTACAGGGTTAATCTGTTCCTCCACCCCAGCCATAGCAGAAGAATCTATTGTTGCATGAGCCTCACCCTCAGATTTGGGAATACTTTTTGCTACCTTAGCAGCTTCAGCCTGACAAAAGGCAGCAATTAGTTCTGGTCTCAAAATACAAAATCGCGATCCAGGTCCAGTGTAGTTGGCATCACGAGGAGTTACTCTCATCAAGTCCAGCAGATAATGCCTGTCATCACTACCAACAATACCCTTGCACTCTACTGGTGCAGCTAACTTAAAAGCATTTCCAGATCCATCAACAACTGTGTGTTCCTTAAGATGGAGACGCTTGGCAGCTTCTAGCACCTTGGAATGAAAACCTTCATTCCAGCATATTTTCTTGCCATTGTCAACAGAACCATAAAGAAGGGAGTCTGATTTATCCCCTTGAAGAATACCAGGTAAAACACTCTGTGCCACCACTCTATGTCCCCTGTAATCAACTATTGCCATTGCAAGATTATATAGTCCAGGAACATCAGCTTCCTGGTAGGCCTTAGTTCCTTTCAGATCATTGTTTGCAGACGCATATGTGGCCTGCTCACTCTCAGCCAACTGGGTCTCAGAAGACAAATGAGGAGTCGATTCCACAGCACCATTACCTTCTGCAGCTGATCCATCACATTCCCCATTGGGGATTTCGCTGGTCCCATGTGACAAATCTTTTGAGACCTCTTCAGAGGAATTGTACAAAGAAGCAATACTCTCGGTCTTTGAATTAATATCCGTCATATATTTCTTGGATAGCCGTTCAAGATCCGCATCCACAGCAAAACTGAAGAATATATTGTTGTGAACATACATGTGAAAGCACTCTGGATCAGTCGGATTGATCGGCGGGATGCATCTGCTGATGACTCCAATGGCACCACTAATTGCAGCATCAACAAAATCAGAAGTCACTTTGTAGAGGGCTCTATCCCGCAAGATCCTTTCCTGGGGAGTCGTATGAGGAAACTCTCGACAAGATTGCAACTCCTCATTCCAATCTCTTTGCATTCCTATCAGTTCACTACCATATGAAAGAGTCAGTGCATCCTCTGCTCTTGCTGCATCACGTCTGTGAACCGGAATTGGATATAATCCTAACCATGAATTTGGTGGCAGAAGGGATTGAACATTTTCAAAAGGATGTGCAGAGGCCTTACGCTCCAAAATTTCACGAAAAGCTTTTTTAAATTTGGAGCTGATCTTCTGTAGGAGTCCAATAAGGGTTGCTGCTTCAGAAGTAGCCTTACTAGGCCTTGGATCAAGGACATCGCCTGTACTCGAATTTACATAGAACATTTTTGTGGTTCCAGTAACACAATACTTGTTACCTTCTAATGTCACCACATCCAAGTAAATTAAATCTCCAACAAGCCTTCGATAACTTGGGGGAGGATTGAAGGATGAGAAAACGATACTCTCCACACACTTGATCTCTTTTGATGGAGAAGATATTAACTTTCCAAGAGAGTCAGTTACGTCCTCCATAAAACCCAGTCCATCAAGCTCAGGGACCTCAGTTTTCACAGTATCTGAACCTGGAGCCTTATTCTGTGCTGTCTCATACTCTAAGGCAAGGGATGTTGATAGTGATGCATGGAGTGTGGACAGAGAAAGCAATTCTCGTGAGCGGTGAACATGTGCCCTGATCGATCTATCATCATAAGAAGCAGCAACCATCTCCAATGAGCAACCGCCAGCAGTAATATCAGCTACTTCAGAGATTTCATTGTAATCTTCAAGTTGGTGAGTTAAGCCATCCTTTGTGTGCAGGAACAAGTCATAGCATGTAAAGAAACATGTCTCAGGAGCATCAAGAAGGAATTGCCTGATATCCATAACTGAATCCCCTGGGTTCAACTGTAGCTCAAGCTTTTCACCACTCTGTGTTTTAACCGAGACAGGATAAAGATGAAGCTCACCTTGCTTCGGTTCATTAGGTGAACTTGTTGTTTCAGACTCCTTTTCATCTGGTACAACATTAGTCGATTCACTCACAGCTGAGACTCCATTAGCATCACTAACTGGGGTAGACTCTGAAGCAGTTAGGTTATCTTTCACAGGAGCACCGGCGGACACAGCTGACTCCAAAGGAGTTGCAACGTTGGAACTTCTCCGATTCCTCCCTTTATTAGATTTCCCAGCCATTATGCTCCCCAGAAAATTGAATCCGATTGCAGGAAGTGTCGAATATTATAAAGAAAAGTAGAAACACATGAATAAGAATATAAGAAGGATAGAGAGTGGAAGTAAGTGGTTTAAGAGACAGAGGAGGGGCTTCTGGGGTTTTAGGAGGAGCAAGAACAGCAGTGGTGGAGAGGCGGCGAAATTTTT
>EFI_000019
CAGAATTCTCGAGTTGTGAGTCCAGCCGCACTAGTGTAAGAGGATGTCTCACAGGAAGTTTGAGCACCCAAGACATGGGTCCCTTGGTTTCCTTCCAAGGAAGCGAGCTTCTCGTCAAAGGGGAAAAGTGAAGGCTTTCCCTAAGGATGACCCTACCAAACCTTGCAAGCTCACTGCCTTTTTAGGTTACAAAGCTGGAATGACACACATCATGAGAGAGGTTGAAAAACCTGGATCAAAGCTTCACAAGAAGGAGACTTGCGAGGCTGTTACAATTGTCGAGACACCTCCAATGGTGATTGTTGGAGTTGTGGGTTATGTGAAGACACCACGTGGCCTCCGATCTCTGAACACTGTCTGGGCTCAACATCTTAGTGAGGAAGTTAGGAGGCGGTTCTATAAGAACTGGTGCAAGTCTAAGAAGAAGGCTTTCACAAAGTACTCCAAGAATTACGAGTCTGATGAAGGAAAGAAGGGCATCCAAGCTCAACTCGAGAAAATGAAGAAATATGCAACTGTTATCCGAGTTTTGGCTCACACTCAGATCAGAAAAATGAAGGGATTGAAGCAAAAGAAGGCTCACCTGATGGAAATACAGGTGAATGGTGGGACTATTGCTCAGAAGGTGGACTTTGCCTATGGTTTTTTTGAGAAGCAAGTCCCAATTGATGCAGTTTTCCAGAAGGATGAAATGATTGACATCATTGGTGTTACCAAGGGTAAGGGTTACGAAGGTGTCGTTACTCGTTGGGGTGTTACCCGCCTTCCTCGCAAGACTCACAGGGGTCTTCGCAAGGTTGCTTGTATCGGTGCTTGGCATCCAGCAAGAGTATCATTCACAGTCGCCAGGGCTGGTCAGAATGGATATCACCACCGTACCGAGATGAACAAGAAGATTTACAAGGTTGGCAAAACCGGCCAGGAGACTCACACTGCAATAACTGAATATGACAGGACCGAGAAAGATATCACGCCAATGGGTGGTTTCCCTCACTACGGAGTGGTGAAGGATGACTATTTAATGATAAAGGGATGCTGCGTCGGGCCAAAGAAGAGGGTTGTGACTCTCCGACAATCTCTGCTTAATCAAACATCTCGTCTTGCTCTCGAGGAAATTAAACTGAAGTTTGTTGATACCTCTTCTAAGTTTGGGCATGGTCGCTTCCAGACGACTCAAGAGAAGAACAAGTTCTATGGTCGCCAGAAGGCATAATCTTTCCAAATTAATATCAAAATTTTGGGACATCCTAGTCATCAGATTATTTTTTTTTTTCTTTTCTATCAAGTACATTTTGAATTGAACAATTGTGTGTGTTCTTTAGATTTTCAATATTTTTCTAATGCTCCTGAGTTTTGTAATGTTTATTCAAAGGAATTACTCTTGATTCGGCTTTATGTGTTTGATGAATATTATTTCTCGACGTTTGATTGGTGATAATAGGAG
>EFI_000020
TCCAGAATTCTCGAGTTGAAGCCTTTGGTGTAAACTTGCAAAGGGCATCTACCAGGGCATCAGGTTCCCAGGGTTTATTGGACATTAGATGTTCTAGTGAAATTCTTATTACTCAAGTTGTGGGTCCTGGGGAAGAGGCACATATAGACACACATGAAACTTTTAAAAATGACGCTTCTCTCTCCATTCAAATGCTAAGTGTAGAAGAAACTCAGAGCTTTGCTCTCTCAATGGAAACAAAAGGAGAAATCAAGAGTGACTGTGTGTTTGTCCAGTTTGCAATTCAATACTCGAGCGTTTATCAAGCTGATATTTCAAGAGTTATCACTGTTAGATTGCCTACAGTTGATAGTGTTTCAGAATATCTTGATAGTGTTCAAGATGAAGTAGCTGCAGTCCTCATTGCCAAAAGGACTCTTTTGCGAGCCAAAAACTCTTCTGATGCAATTGATATGCGAGCAACAATTGATGAGAGAATTAAAGACATTGCCGCGAAATTTGGGTCTCAGGTACCAAAGTCAAAACTTAATCGATTTCCCAAAGAGCTCTCTCTGTTACCGGAGCTCCTTTTTCATCTTAGAAGGGGCCCACTTTTGGGAAGCATAGTTGGGCATGAAGATGAGAGGTCTGTGTTGCGGAATCTGTTTCTCAATGCTTCCTTTGATCTTTCCCTCCGTATGGTAGCACCTCGTTGTTTAATGCACCGAGAAGGAGGCACCTTTGAGGAATTACCTGCATATGATCTAGCAATGCAGTCTGATACAGCTGTTGTTCTTGACCATGGCACTGATGTCTTCATCTGGCTGGGCGCTGAACTTGCTGCAGATGAAGGAAGAAGTGCAGCAGCTTTAGCAGCTTGCAGAACATTAGCAGAAGAGCTCACGGAGTTGCGATTTCCAGCTCCTAGGATCCTTGCATTCAAGGAAGGAAGTTCTCAAGCTCGATACTTTGTGTCTCGGCTGATACCAGCACACAAGGATCCTCCTTATGAGCAGGAGGCAAGATTCCCGCAGCTTCGATCTTTAACAACGGAACAGAGGACGAAGCTGAAATGCAGCTTTATTCATTTCGATGATCCTAGTTTATGCGAGTGGATGCGAAGTTTGAAAGTGGTACCTCCGGAACCAAGTTAAGTAGTAATGTTGTCCAGTTTAGTGGCTTCTCCTACAGGCTCCAGGAAGAAGAATCTTAGGAAATGAGTCCTTTTTACAACCCAATCTTTAGGGGATGTTTGCTTGCGTGATGTCCATTAATATCACCCAAACCTTTCTTTTCTTTATACACAGGAAACATCTAATTTTTTTTTTTTTTTTTTTGTTATTTGGTTGCTTAATTCAAATGCTTTACCAGAGCAATAAAATTATCTTTTTCTTTGTACAGG
>EFI_000021
AAAAAAAGGCATATATATGGTTCTAGGAGCAACTGGTAACTAAACGGCCATTTTGAAGGAGGGAGGGAGGAAAAGGGCGTCGGCAATTCATAACATGTGATTTGAGCCTGGGTATGTTAGGGTGAGCACTTCTACATCGGAGGCAACGCAACTCCATTGATAAATAGCTTTCTTCGTTTTTTAGTGTTGCTTTTCCATTATTCCTTATTTCTTCAATTACATCAACTGAATCTCTGAAAAACTCAGTATTGAAGGAGTTCCAGTGTTTTTTGTTCTTGAGATGGTTTGAGTTGAAATCTTGGCTTATAACATGCAAGTGAAGCTGTCTCATTGAAGGAGCCGAGTGATATCCAAGGCGAAAAACTATTGATGAATCCTCATGCAAGAATTTTTCAGCCCATTTCAAGCCCACAGCATGCATGGTCATCAACAACTGCAAGTGTTCTTGATGGACATCAACAAGACTATCAAGACCTTCATATCGTGCCAAAACTAGGAGATGCTTTTGTGCCTTAGGGTAAACATCATTTAATACAACAACATCATCTAATATCTCCAGCAACTCATCCTTATGGTTCTCAGGATTCCTGGCAATCTGATAAAGAGCTTGAGCCCATGAGCTCCAGCGCTTTGAAGTGCTTCCATTAATCTTACTGTTATCTCCAGGCACCTTTTCACATGCAGCATTTTCATTCTGTGATCCCTTGCACTTTTTGCTTCTCTCAGACACACAATCACCATCTCTTTTAGTCTTCTGATCACCATTCGCCACACTATTCTTCAGGCCATTGTGAGAGGTGTCTCGCAACAATGTTTCAGATAGAAAATTTTCGCTTCTTCCGCTCGGTAACTTTTCTTGGTTAGCCAATACAGAAATAAAACCATTGAAAAGTGCTGTGTAAGCATCACGGAGCATTTTGCACCCTTTGGCATAGTCATCATTAAGGCAATTAGGTCTCCCTGGGTTCATATTTGGACCAAGAACATGTATAATGTGGGTTACTCCTTCCCTAGAATACAAAGGAGAACTGGAAGGAAGGGGAACAATCAGAGCATGTCCAGGGAGAAGTGATGCTGCTCGTTCCTTTGTTGCAACCTCTAGGGACAAACCTGCAGCACTGAAAATTGCAGCATTCACACCTCCACCACCAGGTTTAAGCCGCCAATTTGCAGCATTAGCTATTACGTTACAGCGCAATCCTCGCTGCGAATAAAGTTGAGTTATATCTCCAACAAATGTAAAGAATTTTTTTGTGTCGATGTTCCTTTGTGCAGCTTTAGCCTTGACCAATGACAAAATCTTAGATCCATGACTCAAGTCCACAAGAACAAGCCTGGCATTTCCCAGCTTCTTTACAAATTCTTCAACTTTTTCGACAATAATATCAGATGCCTTATCATTGTTAAACTTGAAATCTGCTGTTGAAATGGATGGAAATGCAAGAGTGGGGATGCTGTCAAGAGAACCATCATGGCCAATGGTTCCTTTGGACAGGTTGTCACGTTCTTTTACCTCCTTATGCTCAGCTGCTGATATTGATGACACATTATCTGGCATTTTGCAGGCAGGATCCTTTTTGTCACTAATGTGGGGACAAGCAGAATCTTTATCACTACCTAAACTTGATCCTGAATTAGAAGGAACATCTACTCTCTTTAGGAATTTCATAATGCCAAGTTGGACTTTAGTTTCCGGTTTTTTCTGACCAAAAGAACCACTTGGAAGTGTATCTGATGCACCAAGTGCAGCATAAGTGTCAATAGCAGCTTGGACATCACTTTCGCTATGGCAAAACATGATCCGAGAGAAGCCTTCAGAAAGCTTAGGCAATTCTTTTTTTTGCAACATTTTATTGACAACAGCTGCAGCCCTTCCGCCTTGCAAATTTCCTTCATGTCCAGTGCGTTTTACAGAACGGGATATACACAGCTGAGCAGGGAGATCAAGGACCACAGAATGTACTTCTATATGGGAATCACCAAGTTTCACAAAATTGGCACGCTGTTCTCTTTCCAGATTGCATCTATCAATAAATACACTTTTACCGTCCTTCAATGCACTGGCTGCACTCTTTAAGCACTGAGGCTTAGTTCCAGCTTTACCATTATTAATGGTGTCCTGGCAGATGCGAACCCACGATCGAGAAGATAAACGCATAACTTGCTCGCAGAAAGTGGACTTTCCACTGCCTGGTGCCCCCACCAATACCACCAGAATCGGCCTCCCCTTATCCTCTTCTCCATCTTGTAGTTCAGAAGTGTGTTGACAATCCAAATCCATGGCAGTTTCTTCAATCCACCGTGGAAGGGCTCTTACTGTTGCATGTTAAGGAAAATTCCGTTTTCCGCCATAGAATAACTC
>EFI_000022
CAGAAAACATAAAAAGATACTTGGACTAAAAATCAAAATCTTGGTATTCAAATTCTACCAGCTGCTTCACACTCGCTACTAATCATCATCATCATCATCATCATCGGCATCAGCTGCAGAGTTGAGAGCCTGCAACCTTTCAATCAACTTTTCCTTTCTTTCCTCGTAAGTCAGCTTCTTCGCGTTGTATCTCTTGTGCTCCTTTGGAGGCTGCTTCTCACTCTTTTTTGCTGTGGGATCTCCACGAATAGCAGCGTGTACTTTCTTGTATATCTCTTCTATGTTATCAGCACTGATGCCTTTTTTTATGTACTCACTGAAATGAGACTGATACTTTTCTGGTTCATCGTCCATTAACATCTGCATGTATGCAGCAACATGGCCACCGTAGATGTACTTCCGGTGAACGTCAGCATCAAGCTGCTTGCCATCCTTGCTGAATCCAGCAAACCTCTTCTCACTGTGAGGAATATCAAGCCCACCGTCCAAAGCTCCCTTTAGTGCACCAAAAACACGATTCCCAGTTGTTGTCCTCACAAGGCCAACATCAAGGAGAGCACGGAAAGGCCTTCTGGTATCAGCTGGTTCAACAGAATAATCTTCTCCAGTAGCCTCAACATTTCCCTCGTACTCCTCATCCATCTCAAGCATTTTCAGCACTCGTCGGGCCAACAGGAGACCAGTGCAGTATGCAGCAGCATAATTTGTAAGTCCTACTTCAAGGCCATAGTGTGGAAGCTCATGAGCATAAGCAGTTGCCAGAACTATATCGCCAACAATTCTTGAATGTATCACTTGTGCAATAACATCTTTGTTGGTGAATCTGACAACAAACCGATACTTGGGAGTGTTATATTTGTTCTTGTCCTGATTGATTAGACGAATTCTTGCCCTGTAATCGGTCTTACCAGCTCTTCTTCTCTTGTATTTAACCTGAAAACGCTTGTAGTAAGCTCTCGACTTCTCAGACTTAACAAACGCCATTGAAGATGCAGATGCCAACTCGAGAATTCTGGA
>EFI_000023
TTCTCTTCTTCTTCACTCCAAAAATGGATTCTCTGCGTGTATCGCAGAAATTGTCCATTCCTTGTTCCAAAATGAATCTCCCTCCAAATCAATTCAAATTCCTCCATCCTAGGATTTCTTTTCCTACTATCCACCCTTCTACCGGGATTCGTACCATCATTTGCGGTGTTTCCCCTACTGAAACTAGGGAGGAAATTGCAAAAGTAACATCAAAGTCAAGACATGGAAAGGTGCGGCTAAATGTTCGCCTAGATCACCAAGTTGAATTTGGAGAACATGTTGAGATTGTAGGATCTGCTAAAGAACTGGGTCAATGGAAGAAGAAGGTGCCAATGAAGTGGACAGATTCTGGATGGGTTTGTGACTTGGAGTTGACAGCGGGCGAGCCGATTGAGTGTAAGTTTGTCATTGTGGGAAAGGGCGATAAGTTAGTATGGGAATGTGGTGATAACCGAGTCTTGAAACTGCCTAAAAGTGGGAGTTATGAGATGATTTGTCATTGGAATGCAACTGCAGAGCGTATACATCTATTGCCTATGGATTTGGAAGAGAATGCGGTGGAAGTAGAGTTTGTAGATCAAAATGGTTCTGTTAGTGATGCATCTTATTTGGATGTGGAGACTAGTCCTTTTGTTGGGCAATGGCAAGGGAAATCTGTCTCATTCATGCGATCTAATGAGCACAGGGACAGAGAAAGTGAAAGACAATGGGACACCTCAGGCCTTGAGGGGTTGGCTCTAAAGCTAGTTGAGGCTGATAAGAATGCAAGGAACTGGTGGAGAAAGCTCGAAGTTGTTCGCGAACTATTGGTTGGAAATCTTCAAACTGAGGATCGATTGGAAGCTCTCATATGCTCTGCTATTTATTTGAAGTGGATCAACACAGGGCAAATTCCTTGCTTTGAAGATGGTGGTCATCACCGGCCAAATCGGCATGCTGAAATTTCCAGGCTTATATTTCGGGAACTAGAAAGAATTTCGTGTAGAAAAGATACATCACTCCAGGAAATACTCGTTATCCGAAAGATTCATCCATGCTTGCCTTCTTTTAAGGCAGAGTTTACGGCATCTGTTCCTTTAACTCGAATTAGAGATATTGCTCATCGGAATGATATCCCTCATGATCTCAAGCAAGAAATCAAACATACAATACAAAACAAGCTTCACCGTAATGCTGGCCCAGAAGATTTAATTGCTACAGAAGCAATGCTTGCAAGAATTACGAAGAATCCTGGAGAATATAGTGAAGCATTTGTGGAACAATTCAAGATATTCCATCTTGAACTGAAGGATTTTTTCAATGCAGGAAGTCTTGCTGAACAACTTGAATCAATTAGAGAATCATTGGATGAAAGAGGCAGGTCAGCTCTTACCTTGTTTTTGGAATGCAAAAAGAACTTGGATACTTCTGAAGAATCAAGCAATGATTTTGCACTGATAAAAACCATACGATCTCTGGGTGCTCTAAGAAATTTTATTGCAAAGGGTCTTGAGAGTGGTCTAAGGAATGATGCTCCGGATACCGCAATAGCTATGCGACAAAAGTGGCGTCTTTGTGAAATTGGTCTTGAGGACTATTCATTTGTTCTTCTAAGCAGGTTGGTCAATGCACTTGACAATTTGGGAGGGGCTAAGTGGCTTGCGGACAATGTGGAATTAAAGAATGTAAGCTCTTGGAATGACCCACTCGGTGCCCTCGTCGTTGGTGTTCACCAACTTGGCTTGTCTGGTTGGAAACCAGAAGAATGTGCAGCTATTATATCCGAGCTCCTGGCTTGGCAAGATCGAGGTCTCTTTGAAAAGGAAGGAAGCGAGGATGGAAAGATAATTTGGGCACTGAGGCTGAAAGCTACTCTTGATAGAGCAAGAAGACTTACTGAGGAATACTCTGAATCACTTCTTCAAATTTTTCCACGAAACGTACAGATGTTAGGAAACGCTCTTGGGATTCCAGAAAACAGTATAAGGACATACGCTGAAGCCGAGATTCGTTCAGGGGTAATTTTTCAGGTATCAAAACTCTGTACCTTGCTTCTGAAAGCAGTTAGAAGTACCCTTCGTTCTCAGGGTTGGGATGTTCTGGTTCCCGGTGCTGCTTTTGGAACATTGGTTCAGGTTGAAAGGATTGTTCCTGGTTCCTTACCATCAACTGTAAAAGGACCTGTCATACTTGTAGTCAACAAAGCTGATGGAGATGAAGAGGTAACAGCTGCTGGCAGTAACATTGTAGGAGTTGTGCTTCTTCAAGAGATGCCTCACTTATCCCATCTTGGTGTTCGGGCCCGACAAGAGAAGGTTGTGTTTGTGACCTGTGAAGATGATGATAAAATTCATGATATACAAAGGCTTTCCGGAAAATGTGTGAGGCTGGAAGCATCATCAAGGGGCGTAAATCTGACTTTAGCTTCACCAAATGATGTTAAAGCTGAAGTTACTGTGAAAGATCTTCCAGGTAATGTTATTGTGAAACATCTTCTGGGTAATGGTATGTCTACGGTTGAAGCCTCTGGATCTTATGTGTCAGCTGTTCAAACTTCTCATACCAGTCAGGGCTCTTCTGGAGGTGTTATACTGCTTGAAGATGCAGATGCAGCTTCAGCAGGTGCAAAGGCTGCTGCCTGTGGCCGTTTAGCCTCGTTGGCAGCTGTTTCACATAAGGTTCACAGTGATCAAGGGGTGCCGGCTTCATTTCATGTACCGAAGGGGGCAGTTATACCATTTGGTTCTATGGAACTAGCCCTTGAGAACAGTAAATTCATGACAACATTCATGTCACTCCTAGAAAAGTTAGAAACAGCTAAACTAGAAGATGGTGAACTTGACAAATTGTGCTCTCAAGTCCAGGAAATCATCTCTTCTGTGCAGCCCTCAAAAGAGATAATCGATGGAATAGGTAGAACATTTCCAGGCAATGCACGTCTAATTGTTCGTTCGAGTGCCAATGTTGAGGATCTGGCTGGAATGTCCGCAGCTGGTCTTTATGAATCAATCCCGAACGTCAGCCCATCAAATCCAACTGTACTTGCAAATTCTATCAGCCAAGTTTGGGCATCATTGTACACACGAAGAGCAGTTTTAAGCCGTCGAGCTGCTGGTGTGCCTCAGAAGGATGCTACTATGGCAGTTCTGGTACAAGAAATGCTTTCGCCAGAACTTTCTTTTGTGCTTCACACCCTGAGTCCAACCGACCAAGACCACAATTTGGTTGAGGCTGAGATTGCTGCTGGACTCGGGGAAACTCTAGCTTCAGGCACCCGGGGCACCCCTTGGCGTCTTTCATCAGGGAAGTTTGACGGGCTTGTTCAAACGCGTGCATTTGCAAATTTCAGCGAGGAAATGCTTGTATCTACAGCAGGCCCTGCTGACGGAGAAGTGATCCGGCTGACAGTAGACTACAGCAAGAAGCCACTGAGTGTTGACCCGATATATCGTGGTCAGCTGGGTCAACGTCTCTGTGCTGTCGGGTTTTTCTTGGAGAGGAAATTTGGGTGTCCACAGGATGTGGAAGGATGTGTGGTTGGAAAAGACATCTACATTGTCCAGACACGCCCACAACCTTAATAGACACATACACATACATACATACATGTTTTTAATTAATGAGGCTGGGCATAAGGATTGTGTGAATCCAATAATAAGCCGATAAGGTAAGATACTAGCCTTTGTAAATGCTTGCTTGCTTATTCATAATGTACATTTTACAACATCATACATATTCATCTTAAGCTTGTAATAACTCCATAAAATATTCAACTCGAGAATTCTGGA
>EFI_000024
GTTTTGAGGGTGTAGCTGTTGAATCTAGTGTGACTCATAATTATGATAGAATTGATGAAGTGAAGAAACAGTGTGCTTCTGTTCTATCTTCTGCTACTGATTTGAAACCTGATGATAATAGAGTTTATAGTGTCAAAGAAGATATCTTTTTTGTCAATGGAGATTGGAGGCAAGATGCCGGTAAATCCCCAATTATGCCATACCTTGATAGGGAAACGGAAACCTACAATAAGAACTTATCAGATACTCAAACCCCATCAAACCTTGTATCTTTCTGGGTCACTGATGTTGATCTTTCCCATAGATCTAAGAGGTCAATTAGTGTCAATGGGTTCTTAGTCATGGGCATAACTCTTAGTTCATTTGGAGATAGACCGTATGAAAACAGTCCGCAGTTTCAGATGTGGCCTGGTCATACCCAACTCTCTATTTCCTTTCAAGGGGTATATACTGAGTCTAAGAAGAATGGGGGTGAAAGAGTGATGTGTTTGTTGGGAAGCACAATGCTGCCTTCTAGGGAGGCCGATTCGAGTGATCCGTGGGAATGGGCAAAGGGTCCTGGTTCTAATTATAATCAGCCGCCACTTCTGCAAGATGATCAGATTCTTCTTGTTCTTCGTTATCCGATGAGTTTTACATTGACCAGTAGGTTGGTCCATGGAGAGATGAGAAGTTTAAACAAGAACTCAAATCTTAAGTACTTTGATCAAATCCACATTCTGTCTCAGTTATCAAAGACTACAAATTATGAATTCGGATCTGAAAGAATTGTTTCGAAAGCTTGTGATCCGTATCCGTACAATGATGCTTTGGTGAATGGTGGAATTGATATTTATCGAGGAACTGGATTTTGTGAAATTCTGGGAAAAATTACCGGAGAAGGAGTTCAGCCTTTCAATGTTGTGCCGAATTGGAGGTGCAATGGCACAAATGATTTTTGCTCGAAGTTGGGGCCGTTTGTTTCGGATAAAGAAATTAAAGCAACAAATGGAAGCTTTAAAGGTGTAGAACTATTTATGCAGAGTGTCAAGTGTGAACAGAAGCCTGCACAAGGAAATTCAACTTCTGCAAGGGTTGCAGCAGTCTTTCGAGTTGCACCAACAATGGAGAATCAGTATGTTGTCGCAGCGAGATCTGGCCCGAGCAACATGACAATTGCCGCGGAGGGAATATGGAAATCTTCAACTGGGCAGCTTTGCATGGTTGGATGCCTTGGATTAATCGATGCAGAAGAAAGCAGCTGCAATTCCCGCATCTGTCTTTATATTCCTGTCTCATTTTCCATAGAGCAAAGAAGCATACTTTTCGGGAGTTTTACGAGCACCAGTAAAACAAATGCTCCGTACTTCCCTTTATGGTTTCAAAAATTAGTCCGATCCACTGAGTTGTGGAATTATTTCAGCGCCTCCATTCCACATTACAGTTACTCAAAAATAAAAGAAGCTGGGACTATCCTGGAGAAGAATGAGCCCTTCAGTTTTCGAACTGTCATAAAGAAATCACTGCTGCAGTTTCCGAAACTTGAAGATACAGAGGCATACATAACCAGTCTGTCTCTTCTTGCAGAAGACCTGACTCTCCACACCTCAGTATTTCCTGATCCACTGCCTAGTTCTCGGCCGCAAAGAACTGATTTTGAGATGGAGATTCTTTCTGTTGGTCCGTTATTTGGGCGATCATACTGGTCTTCTTACAATGTTTCATCTATAGATGAGGAGACTCCTTACCATAGTAAAGCTGAATATACTGAAAAACAGCTTCTCTTGAATGTATCTGCTCAAATTACCTTGTTTGGAGATGCATATAGTAACTTTTCGGTGCTTTTCCTAGAAGGCCTTTACGATCCTCATGTTGGAAAGATGTATCTAGTTGGTTGCAGAGACGTACGATTCTCATGGAACATTTTGTTCGAAAGCATGGATCTTGAAGCAGGTTTGGATTGTTTAATCGAAGTGATTGTGTCTTATCCGCCAACTACATCTCGGTGGTTAGTAAATCCAGTCGCTAGAATTTCTATATCCAGCCAACGAACCAGTGATGATCCACTTTATTTTAGTGGTGTTAAGCTCCAAACCCTTCCTATGATGTACAGAAAGCAAAGAGAAGACATCCTATCTCGAAGGGGAGTTGAGGGGATTCTCCGAATTTTGACACTTTCTTTTGCAATAGCCTGCATTTTAAGTCAGCTGTTCTTCATTAAGCATGATTCAGATGCTGTTCCTTTCGTATCTCTTGTTATGCTCGGAGTCCAAGCTCTTGGGTATAGCCTTCCACTAATCACAGGTGCTGAAGCTCTTTTCAAGCGGGTGTCATCTGAATCATACGAAACATCATCGTACGATCTTGAGAAGAATCAATGGATGCATGTGATTGATTACACAGTGAAGCTTCTTGTCATGGTCTCGTTTCTACTAACTCTAAGACTCTGTCAGAAGGTGTGGAAATCTCGTATCCGGTTACTCGCAAGAAACCCGAATGAACCATGTCGTGTACCGAATGATAAGAGGGTATTTTTAGCTACATTGGTGCTACATGTGATCGGTTATGTCATTGTTCTGGTTATTCACGGTGTGAAAACGAGACAGAAGCCTTTTCGAATGGAGAGATATGTCGACTCAGCTGGCAATTCCCGGACACTGCAAGAATGGGAAACGGAATTAGAGGAGTATGTAGGTCTTATCCAAGATTTCTTCTTGCTGCCTCAAGTTATCGGTAATGTTCTGTGGCAAATCGACTGTAAGCCATTGAAGGAGCTCTATTACATCGGGATCACAGTGGTTAGACTTCTTCCTCATATGTATGATTACATAAGAGCTCCTATTCACAACCCTTACTTTGCTGACGAATACGAGTTTGTGAACCCGAAAACGGACTTTTACTCAAAGTTTGGAGATGTTGCCATACCTGCCACTTGTGTCGTCCTTGTAGCTGCAGTCTATATTCAGCAGAAATGGAACTATGAGAAGCTCAGCCGCTCTCTCACAATCGGGGAATATAGGCTGCTTCCTTTCGGTTCCAGAGTGTATCAGAGGCTGCCTTCGAAGTCAGTTGAATCGGAGCTTGCTTCTGGTATGAAAGCGGATAATGTTCTTGAGACAGAGAATGACAATGAAGATTAGTTCTGACAAAGCCATTGCGAATAACCGACACGAAAAGCATCTGTAGACTTGGTGGAAAGTCAGTGTCTGAGTTAGTAATTGCAGCGAATATAGGATAGTTGAGTTGTTTCTATTTGAAGTCTCCTTGTTTTAAATCTATGCTTGTCAATTGCTTTTTCTGAAATGTCTTACTTCTCTGCAAATTGATGACAGATTAAAGGTTGATAGCATCTAATGTAAATTAATTAAGCTAATGAACTGTGTCTGAAAATGAGCAAGGCC
>EFI_000025
TCGGGGAAGAGTTCACACCCACAGCTCGAGACGAGTAGGCAGGCAGTCTTGAAATTTAGAGAGGGCTGCCATTTTTATTTTCTTTATACAACTCCTTTATTGCATCGTTCGTATCGTTGCGTATTAAACGACTCGAAAGACTCTCTCTTTCGCCAACCTCTCTTCTAGTGCTGGGTTTGCCTTCTTCTTCCCCGATCCCTCTCCATGGCTACCATTTCTAAGCTCGCATCTCCTTCCCCTCTTTCTTCTTTATCTCCTTCTTCTAGATCGCCTCACCTTTTCTCCCATTCCAAACCTGCTTCCCTCTCCAGAGCTCTTTCTTCTAAGTTGTCGCTCCGGATCGCCCACCCTTTCAGAGCCACCTTCGTTGTCAGGTGCTCGCAATCCACTGGAAATGGTAGTCCAATCAAGAAAACAACTCTTCATGATCTATATGAACGGGAGGGACAGAGTCCATGGTATGATAACCTTTGCCGGCCTGTGACAGATTTGATTCCTCTGATTGAAAGTGGTGTCAGAGGTGTAACTAGCAACCCAGCGATTTTCCAGAAAGCGATATCATCCTCCAATGCCTACAATGACCAATTCAGTGAACTTGTACAATCAGGAAAAGACATTGAAAGTGCATACTGGGAACTTGTGGTGAAAGACATTCAAGATGCATGCAAACTTTTTGAGCCAATCTATGATCAAACAGATGGTGCTGATGGTTACGTTTCTGTTGAAGTTTCTCCCAGACTAGCTGATGATACTAAAGGGACAGTTGATGCTGCAAAATGGCTACATAAGGTGGTTAGTCGCCCCAATGTGTACATTAAGATTCCTGCTACAGCTCCATGCATTCCCTCGATCAAGGAAGTTATATCAAATGGTATTAGTGTCAATGTGACCCTTATATTCTCTATTGCCAGATATGAAGCAGTCATTGATGCCTACCTGGATGGTCTTGAGGCATCTGGCCTGAGCGATCTCTCCAGAGTTACTAGTGTTGCTTCCTTTTTTGTCAGTAGGGTCGACACTCTCATTGATAAAATGCTTGAAAAGATTGGAACCCCAGAAGCTCTTGATCTTCGAGGAAAGGCTGCAGTTGCTCAAGCGGCCCTCGCATTCCAGCTCTACCAGAAGAAATTCTCTGGTCCAAGATGGGAGGCTCTGGTGAAGAAGGGTGCCAAGAAGCAAAGACTACTATGGGCTTCGACCAGCGTGAAGAACCCTGCCTATCCTGACACTTTATACGTTGCTCCCCTTGTCGGACCCGACACTGTTTCAACCATGCCTGATCAAGCGCTCCAAGCATTTATCGATCATGGAAGTGTTGGAAGGACAATCGACGCGAATGTATCAGAAGCTGAAGGGATATACAGCGCCCTCGAGAAGTTGGGAATCGATTGGAGCTACGTAGGGGATCAGCTTGAAGTTGAAGGAGTGGATTCATTCAAGAAGAGCTTTGACAGTTTGCTGGATACCCTGCAAGAGAAGGCAAACTCTTTGAAACTTGTTAGTCTGTAAGCATTTGTGTATTGTTTTTTTCCTTCAATTGTGATCATGCTGTAATAATGGTGGGAAATTTAATCCTGCTAAGACACGAGTTGTGTTGTAATGGAAGACATGAATTATGTATCATAAGCTTTTCTGGTTACTTGAGAAATGATTCTACTCGGGGCTTGCAGTTGCTTTCATCCCACATTCTTGCATGCCAATTAGGGCTGATCGGATTGTTATAAAATTCCGAATTTCAATACAATTCCAG
>EFI_000026
GCAATCGCTACCCTTCGTTCCATAGTTATAAGCCGCCTTCGCCTTCAAATCCTAGGGTTTCTCTCTGGTCTGCGAAGCGTATACAGCTTAATTAGGGGTAATTCCACTTCTCACTTGCTACTTCGATCTGCGCTTCCCCTTCTGGCCGAAGATGTATACTACCAAGCAGAAGATCCACAAGGATAAGGATGCTGAACCCACCGAATTTGAGGAATCAGTTGCACAGGCACTGTTTGATTTGGAAAATACCAACCAGGAGCTGAAAAGTGACATGAAGGATCTCTACATAAATTCAGCAATTCAAATCGATGTCGCCGGGAGCCGGAAAGCTGTGGTTATCCATGTTCCTTATAGATTGAGGAAAGCTTACAGAAAGATTCATGTCAGGCTTGTGAGGGAACTCGAGAAGAAGTTCAGTGGGAAGGATGTCATACTGATTGCCACTAGGAGGATAATGAGGCCACCAAAGAAAGGATCAGCTGCACAAAGGCCTCGAACCCGCACACTCACTGCTGTGCATGAGGCAATGCTGGAGGATATTGTACTGCCTGCTGAAATTGATGGGAAGCGCACTAGATACCGAATTGATGGTTCGAAGATCATGAAGGTTTTCTTGGACCCAAAGGAGCGAAACAATACAGAATACAAGTTGGAGAGTTTTGCTGCAGTCTATAGGAAGCTCTCTGGAAAAGATGTCGTGTTTGAGTTCCCGGTAACTGAGGCATAGAAAGAGAGCTACTACACCTTTTAAATGTTTTTGTCAGAAAATTTGCTTTTTGTGGGCTATTTAAGTTTTGACGTTGATTAGTTGGTTTAGAAATTCTGGAAATGTCTGAAGTGGATTCATTTTGTTCCTTTTGATCAATGCCGAGTACTTTAAACTTTTCATCTTGGTTTGCAAATTGTTGTATGCCCTAATTTTATAAATTTTGAAGTTTGATCGATGAGCTTGGTCATGGAAAAATAAGTCTTCAATTTTTC
>EFI_000027
GGCGAAAAATAATAGTATGTAGTAAGCCGGCGACGAGGCATAGTACGTTTTCTTCACTTGTTACAAACAAACACATCGTCTTCTCAGATCCGTCGCTCTTGTCACCGAGGAAGAAGAGAAGAAAACAAGTTCTTTTCGCCATGGACATGGCGATTAGGGTTTTTCTTGTCTCTCTATTCCTTTTATCATCTGCCATTACTACTTTCTCTCTTTACGAAGATCAAGTAGGCCTCATGGACTGGCATCAACAATATATTGGGAAAGTGAAGGACGCAGTCTTCCATACACATAAGACTGGTCGAAAGCGCGTTGTTGTTTCCACTGAAGAGAATGTTATCGCTTCCCTCGATCTTCGACATGGCGAGATTTTTTGGAGGCATGTTCTTGGGACCAATGATCCTATTGATGGAATTCAAATCGCCATGGGAAAATACGTTGTTACTCTTTCATCGGGGGGAAGTATTGTGAGGGCATGGAACCTTCCTGATGGACAGATGGTGTGGGAGTCTTATCTTCAGGGCCCATTTCACTCAAACTCATTATTTTTGGTACCGGCAAGCTCAAGGATTGACAAGGATAACGTGATCCTGGTGTTCAGTAAAGGATGTCTTCATGCTATTTCAAGCATACATGGTGAAATTCTTTGGAAGAAAGAGTTTGCTGCTGAAAGTTTTGAAGTACATCAAGTTGTTCTTCCCCTTGGCAGTGATATAATACATGTGATTGGATTTGTTGGTTCATTCCAGTTAGATGTGTACCAAATTGATGCGAAGAATGGAGAGCTACTGAAGCATGAAAGCGCGGAATTTTCTGGTGGATTTTCAGGGGAAGTTTCTTTAGTTTCAAGTGATACACTTGTGGTTCTGGACTCTACTGGGTCAACTGTGACTGCTGTGAACTTTCTGAATGGACAAATCAGCTTTCAGAAAACTTACATATCTGATCTAATTGAGGATTTCTCAGGGAAGGCAATGATATTACCCTCAAAAATTGCAGGGATGTTTACCTTGAAATCCAATACACTCATGGTGTTTATACGAGTGACAAGTGAAGCCAAGTTGGAGGTGATAGACAAACTCAATCATGTAACAGCTATCAGTGATGCGCTCTCATTGTCAGACGGTCAAGATGCATATGCACTTGTCGAGCATCAAAGCAATGACATTTATCTTACTGTGAAGCTTGGTCATGACAAGGATAGTGATTTGCTTAGGCAAATTATTAAGATGGATCACCCAAGAGGGACAGTACACAAAGTTTTCATTAATAATTATATCCGAACAGATAAATCTCATGGATTTAGGGCTTTGATTGTGATGGAAGATCATTCACTATTACTTCTACAACAAGGTGAGATTGTCTGGAGCAGGGAGGATGGCCTTGCCTCAGTAGTAGATGTTACAACGTCAGAACTTCCCGTCGAGAAGAAAGGAGTATCAGTAGCAAAAGTGGAAGAAAACCTCTTTGAATGGCTTAAGGGCCACTTTCTGAAGCTTAAGGGTACCTTAATGCTTGCAAGCCCTGAGGAAGTTGTAGCCATTCAAGCCATGAGGTTGAAAAGCTCTGAGAAGAGCAAATTGACCAGAGACCATAATGGGTTCCGGAAACTGCTAATCGTGCTTACTAAATCTGGGAAGGTTTTTGCCTTGCACACTGGAGATGGACGTGTTGTATGGTCTCTCCTGCTGAAGTCTCTACGTAAATCAGAAGCATGTGAAAACCCAACTGCCCTTAATGTATATCAGTGGCAAGTCCCTCATCACCATGCTATGGATGAAAATCCATCTATTCTGGTAGTTGGCAGGTGTGGACCAAGTTTTGGTGCACCAGGTGTATTGTCTTTTGTTGATACTTACACAGGAAAGGAGCTTACTTCTTCCAGTCTTGTTCATTCTATTGTGCAAGTGATTTCCCTGCCATTTACAGATTCAACTGAACAAAGGTTGCATCTACTTATAGATGCTCACCAACAAGCACATTTATACCCAAAGACTGCTGAAGCTGTTGATATTTTTCAACGTGAGTTCTCAAATATTTACTGGTATTCAGTTGAGGCTGACAATGGTGTTATTAGAGGGCATGCGTTGAAGGGACATTGCATTGGTGGAGTAGCAGAGGGATTTTGCTTTGAAACTAGGAACATATGGTCGATTGTATTCCCTTTGGAGTCTGAAAAGATTATCACAACTGTGACAAGAAAGTTGAATGAGGTGGTCCATACTCAAGCAAAGGTTATAGCAGATCAGGATGTTATGTATAAATATATATCAAAAAATTTACTTTTTGTGGTGACTGTTACACCAAAAGCCACTGGAGGTATTGGATCAGCCACTCCAGAGGAATCTTCGTTGCTTGCTTATGTTATTGATACAGTAACTGGCCGCATATTACATCGTGTGACTCATCATGGTGCACATGGTCCAGTCCATGCGGTGTTTAGTGAAAACTGGGTTGTCTACCACTATTTTAATCTTAGAGCACACAGACATGAGATGTCCGTAATTGAAATCTATGATCAGTCTCGGGCAGACAACAAAGATGTATGGAAGCTTGTTCTTGGAAAGCATAATCTCACTTCTCGCATTTCTTCATATTCTCGGCCTGAGATCGTAACAAAGTCACAGTCATACTTCTTTACGCACTCTGTCAAAGCGATAGCTGTTACAACTACAGCCAAGGGTATAACTTCAAAGCAGTTGCTTATTGGTACTATTGGTGATCAGATTTTGGCACTTGATAAGCGTTTTGTGGATCCTCGTCGCTCAATTAATCCCTCACAAGCAGAGAAGGAAGAAGGAATTTTACCTCTTACTGATGCATTGCCAGTCATTCCTCAGTCGTATGTTACACATGCCCTTCAAGTGGAGGGTCTACGAGGCATAGTAACTGTAGCAGCTAAACTTGAATCAAACACGCTTGTATTCGCGTATGGTGCGGATCTGTTTTTCACTCGCCTTGCACCCTCAAGAACATACGATTCTCTTACTGAGGATTTTAGCTATGCCTTGTTGCTTATTACGATTGTTGCACTTGTGGTGGCGATCTTTGTAACATGGGTTTTATCAGAGAAGAAAGAACTACGAGACAAGTGGAGGTGAATATGATTGATTCTCTATCCTTTGTTATAACAATTTTCTTACTTTTTTTTTAATTTAATTTTTTAAGAAGAAAACATCAGCTTGGTTTTTGTTGGGATTAGATTAGAAGATCCAGTTTGAACTTGTAACTATTAACTGATTCTGTAGTATGGCCG
>EFI_000028
AGGTTTCCCATATCCGTGATAAATTAGATGTATGCCCACAAGATCGTTAATAATGAGATTATAATAAGGTGTTACCTTAAAAGTAGCTCCCCAGATTTCTTCCTCATTAGCAGGAACAGCGGTGATTTTGTTCTTAGGATTCTCAAAGCTTCTCAGTTCTCCAACTGCTGTTGAGTAGAAGCATCCTTGGGGGAAAGAAGCAAGAGACTTGCCACAAGCACCTTTAAGCAAGTCAATATTGTCGGCAAAAGCGACATATCCATCAGCAGTGATTCCCCAATACAAAGGAACCTTACCAAATTGATCAGAAGCCACAAACAAGGTGGAAGTAGAACTGTCAAAGACAATGAAAGCAAAGCTTCCACTTAAGTGACCCACAACATGGTTAGGAGGATAAGGTGCCCTGTCTCTAAGAGCTTTGTATGCTTCAATTACTAGAATCACTTCATTTGCTGACTTGGCTAACCCATATTGTTGCCTTAGACTTCCTAAGTTGTCCAAAGCTCCCTCAAACAAGCAAAATATCTCATCTTTTACTGCGAATGACCTGGGCTGCAGCAAGGACTCGTTGTGGTGAGTGTAGGCCAAGTACGCGTTGTCTCCGATCTCTACAGATACAGCAGATGCGTTCGTGTCCACGAACCGTTTCACAAGCGCGTCGGAAGTTATCTTCGGCGACGGTGTGCGGCTTCCGGCCGCCACCAGCTCGTCCGGCGGTGACACGATGGCGCTGCTGAAAACCCCCAACATCTCCGATCACACAAATAAAGAAAAATTAAATTAAACTAAAATAAAAAGAAATGAAATGGAAATTTTTTGCTTAGTGTTTTCAGAGAGCTAAGACATGCGGTGACACGATGGCGCTGCTGA
>EFI_000029
AAAACTGCACTACATTCAAAAAAACTCATAGAATACTAGAATGATACAAGTTAAGCAGGAACATAGCATTCTTCTGAAGAGACCATCCTGGTTGCAATGATTATTATAATAACAAAAACTGCACTACATTCAAAAAAAAAATGTTAAGACAAGCTGCTATTCACCTTTTGAAATATGCACTGTTCATAGCCCTCCCTCCATGATCATTGATCAAAATTTCAGCATTTCTCAAATCCACTTTCATGTTTAACTACTCTGTCTTTTGACGTTTCGAATTAGGTGGGCTGGGTTCATTATCACTATGACGATGAGATGCCCCAACATCAGAAGTTTCAGCCTGGGCCGAAGACTCTTGAACTCTTTGATGGTCAGGGACATGTGCATCTTCCTGGGTCCTAATATTTGGTTCTGCACCTCTATGTTGAGTTATTAAGGGCATGATTTGATGAAGCAAATTAGACAAAAATATCCCTTCATCAGTTAACCCTGATTGTGATTCAACAGAAGCAGCTGATGTTCTTGCATTCTCAGCGCTAGAGCCCGTAGTCGTTCCATGTATGCCTGCACCGTCCACACGGATTTCACCAACTGGAAAGAGGTTCCTTAGAAGCTGCAAAATACTGCTTTGTCTCTCAGCCTCAGAATTTGTTTGAGTCCTGGGATTGTTTCGGATCCTGGAATTGCTTCGGGTGCCACTTCCTGTCGTGATGTTAATATCCGGTCTGTGTCTAACATGCACATCATTTTGTCTTGAGTTGGATGTTGGTAAAGACCCATCTCTTATGTGAGGTTCGGCATTTGGCTGTTGCACATTAGATTCAGAAGCTGACTGCTGCTCATTTTGGACACCTGCAGGATGATGCTCACCAGATGCTTCCGACCCTCGTGCACCAGCACCATTCACATTCCCAGAAGCTACATGTTGAAATCTGCCAAGAACAGGATAGTATAACCCCATCGAGTTGGTAGAAGAACCAGAAGGAAGGCGGCTGAACGGACCAGGAACTGCTGCAACCATGGTCCTTATTGGCACAACCCGTACTCCAGACTCTCCGCCAAAGGATGAACCCTCTGTGACCCTTGACGCTGTTTGATTAGCAAGGTTTTCACCACCTGAACCTGTTCCATTGTTTCTCTGCCCTGATGGATTTGGAGTATCACCACGTTCCTCACGATTTACATTTGGTGAGGTTGTTGATGAACCTCTTCGAATTTGTATATCAATGCGCCGTGGAAGAAATCCAGGTCCAATGCCATTAACTAAACCAGACCCAGGCTGCATGGATCCAACAGGGATGGCACCAAAGCTTGTTCCTGGCTGAAAAGGAAGAGGCTGAACCATCAAAGGATTAGGAGCAGATGGACTTATGAAAACTGCAGGGCCAGCATTAACCACAGCTTCAGACGGTGCTTGACCTAGACGTAGAGTCATGGTCGTACGTCCAAGTTCAAGTAGAAATGCACCTAAGTTGTAAAGTTGGACCCCAGACCTCCATGCACTAGACTGTGTGCTAAACCGTACAGCAGGATCAGTTACATTTGCTTGACTCTCTAATTGCCTTGCAAGTTGTTGTAAGCATTCTGAAACTTGTCCATTCATGAATTGTCTGCTAGACAGTAACACTTCTGCCAAGGATGCAGGTGTTGGAAGGTTTTCTAGTGCAGTTCCTGATCCTGGTGTGGAATTAGAGTCTCTTTGCTCAGTCCTCTGTGGGGCATCTGCTTGAGTAAAATTTTCACCTCCTCTGCCAAGGGAACTGAATTCAAGCCCCAAGTGCCTTAGATATTGGGACAAAGTTGTCAAGGAATCAGGCATTACAGGAGGATGCAGGGACCCCAAAGAATATGATGTGGGAAGGCCAAAAGGACTTTGTGATCTATCGGACTGAACCCTGTTGCCAGCTTGTTCAGGTTGAACGGTTGCATCAAGAGTACCAGAAGCAGCTGGTGATCTTTGCTGGTCATGCTCCCTTGCCACATCAACTCCTTCATTGCCACTTCCGATATTTGGAAATCCAAATGAACCAAGAACGGCGGAAACAATCCTACTGATTTCTGGTGGAACTCCATCCCCTCGATCGGGCATGCTGAAAGCTTCTATTACAACACTGGGGGACACATGACTGCGGTCTGTAGTTGAAGCATGAAAAGTTGCTGGGTCACTGGGCAATCCATCAGATGATTGCAAGAAAGGTTGCCTGACCACCAAATGCAAGGTATGCCCATCTTCGACATGATAGGCAGAGAGCAGTTGATCATCCTTTAGAACTCTACCACGGCATATTAAACGTTGCTGCTCAGATAAGACGCCTGTGACAGAAGCAATCTGTTCTTTTAAGGCAGGAACAGGCATCTGTTTATCCACCCGTAGGGTATATGTTTGTGAATCCAAAGTTTTTAATTTTATTTCAATTGTTGTCTCTGACCTTTCAGGTTCATCTGCCCTAGCAACTTTCTGAGCACCGTGACTTTCCATTCTCCTTAAAACAACAAATGCCAGTACCCAATAGGGCTCATCTGCTCTTTATCTGATATGGCTGATACACAGCTGATATAGCTGCTACAGGGGCTTCTTGAGAGGTTCCTAGCAGCAGAAATAGATGACTGAAACGAATAGTTTCTTCTCTATACAAAGAAGAAAACAGAGAGCGAGAAGGAGAAGAGGGAGATAGATTGAGAGAGAAGTATGGAGATGGAGATGGTAACCAGAGACAAGTAGAGAGAAATCACTTTGTGGTCTCTCTCTCTTTCTCTCAGCTCTCTGTATTTGGCA
>EFI_000030
CAAATCTCCATCCACCCCCTTCCCACTAACCCCCAAATCTCAACGGAAAATATCTTATAAAAGATCTGATTAGTCTGCTCCGTTTCTCTCCCTCACTCCCCTTTCTTCCCCACCATGGAGAACTATTCTTATAACTCTTATCCAGAATCCGGCGAATCCTCGCCGCGATCTCGGGAAATCGATTTTGAAAACCCTACTCCATGGGAGGACCAGTCGCAGATTCCGTCGCAGAATTATAAAGCGAAGTTTATGTGTAGCTATGGCGGTAAGATCCATCCTCGTCCTCATGATAATCAGCTTTCTTACATTGGCGGCGAGACTAAAATTCTCGCCGTTGATCGGAATGTTAAATTCTCCGTTATGATCAGTAAGCTTGCTTCTCTTTGTGGTGATAGTGAGATTTCTTTTAAGTATCAGTTGCCTGGTGAAGATCTCGATGCTTTGATTTCTGTTACGAATGATGATGATCTTGAACATATGATGCATGAGTACGATCGTGTTTTCCGTGCTTCTGCTAAACCTGCTCGTATGCGGCTTTTCTTGTTCCCGGTCAATCCTTCCCCGGCGGCGAGTTTCGGTTCTGAAGGATCTAAATCGGAACGCGACCGTTTCGTTGATGCCTTGAATTCAGGTCCTAGTCCAGTCCCTGATCCGAATAAACCGGCGAATAATGTTGATTTCTTGTTCGGATTGGAGAATAAAGGTGTTCCTCCGACTCCGATGCCAGTCAAAGTGCCTGATTTACCCGACGTGCATGTCGGCGTGGCCCATGATGACCGGGTCATGGGGTCCGACCCGGTCAGTATACAGACTCAGCTGCAGCGGATGCAGATTAGAGAACAGGAACAACAAACTATGTATAGAAAGAATAGTGATGACAATTTAATGGGCGGTTATACCGGCGATTATTACGTTCAGAAATTACCGGAGAAATCTCCCCATCCAAATTTGCCGGTCACCGTTCCTCCGACTGTGACTGCTCCTGCCGGATATTGGCCTGAAAAACAGATGCAGAGCGTAGGATTCCAGCAATCACCTATGGCGGTAACTACCACACAGGTTCCCCAGGAACAACAGCAGCAGCAGGTTTATGTTTTCCCCGGTCCAACTCCGGGCACGGTTTATCACACTCCGGTAATGCGACAGGTGACCGGCCAAACAGGTCAACAGCAGTATTACATGCAGCAAATGAGAGGACCTGATGTTTATCGGGAACAACAGATGTACAATATGGTCCCACCACCACAACAACAACAGCAACCCCAATTTCTGCAGCCGGACAGGGACCCATGGGAATGGTGAGACCGGGTGGGGCAGGTGGAGGAGGGGTGACGGAAACCGGTTACGCACAAATGGCGTATGATAACGCAGTTGGGAGACAAGTATACTACAC
>EFI_000031
CTTTTTACAAAACCCTAAATTACATTTTGTTTTACCCCCAAATCATCTATTTGCCATCTTCATTCATATCTTTATCCATTTCACTCGATCTTACTCTCAATAACCATCAAAACTACACGAGAAGTGGTCTAGTCAATTGAAAAAGGTAGTGAAAAGTTTCGATCTTGTGAGCTTGGTGTCACAGAAAAGAGAAATTTATTGTTTCTGGTCAGAAATGGATGGGGCTTTTGAGGATGAGAATGAGCAGACCATAACCATAGATGAGTATCTTAATAAGGTTGAAGAAGAGGAATTGGAAGCGGATTTGGTACTGGGTGGTGATGAGGGGAAGGAGTGCACCTATAATATGGGTTATATGAAGAGGCAGGCGATTTTCTCATGTCTGACTTGCACTCCAGATGGGAATGCTGGAGTTTGCACTGCTTGCAGCTTATCTTGCCATGATGGTCATGAGATTGTGGAGCTGTGGACTAAGAGAAATTTTCGGTGTGATTGTGGAAATTCTAAATTTGGGGAGTTCTTCTGCAAGCTCTTCCCGCAGAAAGAAGTAGAAAATGCCAATAATTCATATAATCATAACTTTAAAGGCTTATACTGCACTTGTGGTCGGCCGTATCCTGATCCAGATGTTGAAGACCAGGAAGAGATGATACAGTGCATTGCCTGTGAGGATTGGTTTCATGAACAACATATTGGGCTTGAGTCTTCCAAAGAGATACCGAGGGACGAGGAAGGAGAGCCTCTCTACGACGATTTCATATGCAAAACATGCTCAGCAAATTGTTCTTTCTTGACACTATATCCTCAGAATATTTGTGCAGTTGGAGGTAAAAGTGTTGATGTTACTGCTAATAATACTAGTAAAGATAAAAATGTGTTAGAAGATACACTTTCAGCCACTGGTTCTGGAAAGCTTGAGAATGATAAGGATGATACTTCCATGGCGAATCCTAATGAATCTGTTATCGGAGAGATATCCGAAAAGACGGCTGGTTCGGATCGAATCATGGAAGATGCTAATTTGCAGACTACTTGTGTTCTAGGAGTTGATTCGTTGCTTAATCTGCCTGTTCTGGAAAGTAAACCGCTGTTTCTTTCGAAGAACTGGCGAGAAATACTCTGCAGATGTGAAAAATGTTTGGATATGTATAACCAGAAGAAGATAAGTTATTTGATTGATAAGGAGGACTCCATTGCTGAGTATGAAAAAATGGCGAAGCAGAAGAGGGAAGAGAAGTTGCAGAAGCAGGAGGGTGCTGAGATGAGCTTTTTTAACAATCTTGGTCATGTGGAGAAGATTGAGATATTGAATGGCATTGCTGATTTTAAGGATGAATTTCGTACATTTTTGGAGTCATTTGACACATCAAAGACGATCACATCTTCTGATGTTCATCAGATTTTCCAAAATCTCGCAAAGAAGCGCAGGCGTGAGTAGTGAGTTTGCCTCTTAGCTTTCCATTTTTAGTTGTTCTTAGAAAGCATTGTCTAATTACAAGTTAGAACACTCTGCTAATAAACATAATCTGACCTTGTTAAGTGATGTGTTTACTCGTATTCGATTTAACTCGGATATATTAAGGGTGTCAAAACGAGTTGTCGTGTTATTATGTGTACCTGATTATATATAGTATAAATGTGGTTGTGTCAAACGACGGGTCGTTTCATGTGAAGTCATCAGTTTGATTGTGGTTTGGCG
>EFI_000032
CTCTCTCTCTCTCTTTCTCTCTCAAAAATATCTCTTAAACACCGCACCAGCATTCCATTCCCAACACTGCTCGCTCATCACACCGGACCAAGAATTTGAAATGGAGAGAAGCTACCCACCTGTCAAAGACCCACACGCTTCCACCGCCGATCTGCTCACCTGGACGGAGGGTCGTCCGTCGGAAGCTCCCACCACTGCATCCACTCAACGCTCTCATGACCACTGGCCAGCGGGTAAGATGAGCAAGGTGCTCTATGGAGGTCAGGCCACTGATGAAGAAACAGAGACTCTGAATAAGAAAAAGCCTTGTTCGGGTTACAAGCTAAAGGAGATGAATGGCAGTGGTATATTTGCAGCTAAAGGTAGCGATGGATCTCATTCTGGAAATCCTAACAAAACTAGTGTACGCACGTATCAGCAAGCAATGAATGGAATGAGCCAAATATCATTTAGTACTGAGGAAATTATTTCCCCCAAAAAACCTACCTCTCTCCCTGAAGTAGCAAAGCAGCGAGAGTTAAGTGGGACTTTGTCAAGTGATGCAGACGTGAAGAGTAAAAAGCAGATATCAAATGCAAAATTCAAGGAGATCAGTGGACATGATATCTTTGCTCCATCCCCTGAAATTTTACCTCGATCTTTAGCAGCTGCACGCACCTTGGAATCAAAAGAGACAAAAAATATTGAGAAACCTGTCACACGTAACATACGCACTTCTGTGAAAGTTTCTAATCCTGCCGGAGGTCAGAGTAGCATACTGTTCGGTGAAGATCCAGTTGTTAAGTCAGCGAAAAAAATACACAACCAGAAGTTTCAGGAGTTAACGGGCAATGATATATTCAAGGGAGATGTTCCTCCTGGATCAGCCGAAAAACCGCTAAGCAGTGCTAAACTAAAAGAAATCAGTGGGAGTAACATCTTTGCTGATGGGAAGTCAGAATCCAGGGACTATTTTGGTGGTGTCCGGCAGCCCCCTGGTGGCGACAGCAGCAATTGCATTGTTGTAATAATCAAACTTCTGAAAATGCTTCATGCAAGTAATGTTTGCTTTTTAAGTTATTCCTATGCGTGTGATCATTCCTTTCTAAATTTTGTTAAGTATTGAACTGCCCTTTTGACTGTTAGAAAGGAATGCTTCATGCAAGTAATGTTTG
>EFI_000033
TGTCTCCCAATTAAAATTTACAATATACATTGAATTTAAACTCTTTTAGGTAGCTACTACTCAAACCAACTGCCAACTTGGGTTTAGCATAGTGCTGAGGGAATAAAGTTTAAACTTCAAACTAATGACGCATCTTACAGGCTTACATTCTGTACATTACTAAGCAAAGCCAGAACATATTACAGGCTTTTAAGTTTCCTACACGATCTGCTGAGGCCATTCTTTCATTCCACATTTCCAAACTACAAAATCATACGAGCCGACTGAATCCAGGATCTGCAGAATCACACTACATAATCCTAAAGAACCATATAACAGCTTCTGGGAAATCCGCATTTCGCTATGCCAAAACTGAGTAATTGACCAACCTCTTTATGTCTCTAAACATCGCGCTCGCTGCATTGATGAGTTTCTTCTAAGCAACTTGGATCCCAACTGCACAAGCTAAGTCTATGAATTAGTGATCTCAATACTTGCTATAATGTGCTCCTGTCACTGTGCTCAACGAGTATGATAAAAATAATGCTGGGCGGTGAAACACCGGCAAACTGTTAACCTCCTGCGCCAGAACCTTCAGAAGCCACAGATCCATTCGAGGGAACGGAAACTGTTTCGTCGGACACCACATTTCCACCTGTTTCACGCAGCTTATGTTGTGACATCTCCCAGTCCTGATCAGGGAACACCTCAGATTGCAAGGATGGAGCAATATTGTTCACATGTAGCCACGTTAGTTCCCACAAGCTATCCCCGCCTAAAGCACTCCTCTGTACAAGAACTCCCTTCGTCTTCATCATAACCAATGTGTTCTTTAGAAGCTCAGGTACTACTTCCTGAAGCTTCTCGCTCTTTTTCCCTCGTACTTTGACCTTAAGATACTTTTCCATTCGACTGAGCACTCCCAACCATAGTTTACAGAAAGTGGTTAACTGTGCAAGGTCATGGAGTAACTGTAAAAACACTTTTGACAGGAGTTTTACAGCAATGATTAGTGTGCCATCCATGTTTCGGTAATCTTTTTGGGAGTGTCCTTGAGCAATTTCAAGCAAGTCATCAAGCATTGTGAAGATTACCATATCAAAACATTGTAACCACAAACCATTCGGAAGATTGATCCCGTCAACTACGGTCAAGCACTTTTGCAATGATAAAAGTGCATGATTTCTTACTTCTTCTCGCTGATCTAAGCAAACTTTTCTCAATCCCTGTACAAGCCTCAGCCACATCTCACCAATATCCTGTGACAATTTTGCAGCTTCCTCCTCCCCCATTGCTTCCTTAGCCTCATGCGACCACCGAGCTAAACAATCAACAGAACCTGCCATAAGATCTAGTGCACGCACAGACCTTTCTGCCTGTGCTACACGAGACTCTGCAAATTGCCTTGCTGCATCAACACAGAATACATAATTGGCTGGCAACAGGTGAGTTCCATCACTCATAATGAACAACAGAGCATCGAATCCAACTTCAGACGCTTCAGGGTGCCGAGCTGTGATGGAAAGTAGGGATGTGATTGTACGCCAACCCATTACAGATCTGATGTGTGTAGCATTTGCTTTGACAAGGCGGCTCACTTCCTGTGTAATTTGTTCACAGTATGCATCAGCAACTCGGGCATCGAGCTTCAAAACAAGCTGCAATGACCTCAAAAGTTCATCAGCAAGGTTCTCTTTGTAGGGAAGCAGCCTCTGGCAAATACGAAGGAGTCCAAATACAGCCTTTTCCACCAAGGCACAAGGCATTACAGTTGACTGCACAATATTAGCTATGTGCTCATAAACACCCTGCCACAGTAACACAATCCTGTCCCTGTTGTTTAGAGTAATTACAATGAGCAACTCCAGGCAGAAAACTGCAGTGTCTTCATCCTCAGGAGAGTTGTTCCCTTTTTGGGGCCGGCCCGCTGCCCAGATGAGTGCCCGAGCGAGCTGTAATAAAGATTCAGCTTGTAAGAATTTACTCTCGGTAAATATGCTGTCAACATGGCATTTTTGAATAGTCTGAAGGGTGCGTTGGTGAGCAGCCAGTTGTTGCTCAGTAGGTTGTGATCTAGGCTCCTCTGTGTCAAGAGATAAGAGCTGACTAAACCGACCCATTAATCCAGAAGATCTCCTGGGAGTTCCCATGGACTGCATATGAACTGAAGATAAAGAATTTGTAATAGGTTTCCCATGCCCAGGATCAGCAGAAAGCTCTGATTCATCAGCAGCATCACTGGCCACACGAACTGGAAGAAGACCAAGTTTGTGTAACCGTAAAATACAGTCCAGAATGTTTCTCCAACCAGAACGAATATAATCACCATACCTATTAGCAATGGTGAAAACAGTCACAGTTGCCATCCTGGCTTTTGCGTCGTCACCAAATGCAAGCACAGGTTCCTCAACAGATGATGGATTCAAGAGGGTTGTGAATTTACATAGAGACACAACTAGATCATCCAATACATCTTCAAGATGATGACATGCAGAGATTTTTGCCACAGCTAAGAATCCATCAATACATGTTTGGTAGACATCTTCATGTTCTGCATGATCAAATACAACAGAGATAGCAGCGATAGTGGGACCTGACATAATTGCAAACATATCATGGTCAAGATAGGCTTTAGAATCAGATACAATAAACGGAGCAGTTTTCCTGGACTTGTGCATTAGATCAATCCAACGGCTTGGGGTCATTTCAGGGAAACCAGCTCCTTGTTCTGGAGTTGTACGGATCTCATTCTTGCAAATTGAGTGGTATAATTCTGAGAGGAAGTCTCGAGGTAAGTCACTCCCTCCATTAATGTGTCTATTATTTCGGATAAAATCTTCTTCTGTCATCTTTTTCTTCACCTGTACATTATGCTGATCTGTGTTGAGCATTATAAGCGAATAAGACAACAAAAGAGCAGCATCCTTGTTAGCTAATATCTGTGGTGATTGCTCATAGTATCTCTCGGAGAAAGCCTCAAGTACCCTTTGTATTTTTTGCGATTCTCCAGGCAGCCTAAAAGTTTCCAAGAACAACCGCAAAGCAGTGTCCAGATTCATACCTTGAAAATCAAAAGTCCAAGCAAATTCATGCAGTACCTGAACACAAAACTCATCATGATTTCCCAAGAAATCCCCAACAAGGTTCTTATCTAACCCAGCGGTGTACCTGAAAAAGCAGGCAACACTTTGAGGGTCAAGTTTGTCAGGCAACAGATGTGTTCCTTGAAGAAATTCTAAGCCTTTCTTTGGGTCACGATTGAAGTGGTCAGCTCCAATCATCAATCTCCTCTTTATGTACTTCCTCCGTCGGACAAATGGAACCCAGTGATTAGGATCACTATAGTTGTCACACTTCACCATCCAGAAGGGTGTATACTCCTCAAGATTCACTGGAACATGCTCTGAACTAAGTGATCCATTACTTATCCTTTCAGCCATCCCCTGAATAACAGCTATAAGACCATCCAAAGCAAGAATGTGCATTGCAGACAAAGGGCAGTTCACTGGAAATGCACTCTTTGACAATAAATTAGCTAAATCTTCAAACACATTACTGCATGTTATGTCACAATCTAAGTTAGCATACATCTCCACCATAAATGTTTTCTGCCTGCAGAAGTCAACTAGAGCCTCCATGGAAGCCTCTTGCTGCTGGTATGAAGCACCATATCTGCTCTGAGCAAGTCTCAAAATGACACAAGAAAAGAAAGCCTCAAGCTGTAATTTGAGTTCAGTACGAAGATGGTGATATAAGTTAAGAACAATACTGCAAACCATTGAGAGAATAAGTGGGCTCATTGACAAGCCAAATTGCATCAGGTTACGAAATAACTCATCCTGAATCAAACTCAATAACCTGGGGTGAGAACGAATAGAAGGTCCCCCCAATTCTATAGCCGAGTTAATCAAACCCAATGCAAAAAGGGGAACATCTTCATCAAATGCTATCGAATTAGGTCTGGTACCCATCCCCATATGCTCCACAACATTTAATAGAGAACATAAAAAGTGAAATATCTCCACCATGCAGGGTACACCATATGGCTCTGTCATCAGGTGCAAATCATATGGAAGTGCATCCTTCCTGCTACCACCTCCAAATGTATTTTCTTCCATGACAGTAGCTACCACACCTGTGGAAACACTGGAACCATAGCTCACAGAGGATGTCAGACCATCCAGATCGGAGTTAACGCCACCATTTTCCATATGTTTGCTGCCAAATGTGTAATCACTATCTAAGCCACCAAGCTCGTGTTTGATAGGACTAACTCCATTTACAAGTGCATGTTCTGTGTTGTCAACATCTGGTAGGTGTGCAAAAATGCACCTAACAAGTTCATGCATTGTGTGCCGAGCTATCCTCTGTAACAACTCGCCCTTACTTCCCGCTTGGTGAACTATACGAAAACAAGTGTTCACAATGGTACAGACATGCTGATTACTCAATGTGACAGATGCCTTACTTTTCATACAAGCTAAAAGCACCTGAAGGATCTTCATCAGCACAACTTCTTCTGATGCAGGATCTGTCACCTCAAATCGGCAACTTGTGATAGCATCAACTACTAAATGCATGGCATCTTCTACATTCACTGTATTTTGATCAATCACATCTAGCGTTAAAATCTTGTGAACAGATGACAAAGCAACCCCAGTTATCGACGCACCGGTTTCATCTGATCGAATCACATCCAAAAATGGCTGGAGATACACAGCAGGATTGATGGTATGCCATGAATGTTGCCACAAAAAGATTTGTTTCCGCAATGATTTTAGTGACTGGGTCAAAGAATGCTCTAGCTGATCATCACCAGACATATAACGACCTCCCCATCTTACATTTTTCCGCATAACTGCCAATACAGCACCTACTTCTGCATTAACCATGCATGCTAAAGTAGTTTTTCTAGAATCAGAACAGTCACAATCCTCAGGTTCTTCCTCAATTGACTTAATTCCAGATTGTAGCTTTAAGCGCCCCATACCAGGATATTCTTTAACCCAATCCTATTACTATACAGTAGCTGCTAAACAAAGAAGTCACAATGTCCTTACTGAAGCATACCCTCGGTGAGTGGATCTAAAGATTGCGATCTGTAAAACGAGCTCGCTCTCTCTTCTGTAACAGAGAGGGAAGTGGGGGAGAGAGAGAGAGAGAGCGA
>EFI_000034
GCCCAATTGTAAACTAAACTTGATAATCAACTGACTTTGATACAAAGATTAATGTCTAAAGAAGGAATCATACTAAAAATATTGGAGGGAAAAAAGGGAAACTTTGCTCCTCTTCAATTTCACATCACATACACAGCATAACAGAAGGAGACACTACAACAACTGACTGACTGCCTAACACATATCTTGTAGAATCATCCCGTGTGTGTTACCGACCGTAAATAAGAATGAATCAAAAGTCAGATGTGCATATGCAGTTAACTTCTCTTCCCTTGAATAGGATTTTCAAGATTGTTGTTACTTTACCTTTAGGGTAGTTAATTCGGTTATTCTTCCACATCTTCACCCAAATGATTTGTTGTTGTAGCATCACCACTTCTAGCTGCCGCCGCCTGTTTCCTGTGTTTCTTGGTCTTCGATTTCTTGGCCTTCATCCGTCGTTTCTTTTCATTCGCATCAACCCACGTGTAATCTGATGGTATGTGGAATGGATCAGCCTCGTCTTTGTACCTGTGACTATCACTATCACTCGACTGTCCACCACGACTCCCTTTCATCCATGAAATCCATGACGTGGACCCTTCAGATTCCTTGGACTTGGCATCCTGGAAATGTGCTGGGCTAGAGAGAGGGGTTGAAAACTCCTCCACCGGCTGGAGCTCCTCGAATTTTGTAAAAGTAACAAGAACTCTAATAGTTGGGACAATGGGGATGGCAACCTTGACAGGAAATGTTCCAGTTGGTAGCTTAGTTGTCAAAAGCTCCCTAAGTCTTCGAACAGCCTTGACTTTGTTGGCTAATATATCTAGCAAAGGCAGGAGCTCTTCAGTTTTTAAAGGAAAATCTGGTGTCAACCATAAGACAGGTCTTAAACCTTTCTTGTACTCACTTTCATGCTTACCCTCAGCACCTACCACTTTCTTCTTTTTCTTCTTGCTTCCTTTATCCTTTCCCTTCTTGCCATCCCCTTCCTCCCTAGCAAGTTCAGATGATGATTTTTGCTGATCAACTGATTTTTGAGTCCCACCTTCAGGTGCCAACTTTGAGAACTTCTTCAGGATCTTTGAATCTTCGGGGTCATCATTATTGTTCTTTGAACCTTTGTTCTTCCAACCAAACCAACTCTTCTTTTCTTTAATGGAACCATTGGATTCACCATTTTCATAGGGCAGTCCTAAACCATTTTCTTGGTACTCAATAACCCCAGGGTCCTCATCCTCGCCGAGGCCATCTGAGTTCCCCATACGAAGTGCAGTATCCAATTGCTTCCTCTCTTCAGCAGTCAATACATCATCAAATTCATCATTGTCCCCGCCGTTCACTAACCTTTCTTCATCATCCACGGCAAAAAGCTCCTCATCAGTCATTGCACCAGGAACCCGCCTAGATTTCACACTCACCATTACATGAAGCATATCATAAACTTTGGCCTTCCAATTACCAACCATCTCTGTTCTCTCTTGCCTCCTCCAATTCAAATGAGGAACAAGTTCCGCCTGAGTAACATCAATGCCTGGCCTATACATATTAGTTTGAGACATTAAAGTCACTTCATGGGCAACTTCTGCTTCTGTTGGTTGGGCACCAGCCCCCTCCAAAGCATTAGTAACTTCTTTTTCCTTGTGGGCAAGAACAATCAAGGAACCTGGAGGCAAGGACATGTTACCATCCTCTGAGATGTATCCATCTCCTAAGAACAGAAATGTTTGCTCTGACCTCTGAATGCGAAAACCATCAAACCCAGCAAGTGTCATATCAGCACGGAGATTAGAGCCCCGCTTCCAAATACGGTATGTATCAGATGGAGCAATTCGACCAATAAATGGAATAACTGAACTCTCAAAATGAAAAGTTATCTCCATGTAAAAGTCCCGAATACGAGCTGCTGAAGCAACAATTCGTGGAAGTCTGCGACACCATTTTGCCCATGCAAGAGGCTGGTAATGCCGAGCAATTATCATTGCAATTTGCTCTTCTCTTGTGCAAACTGCTTCTTGAAGAGCACTCCAACCATTCTCATTCTGCAGGCTCCAATCAGCACCAGCCGCCATCAAAATCTCTGCAGAGATGGGGTCTCGCAATCTAACAGCAAGATGCAAAGGAGTCTCACGTCCAGGAACATCTCGACGATCAATGACAGCAGAGACAGCATCAGCTCGTTCCTCAGCAGCTATAGAATCTTCTTCTGAATTAACTTCACCAGCCTTGGCAAGCCGTGGGAGGGCTGAAATAATGCGCCTAAGTGTTCCATAATCACGGCGTGCAACTGCAGCATGGGCAGGACTGTGGACATACTTGGAAATATCTTCCATTAATCCCCTCTCTTTCTACTTCTCTCCCTGTCTCTAAGCTATGAAGCTTGTCCCATTTTTTGCAACTATACTTTAACAGAAATATGCTAGGACTTCATTCAGTGGAAACCACCCACTTAGATCAGGGCTTCTACTATTCGATCCTATTATGCAAGAAAACAACTTCAAGGCTTCCTGAAAATTCAAATTATACCCAAATGACATAGATCAACTATCATCAACTTTGAATACAAACAAACCACATAAGATAGTGATAATCTATTTGGATCAATATTCCTCAAATTTCTTCCTTTTATCAGCATCCCAGCACTATACTGCACTTCAATCAAGTGATCTAAAGCACCACTAGAGTGGAATCAAGCTTCCACAGCTCAAATCTCAAGTAGTTGCCGAAATCCGACCCGATCGTGGCGTTTACTTACTTAAATTTGTAAGGGACGGGTTGAGGGAGAAAAGATAGGGAAGAGTAAGAAGAAGAGTGAAGGGGATGGAATGGGATCTGACAGTGAGGATGGTTTCTGGCAATTAATGCTGACAACAAAGATGGTGTGACGTGACCTAACTCGGGGGAAATGACTCGGTCGCAAACTCAGATCTCTCCTTCCCTTCTTCTTTCTGTATCTCTTCTTCTTCTTTTTCTTCTTCTGTTCTGTTATTTTTAGTCTCTCTTTCTCTATCTATCTATCTGGCATTTCGGCTCTGGCCTATGCATTTGCTCTCTCTGCATTTTCTTTTTTAATTTTTTCCTTTTTTTTTTT
>EFI_000035
GGAGGTCGAAGTTCCAGATCTCGAGTAGAAAATTTTTTCTACGATGATGAAGACATAGATGAAGAGTCCTTTTATGAAGTAGAAGATAGAGAAGAACAGATAGCAACTGATCCAGAGACGATGAATTTCAATCAGAATCGCTATCGTAATTCCACACCAGATCTGATTCATCAGAATTGCAATTTCACACCAGATCCAGTCCATCAGAGTTCTTCTTCACAAGGATCCTGTCAGAGTCATGATAATCCTGGAGCTATTCTCGTGAGTACACCGCTCACAAATAGAAACTATTTTACCTGGTCTCATGCAATGACTAGATCTTTAACGGTTAAAAGGAAGCTAAAATTCATTCTCTCTGATGGTCCACCGCCGGTAAAACATACGACTGCGTATGAGGAGTGGAAGGAGAAGGACTGCTTAGTAATTACGTGGATTCTCAATTTGATTCACAAGGATTTTGTGGAGTCATTCATTTTTGCCGTTTCTGCTCGATCTCTGTGGAAGGATCTGGAGCAACGATTCGGAGACAATAATTCACCATTGATTTTCAAGTTTAACAAACAGATAAGTACTACTGTTCAAGGTAACAACTCTGTTTGCACTTATTTTCAAATCTGAAATGCCTATGGGATGAGATGAGTCTTTTGTGACCTATACCAGAATGTCAATGTGGAGCAGTAAAAGAGTGAAGCTGTAATGCTTTTAAACGCTTGTTAGATATTAAGGATGAAGATAGGCTGATGCAATTTCTCAATGGTTTAAATGAAGGATTTGAACATGTTATAAATCAAATTCTTCTTTTAGAATCTCTGTCTCCAATAAACAAAGTGTTTTCTATGATTTTGAAAATCGAAAAGCAAAAGGAGACCACGGTGAATCAAACTATAAAAATCGCTAATTACACTGCAATTCAGTCTGCACAGCGATTTAATTCTGCTGATAAAGGGAAGGCGCAAGATACAGAGAAGAAAGAGGATAAGTACTGTAATTATTGTAGGAAAACTGGACATATAAAAACAGAGTGCATTAAACTCGTTGGTTATCCAGACTGGTTCAAAGATCCTCGAAAAGGCAAGGCAAAAGGCAAGCCAAATGGAGCTAGAACAAACAACATAGCTCGAGCAAACATGTCTAAGGCAGAAACTAGACTTACACCTCTAGATGATGATGGAATAGATGAAGAAGGAGACGGAATCGTGGATACAAGAGCCATGGGACACATGATACAAGAAGTTTATAAAATGCTCAAGAACAAAAATTCAGCAGCCTCAACTTCTACAGATTTTTCTGCTTTCGCAGGATTTTCTGGTAATGAAACTTCTCTTTACTCTTCTGCTAAAGTTGTTTGGATCATTGACAGTGGAGCCACAAGTCATATGTGCTCCACACTGTCTCAATTCCATACATACAGATCTGTGCAACATGATAGAAAAGTGACTTTGCCAGATGGACAGAGTTAGAGTGTTAAACATATAGGAGAGATTATTTTATCTCCTATATTAAAGCTGCCAGATGTTCTTCATATACCTTCTTTCAAATACAATTTGCTCTCTGTGGGGCAATTGTTGAAGCAATCTCAAATTGCTGTTATTTTTCATGACAAACACTGTTACTTGCAGGATTTGAGCAGTAGCAGTCCTAAGGTGATAGCAGTTGGTCATTTACATGGAGGCTTGTATCTGTTAAACAATAATTCTTTCTTATTCCAATAAGATAAGATTCCTATACTTTTTAAATGTAAAAGTAATAGCAATTATTTTGCTCCTGTTAGTTGCTCTTTGTTTAGTAAGCATAATGAACTTGATGTATGGCATCTTAAGCTTGGTCATGCTTCAGATGAAGTTCTCAAACATATACCTAATATTTCTTGTA
>EFI_000036
TCTTCTTCTCAACTCACAATTGAATTAAAATTACACTAAATTAAAAAGCTTTAAGCTTTATTATTATACTATGGCTTCTAATTCTTCTTCTTCTTGTGTTTTTGTTCTTTCTCTTCTCTTCTTCTCCACTTTCGCTTCGGCTTGCGGTAAATGCAAGCCGAACCCGACCCCAAACCCGACTCCGACCCCGGCAGCGGCGTCTTGCCCCGTGGATGCGTTGAAGCTCGGGGTCTGCGCTGACCTTCTCGGACTCGTTAACATTGTCGTTGGCGAACCGGCTTCGGGTAGCAAGTGTTGTGCTGTGCTTGAAGGTTTGGTGGATTTGGAAGCTGCATTGTGTCTTTGCACTGCCATTAAAGCTAATGTGATTGGTATTAACTTGAATGTTCCTGTTACTCTTGGGTTGCTTGTTAGTGCCTGTAAAAAATCTCTTCCTAAAGGTTTTACTTGTCCGTCGTAAAATCCGTCGGAGATC
>EFI_000037
GTTCATTTTTTTCTAGTGTGTTTGAAATGCTTTTAACTCTGGATATCTTTTCCATTTTCATTCTCTTGTTGCGATGTATGATATATGATGAACACCGTGCCCTTCACTGTACATTGCCACGCAAGATTCAGTTAAGAAGACTATTGGTTTTATCTGGCATTGGCATTGTTACCCACCCTCTACGCAGGAAACTGTGAACTCATCTGAAGACATATCTGCAAAAACCAAAAGTGTCATAGAATTGAAAAAGCTTCAGCTATTGGAACTCCAACGCCGTCTAAGGAGTGATTTTCTGAATGATTATTTTAAGCCTATTGCGGCTGATATGGATCGACTGAAATCATATAAGAAGCATAAACATGGTAGAAGGATAAAACAACTTGAAAAATTTGAGCTCAAAATGAAGGAAGAGCGACAAAAGAGGATTCGTGAAAGGCAGAAGGAGTTCTTTGCTGAGATAGAAGTTCACAAGGAAAGGCTGGATGAGGTATTCAAGATAAAGAGAGAACGCTGGAGGGGTTTCAATAAATATGTAAAGGAGTTCCATAAAAGGAAGGAGCGTATCCATCGTGAGAAGATTGACAGAATTCAGCGTGAGAAGATCAATTTGTTAAAGATTAATGATGTAGAAGGGTATCTGCGAATGGTGCAGGATGCAAAGTCGGATCGTGTTAAGCAATTGTTGAAGGAGACAGAAAAATATCTTCAAAAGTTGGGATCCAAGTTACAAGAGGCAAAGTCTATGGCAAGCCAGTTCGAAAATGACATGGATGAGACACGAACTGCAACTATTGCTGAAAACAATGAGAGTGCTATAGAAAATGAAGATGAAAGTGACCAAGCGAAGCATTATCTGGAGAGCAATGAGAAGTACTATCTGATGGCTCATAGCATAAAAGAGAGCATCGCTGAGCAGCCTAGTTGTCTTCAAGGTGGAACATTAAGAGAGTATCAGATGAATGGACTGAGGTGGTTGGTCTCATTGTACAACAATCATCTGAATGGAATTCTTGCTGATGAAATGGGCCTTGGGAAAACTGTTCAGGTTATATCTCTAATTTGTTACCTGATGGAAACAAAAAATGATAGAGGTCCTTTCTTGGTGGTTGTGCCTTCTTCAGTGTTACCTGGATGGGAGACAGAAATCAATTTCTGGGCCCCTAGTATACTTAAAATTGTTTATTCTGGGCCCCCAGAGGAGAGACGCAAACTATTTAAGGAAAAAATTGTACACCATAAATTCAATGTCCTCTTGACAACATATGAATATCTAATGAATAAGCATGATAGACCAAAACTAAGTAAAATACATTGGCATTATATTATAATTGATGAAGGCCATCGCATAAAGAATGCTTCTTGTAAGTTGAATGCTGAGTTGAAACACTATAAGAGTGCGCACAGATTGCTACTAACTGGGACACCTTTGCAGAACAATCTTGAGGAATTGTGGGCACTGCTCAACTTTTTGCTGCCAAACATATTTAATTCTTCAGAGGATTTCGGCCAATGGTTCAACAAACCATTTCAAAGTAGTGGTGATAATTCAGCTGATGAAGCTTTACTATCTGAAGAGGAGAATTTGCTTATCATAAACCGCCTTCATCAAGTCCTACGACCATTTGTACTTCGAAGATTGAAACACAAGGTTGAGAATGAGCTTCCTGAAAAGATTGAGAGACTTGTAAGGTGTGATGCCTCTGCTTATCAGAAGCTTTTGATGAAGAGGGTAGAAGACAATCTTGGAGCAATTGGAAATACAAAGGCTCGATCAGTGCACAACTCAGTTATGGAGCTTCGGAATATCTGCAACCATCCATACCTTAGCCAGATTCATGTGGATGAGGTTGATAATCTGATACCTAAACATTTTCTACCGCCGATTATTAGGCTTTGTGGGAAGCTTGAGATGCTAGATCGATTACTGCCAAAACTGAAAGCAACTGACCACAGGGTACTTTTCTTTTCAACGATGACTAGGCTTCTTGATGTTATGGAGGAGTATCTCACCATGAAAAAATATCGATATCTTCGATTAGATGGACATACTTCTGGGAATGACCGTGGTGCCCTTATTGATCAGTTCAACCGATCTAATTCTCCCTATTTTATATTTCTTCTCAGTATTCGGGCTGGTGGTGTTGGAGTGAATCTGCAAGCTGCTGACACTGTGATAATATTTGACACTGACTGGAACCCTCAGGTGGATCTTCAAGCCCAAGCAAGGGCTCATAGGATAGGTCAGAAGCGGGATGTGCTAGTTCTTCGGTTTGAAACAGTCCAAACTGTTGAAGAACAAGTCAGAGCTTCAGCTGAGCATAAATTGGGAGTTGCTAATCAGAGTATTACTGCTGGTTTCTTTGACAATAATACAAGTGCCGAAGACCGTCGGGAATACTTGGAGTCTCTTCTAAGGGAGTGTAAAAAAGAGGAAGCTGCTCCTGTATTAGATGATGATGGTCTAAATGATATCTTAGCCCGCAGTGAATCTGAGATCGATGTGTTTGAATCGGTGGACAAACAGAGGCGGGAAGAGGAGATGGTAACATGGAAGAATTTGCTGTTGGCGCAAGGGATGAATGTTACTGAACTTTTACCTCCTCTCCCTTCTCGCCTTGTAACAGATGATGACTTGAAATCATTCTATGAAGTGATGAAGCTATATGAAGAAGTTCCAAAGGGTGAGGGAGAATCTAATGGTGGGGTGAAGCGTAAAGGTCAGTCTGCTGGAGGTCTTGATACACTGCACTATGGAAGAGGCAAACGAGCAAGAGAGGTGCGCTCATATGAAGAGCAATGGACAGAAGAGGAATTTGAAAAGATGTGCCAGGTTGAATCTGAATCTCCTGATTCCCCTAAAATGAAAGAAGAAACAACAGACAAGAACTTGCCAAAAGATGCTAATGTAACTGTGGTGGCTAGTTCTAGTACAGAAGCTCAGGCTCCAACCCCAATACTCCCTCCACCACAATCTGTGATGCTGCCTCCACCACCGTCTGTGGTGCCTCCTCCACGACAATCTGTGGTGCCGCCTCCACAACAATCTGTGGTGCCTCCTCCACAACAATCTGTGCTGCCTCCTCCACTGCAACAGAGCAAAGAGGCAACTCCACCATCTAAGCGGGGCCGTGGAAGACCAAGAAGAACACCTTCAGACAAATCTCCGACTGCAGGGGTACGTACAGCACCTGGAAATGGAAAAGTGGGTACAGGGTTGCTGAAAGGAATTGAGTCTCTCTCAGCAATATCTTCTGTTCGTGATTCTTCTTCTGGTTCTAATATAGGGGCTGCTATAGGGGCTGCTAATGCGACCGCATTTCAGCCTAGTCATTCTCCTTATCAGTCTTTGACCCCTTCAGTTTCTGTGGCACCCAGCTTACAGTCTGCATTGTCTTCGATTACTGCATCTGGATCACAATCTGCATCTGTTGTTGCACCTGGCGCACACGCTGCTGCTGCTGTCATTACACCTGGGTCACAGTCGCAAGCTGCTGCTTCTGTCATTTCACCTAGGTCAGAGTCACGAGGTGCTGCTTCTGTCATTTCACCTGGCTTGCAAGCTTCTGCTTCTGCTGTTGCACCTAGCTTGCAAGCTTCTGCTGCTTCGGTTGTTGCACCTAGCTTGCAAGCTGGTGCTTTTGTTGTTACACCTGACTTGCAAGCTGCTGCTGGTACTGCTTCTGTTACACCTAGCACGCAAGCTGCTGCTGCTACTACTGTCATTGCAACTGGCTCACCATCTGCTACTGCTTCTGTTGGTACACGTGGCTCACAACCTGCTTCTGTCATTGCACCTGGCTTTCAACCTGCGTCTGCTTCTGCTGTTACACCAGGCTCTCAGTCTGCTTCTGCTTGTGTTATCACACCTGGCTCACAATCTGCATCAGCTTCTTTTGTTTCACCTGTAGCACAATCTATCCCTTCAAGCTATTCTGCGCCTATTCAATCAAGAGGAAGAGGTCGGAAAGCTCAAGGTGGAGTTCAAGCACCACGACGCAGGGGAAGGAAACAGGAGCTGGTGGTTGCTGCTCCTGAAAATGTTGCAGTTCCTGATCCAAGTGTAAATGAACAATCACACAGTATATCTGTTAATCCATCAGTCAGTGGCACAGTTGGCACTTTTTCTAGCATTCCTCTGGTTCATTCTAACATTATTTTACCCGGTTCTGCTGCTGTAGAAGTCATTAGTGGAACCCCTCATCATTATGAACCAGGCCAAAGTCAGAAGACACTGACTGGCGCAGGCACACCACGGCGTAGAGGAAGAAGACAAACACCAGTATTACCTGCTACACCACCTGCTTTGGTCAGTCAGGTTTCTACATCAGATACGCTTTCGCAGAACAAATCTGGTGACTCGTTAAGTCAAGTCATCGTTATGACAAGTGACCAACAGAATCATAATTCCAGAGATGTTAATGAGGAGACAGCATCCACAGAAGTTAGTCAGGATAAACAAGCAACCAAGCTTTTGGATAATACAGCCCAAAGCCAGCAACTGGTCTGCTCAACAAAAACAAATGACGGTGCATCTCCTGGACAGAAACCGAGTGCCAACATGCTTGGTGTGGCTTCTGTGACAAAAGGGTCATCAGATGAAAATAGCTCTTTAAAATCTGTAACTGGTGAGCGAGGCAATGAAGGTGGGATTGTCCAATCTTTGCCTGCCTTAAGACTGACATCTACAGAAGGGGTTCAGGGCCAACGAGCATCCTTTTTTAATCCTCCAGTGGAGTTATTGCCTGGTTCCGATGCTGTAGTAGGCATTGCCAAGTCTGTTAATCAGACAGCTGTGGTGATCGCTTCCAATTCTCAGCCAGTTGCATCTAATTCTGCTGTCCCCACAGCCTCTCTCCCTCCCGAGGCCATGCAAGTTAGGAGGCAAGGTCGAAAGCCTCCAACAAGAGCAGAGGCACCTAAGCGTAGGGGAAAGAAACAAAATCAGGTTTCACCTGCTGTTGATGCTTCAGTTGGTCAGGACCCACAAATAAACACGATTAAAGCGTCGGATTTAGCAGGCAGTAGGACTATGTCACTGAGAAGTAAGCAAGATAGTGATGATAAAGGACCAGCAAATGCCGTTCAGGACGCATCTTGGCCTAGTGGTATAGCTGCTCTAGATCCAAAAAGAAAAAACACCGGGTCGATTCCTGCTTTTGGTCGAATTCAGACTACTGCTATTACTGATGTTGCCCGTGTGATGAAGGAAATTTTCTCTGATTCTTGCTCACCAAAATCTAAAATGAGTGAGCTTCGTAGGATTGATACTCGAAATGTCCCAGCTGCATCTTCATCATGCAAGACTCCTGCAGATATTGCAAAAAATCATAACCTGGAGGAAAAAGTGGCTCTAAGTATGCCAATTCTGCAGAGAGCTCCCGGTTTTGAGATTTCAGATGATAATTCTGGTCAGTCTGAGTTTGGAGGTGGTGTGAAGATGGAAAAGGACCATGTATCTAGTTCGGGTAAGCCCGCGATGAACTATAATAATGTCTCTGTTGAAAATGTGGCAGATTCAGGACAGGCTTCTTCCAAAAATTCAAACAAAGACAGCAATATGGTGCTTTCTTGTACTGTTTCGGTGGATGTTAGGGAAAAGGAGTCTACCCTCTCTTGTATACCTGCGACTAATGAACTCACTGGGTGTCTTTCAGGGTCTTGTGCGGATGAGAGAGTTTCAATAGTTGCATCTCCAAGACCAAATAAGTCTCAAAATGAAACAGTTGATTCTTCGAAAGAACTGTCAAAATTTCCCATTGAAGCTGCTGTTGCTGGTGATCATCCCATAGTTACTGTATCTGCTTCCGTTGTGAGGGATACCCCTTGTGATAAAAATTCTGGAAATAACAATGGTGTTGGTTTTCAATCTGTTGTGAGCACTCGAATTCCTGACAATCCTGTCTCGGATGCTGGTGACACGAGCACTCCTACGATAGCAGGGAATTTATCTGAAGATGTTGATAAAGCTCCTTTGCGAGAGTCTAGTGATTTCGGGAGCACTCAAGGTCCTACAATTTGCACAAAAGCCAATTCTGATGATCATCCTACAGAGTCTGCACCAATTTGTACCATCCCCTTCCAATCAGAAAACGTGGAAATGGGACCACCTGGCATCACCCGGAACAGATCTAAAAATGACTCGCAGAATTCTTCAAAAGATCCATCTGCAGTACAAGAGCCATCTCCAGGGGTTGAAAGTGAGGGTAAATGTGATACTGGTCCGGATGCAAGAGCAAACTTGTCAGAAGCAGATACATCGTTGCCAACTGATTTTCCTGCTGCAGAGCATGGTAATCAAATGAATGTCTTAACAGCTAATGAAAGCGAGATTTCTCAAGGCGGCGGTGTCATGCCAAAATATTCATCAGAAAACATGGCAAATAAGGAAAAAAAGAAGGCAGGATCGTCCGAGCAGGAAAGAAAGGAATCGAACGCTTCAGCATAAGCTGAAAGTAGAACTGGAGAAAATGTTTCTGAGAAGGGTGTGGAGGGAGAGTCGAGTAGCATCCATTGATTCAAAAGGGTCTGAAACTGAAGTAGATGAACTAGAGAGCAAAAAGATTTTGAGGATCCATCCGGAAAAGAAATCGGTAGTGGCAGTAGCTCAGTAGTGGCGGAGAACTTGCATTGAGCTGTAGCTTAGTATATTATGAATCAAGAAATTTGTTGTGTATATATATGTATTGTAATATCCTGCTAAATTAAGCTAATTGTGAAGCACAAAGAATTGACACTATTAAACATGTATTACTAATTTAACTCATGGCAACTCGAGAATTCTGGAT
>EFI_000038
AATTTTTGTTACGCTTCGTGTATTCATTCAGCCTACCTTCTTCTCCCTCCACCTCCTTGCGCCGCGCCGCATCTTCACCAGTAACGGGTAGGGCAGCAACCACCACTCCCACAACTGTCTCTTCTATTAAGAAGAAAAAGAAGAGGATAATAGTTATGTTGGACATCAATCTCTTCAGGGAAGACAAGGGACACAACCCTGAAATAATCCGCGAATCTCAACGCCGCCGATTCGCCAATGTTGATGTTGTCGACGAGATTATTCTCCTTGACAAGGAGTGGAGACAGCGTCAATTTGAGCTTGATAATTTGCGAAAAGAATTTAATAAGATAAACAAGCAAGTTGCGAAGCTCAAAATAGCGGGTGAGGATGCAACTGAAATTATTGAACAGACCAATGAGAACAAGCGGTTGGCTGCTATCAAAGAAAGTGAGGTGGAGAAGGCCAAAGAAATTTTGGATAAGAAATTGGTATCTGTTGGGAACCTTGTGCATGATTCTGTGCCTGTTAGTAAGGATGAGGAAAATAATGCCATAATTCGTACGTGGGGTGAGAAGCGATCAGAGCCAAAATTAAAAAACCATGTTGATCTTGTTGAGCTTTTAGGAATTGCAGATATTAAGAAAGGTGCCAACGTAGCTGGAGGTAGAGGCTTCTATCTGAAAGGTGATGGTGTTAGACTGAATCAAGCGTTGATCAATTTTGGTCTGGATTTCTTGGAGAAAAGAGGTTACACTGCTTTGCAGACCCCTTTTTTCATGAGACAAGACATCATGGCAAAGTGTGCTCAGTTAGCTCAATTTGATGAAGAACTTTACAAGGTGACTGGTGAAGGAGATGACAAATATCTAATTGCTACAGCTGAACAACCATTATGCGCTTATCATTTAGATGAGTGGATCCATCCATCACAACTACCGATCAGGTATGCTGGATACTCATCTTGCTTCCGTAAGGAAGCTGGTTCTCATGGTCGTGATACTCTGGGCATTTTCCGAGTTCATCAATTTGAGAAAGTAGAATAGTTCTATCTTACCAGCCCAAATGGCAATGACTCTTGGGATATGCATGAGGAAATGATCAAGAATTCTGAGGACTTCTACAAGATGCTGAATCTCCCCTACCAAATTGTGGCTATTGTTTCTGGTGCATTAAATGATGCAGCTGCAAAGAAGTATGATTTGGAAGCATGGTTTCCTGCTTCAAATACATACAGAGAGCTGGTCTCCTGTTCCAATTGCACAGATTACCAGTCAAGGAGAATGGAGATTCGATATGGCCAGAAAAAGAGCAATGAACAGGCGAAGCAATATGTTCACTTGTTGAACTCTACCCTGACAGCAACAGAGAGGACCCTATGCTGCATACTAGAGAACTACCAGAAGGAAAATGGTGTAGAGATCCCTGAAGCTTTGAGAGGATATATGGGTGGAAAATCCTTCATTCCTTTCCAAACCAACCCTTCCACTGAAGCCAAGGGCAAGAAATCCAAGGCCTAGCCTACCCGACGCCGTTTCGCGTTTAGCATCTCAAATATGTAACCTTAAGTGTTTTCTTTAAGACCATCTGCTCATCTTTGACACTCATTTTCTTGGACATGTTTCATTTTTCACAATACTGATTTTTGCCAAATCTCTACTATTTTAGATTTTGTACCAACAAACAAAACAGTGTAGGATCTTTGTATTACTTGAGAAAGTAACTATAGATGTCCATTTCATGTTGTTGTTAATTGCAATCTCACTGTCCAAGTTGAAGTTGCAAAATAAATAACATGAAGAATGCTATGTTTGCGTTTTTCAAGTTTTATGGTGGAATTTTTCACATCTTCTGAATTT
>EFI_000039
GTTAAGCTGAGGCATCTGATTGTTTGCTCCAGGGACGGACTTGCCATCATCGAAAGAAGCTCCCTTAGCAGAGAATTCTTGAAGTGCAGACTCACAGATTCCAGGATAGTTAGCAATTTGAGGTTTCATTAACATCTTCAACACTTGCTCAGAACACAGGTTTGGAACCGAAGAATAAGGAAAATTCAAATTCGCGTTTCCATTTTCAGGAAGCCAGATGAGGGGTCTTTTTACCATGTTCCCCCATTCAGTTTCTCCACCCAAAAATCCTGAATGCATCGGTCGCTTTAGACCTGAAGTTAGGGAAGGAAAAATGAAGAGACTTTCAGGAGTCTCAATTTCCCATGAACTAACCCTATTCTGTTTATCAGAACATCCTGGTTCATCCCATTCTACCTGAAGATTTCGCCATTTCGAACCAGGCCATCTCAATGGATCTAAATCACTCACACCAACTATTGTTCCCATATATCTTCTTTTGCCAGACTCCTCAGTTTCGAACATCATCCCGAACCTCATACCAACCGAAATTTGAGTGCCATATATAGCCTTTCTGAATTTAGCTAAAGGAATGACAAACTCCGAGGGGCATGCTCTCGGATTGTAAAAAATGGTAAAGGGGCTACGGTTGGCAGCGGCGTGAGCAGCAGCAGCAAGAACACCAATATGCATGCTGTCAGCTGATAGAACTGACGATGGTAATGTTGTTTGTTGACGATTTGCACGCCTTATACCCACCATTAACTGTGACTTTTCATCCCTTATGAACAGTACAGCATCACCTGCTTTAAGCCTTTTTGAACCCACAAATAAACTCCACCCAGTGGTTAGAAGATGCCGCTTCGGTTGCCCTCGATATATATGGCGAAAAGTCCAGGTATTATCATGCAAGTCTTTAACAACAAGCTCTTGAGTTGGTGGTTGCATTGTGTAATCCAGCGGAGGAAAGAGTTTTTCTGCTGCCCTCCGAGGTACCGAAAATCCACCATGGGTGCTTGTATCACTTGCTGTTAAGGTTTTGCAGAAAAATTCACTTGGATGTTTGCTGGGTTTTAGTCCAAAATCCGGTATGGGGAAGACATCTTTTTCAGAGTTCACCGGTTGAAGACTCATCTGAGCATAGATCTCATCGGTATCCTTGTCAGCATGAAGAGTGACATTGTGAATTTGACACAACAACTGAGAAGGAAGATTTGGGTAGTTTGGAATTTGAGAAGTAGCTGTTCTTCTTGTCGAAACTGCCACCTGTTCGCTGTGGCCTTGAGGGAAATAATACACAAGACTCCCAACCTGAGGCAAGGAAATAAGTGGACCTGCACAAGCATACCACAGCGCCGAGCTTATGGTTTTACGGGTACCAGAATGGTCCTGGATTTCTTTTAACAACTTCATTTCCTCTAGCAGATTGGATTGGCCTCCAGCTCCACCTCCATTATTAACCAAG
>EFI_000040
TCACCAACTGACGCCCTTTTGCACTGTTCGTGTTTAGCGGAAGCTTATTCAGCATCGGACATCCACATACACGGATTTCATCTAGAAATGGGAAGAGCATTGTCTTCCAGCATATACTCCTTAGTGTTGGCAATCCTATTAATTCAAGGACTTGCAGTCTAGGGAATTGATACAGATCCTTCTCTTCACCTTCATAGCTTATTACTTCTAATTTTTCACAACATCTGGCACTCAGTTTCGTCAAATTCGGAGCTCGCATAAGCCATGTCAAGTCCTCTAAATAATGGCAACAGAAGATGTGCACTCCACGAAGTTTATAGAAACATCTCGTTTTGTTGATGCCATAGGCTGTTTGTGATTTTGTTCCTAAGAATTCACCATAAGGAGGCTCGAGATCTTCTACGAGTAACGTCTCAATGCAC
>EFI_000041
CCACTCCTCGCTGCCTCCCATGGCCGAATCATAGTGAGCAGCCCTTCCATGGCTGACGAAGTTCTTTTCGCGGTGATAACGCCTCGTGAATAGCGGCATAGTCCTTGACGAAGGCTCTGATTAGCGGCGCCATTGAGGTCACGATGGCTGAGGCGTTTCTATTTCTTCTCGTTTGGTGGTTTCCGATGAGCTTTAGACGGACAGAGATGGAGGTTCGGTGAATGGAGGCAGAGGTGGCGGAGACAGATCTACAGGAGGCGGCTTATCCAACGACTTCGGTTCAGTGGGGGTAGAAGATAAATGCAACGGCGGTGAAAGATGATGACGATGAGCGGCGGCGGCCGTTACTGATCCGGCAAGCGACTAAAAAAAGACGGTCTTTGCTGCAAGGGTAAAAATGGAAAAAATGGTATTTTTATTTAGTTAAATGTCTGATTAGGTTAAATCATGATAGATTAGTATTAATTAGTATATTCTCCATATCTATTTGTATGTGGC
>EFI_000042
ACTCGATAATGGCAAAGAAACAAATACATTTTATAGTGTCCAAAGTATAAACTCCTCCAAAATTGTTACACTTTAACCCATCAAAATATGCTCAAAAATCATTAAGATCAACACCAATAGATCCAAAGCAAACAAAATTACTCGATAATGGCAAAGAAACAAAAACTTCAACATGCTTAAGTCAAAATCCCCATATTCAAATAAGCAAATGTAACAAATAGAAAAAACCTAAATTTAAATTAAAACCTCCTTCCAGCTCCACCAGCGCCTCTACCGAAACCGAATTGAGTCACCGCAACAGCAACGGGATCGACCTGAACAAGGCCGGGAATATCACCCATACCTAAAGCTGCAAGCATATCAATAGTCTCCTTATCGACCTCAATCTGGTCACTCTTGATGGCAGAGACCTCAGGAACAAAGTCCATACGGCGCTCTCGCTCTTCCTCCTGAAGCTTGAGAGATATCCCGCGAACCGGACCTTTCTGGATCCGCTTCATGAGATGAGTAGAGAAGCCGGCGATCTTGTTGCGGAGACGCTTCGACGGGATGATTGCAACCTCCTCGAGAATCTTCTTGTTGGTGTGGAAATCGAGAGTCATTTTCGAATAGTATCGCTCTATCACTTGGCGTGAAGATTTCTTCACTGTCTTTGTACGCACGTTGCCCATGCTTGCGAGGAAGAACGGCGCAGAGACGAAGGATGGAGTGCGTGAGATTGAGGATTTTCGTGTATATATATTGCGATGCATGGACATCTTTG
>EFI_000043
CGCCGCTCTCCACTCTCCCTCAGCTAGTCGTTCTCCCTCTCTCAGCCACACCGCCGGTCTCCCTTTCTCAGCCACACCGCCGCTCTCCCTCTCTCACCCATCGTTGTCGCCAGAAGCTCTGTTTCTCCATGACGAAGAAGTCTGCAGCCATGCTGAAGAAGATGAAGCACTACAGACCTCCTGGAAAGAAGAAGGAAGGCAACGCCGCCAGGTTCATCACTAGGTCACAAGCCGTCAAGCAGCTCCAATGCAGTCTTACTCTTTTTAGGAAACTATGCATTCTCAAAGGTATTTTCCCTCGGGAGCCAAAGAAGAAGGTTAAGGGAAATAACCACACTTACTATCATGTGAAGGATATAGCATACCTTCAACATGAGCCATTGCTTGAGAAGTTTAGAGATATAAGGGCTTATCAAAAGAAGATAAAGAAAGCTTTGGCAAAGAAGGATAAAGATCAGGCAGCCCGTCTTGAATATCGTCAACCTACACCCAGTTATGACAGGGTTATTTTACAAAGGTATCCAAAATTTGTTGATGCACTCAGAGACTTGGATGATTGTCTTACACTGGTACACCTGTTTGCAGCATTACCTGCCATGGAGAGGTTGAAAATTGGTGTGGAATGTGTTCATAATTGTAGGAGGTTGAGTCATGAATGGCAAGCCTACATTGTCCGCACTCATAAATTACGAAAAGTTTTTGTATCTGTTAAGGGCATATATTATCAGGCTGTTGTTGAGGGTGAACAGATCACATGGCTGACTCCTCATGCAATGCAGCAAGTTTTACCAGAAGATGTCAACTACAGTATCATGTTAACATATGTGGAGCTTAACCAGAATCTTCTTGGCTTTGTGAATTATAGGCTTTATCATACTTTAAATTTGGACTATCCTCCGGTTCTTGATCCCCAATTGGAAGCTTTAGCAGCAGGTCTTTATGCATTGTCAAGATATATTGATGCTCATTCTAGCAGACCCATGGAAGAATCTAAAGCTTCCACTTCATCAGTTCCAGAGCAAGTTAAGGTCAATGTTGAAGGGACAGAAACTGAGGAGTCTGAAGTAAGACTTGCCCAACTTGAGCATCAACTCCCTTCCAATGAACCTGGTGCTCTTATGCGTCTTGTTCAGGATACTGAACATGAAGATGAAGATGATCAAGATACAAAGGATTGTAAGAACCTGTTTAGGAATATGAAATTCTTCCTAAGTCGTGAGGTTCCTCGAGAGTCCTTACTCTTTGTCATTCTTGCTTTTGGCGGCGTTGTTTCTTGGGATGGAGATGGAGCCCCATTTATGGAAGCTGACCAAAGCATAACTCATCAGATTGTTGATAGGCCA
>EFI_000044
TGACATGAATACGTAACAGCTCCTCTTATGTATAACGAAATTTTCTTGTCAATACAACAAGTACATCAACTAGAGAGACCCAAAAATATAATCTTAGTTTTAAAAGTACTGGTTACCGAAATTCTGCAATCTCAAACACTCTTGCAGTTCCATCAATTGAAGCTGAAACTAGAAAATCAAGATTAGCAGATACCGAGAGAGACTGAATGCCAGCAGCATGGCCGCTGAAACTTCTTATGCAATCACCGGAAAGGCTATCCCATAACCTTACTTTCCCATCTAAACATCCGGTGGCTATGTACCTCGAATTCCCTAGCCAGGCCAAGCATGAAACTCCATCCTCATGTTCACATGTGGAGCGAGCTGATGAATGTTGCAGATCCCAGATGATAAGCTTCCGATCCATGCTCCCTGTTGCGGCCCAAGGGGTGCTTGGTGCAAACGCAACACATTCAACAGAATCTGAGTGAGAAACCAGAGAACTAACCACCCTCCCAGTTGTTATGTTTACAACATGGACCGAACTGTCCTCGGAACCAGTAATGGCAAGAGTCGAATCTGAGCTCAGTGCCAAGCACGTTAATCCTGCAGTGTGATAAGGATGACCTCTAACAACATGAACGTTTTCTCCACTCTTCGGATTCCATATTCTCAAGGTTGCATCAGCAGAACCAGTGCAGATTGTTTTTCCATCGGGGGTAAAATCACCACATGTCACACTACTACCATGTCCAGAGAACATATTAAGAAAGGCACCTTTACCAGCATTCCACATCCAGGCATTAGAGTCCTCGGAACCAGCCAAGACCACATGCCCTCTCGGATGCCATCTCACCCACTCAATTCCACCTCCAGGATTATCAAATTCATATTTCAAGGTTCCAGAGGGAGCATCCCAAATCCGTACAACTCCTTCCAACCCAGCAGATGCAAGTAGCAGCCCATCACTACTGAAAGCTAAACTAGATACAGAATCTGTATGGCCTTTGAGTTCAGAAGCCCAATCTCCTTGACCAATCTTCCAAAGAAACCCCTTGTCATCCCCACCTCCAGTTGCCACAAGTTGAGGATCCGTCGGACTGCAAGCAATGGTATAGAGTTCACCAGAATGACCAGTGAATATGTGCATTGAATCATCAATTCCATCGTCACTTTCACCATCTAAGCCAGTATCATCTTCCGCATCAGGAAGATCTTCTTCGTCGATGGTAACTTCGTCCATGATATCAGATTCATCGATAAAGACCTCGCCTTGATCGGAGTCGTCGTCGTCGTGGACTGGGTTTGAACTACTCATTGCGCCACCCGCTTTCTGCCCGTATTCGGAAAAGGGGTTTATTCAGGGTTTCTGACATATTTATACAGGCAAGCTCG
>EFI_000045
GTTTTATTTTTGCAGCAAATGATATGTATGAGAACAATTGTTTTAGACAAACAATTAGCATAACCATATGCCAATAGCCATAACCACACAAAACAAACACATAAGGTTGTGAATATGCTTCAATCAATAGTTTAATACTCATCTCCTTCATCCTCATCATTCCCTTCGGCAGATTCAGCACCAACCTCCTCATAATCCTTCTCAAGTGCAGCAAGATCCTCCCTCGCCTCAGAGAACTCCCCTTCCTCCATTCCCTCACCAACATACCAATGCACAAAGGCACGTTTCGCATACATGAGATCGAACTTGTGATCAATGCGGGAGAACACTTCTGCAACACTTGTGGAATTGGAGATCATGCACACAGCCCTCTGCACCTTGGCAAGGTCACCTCCTGGGACAACAGTTGGGGGCTGGTAGTTAATGCCACACTTGAATCCAGTAGGACACCAGTCCACAAACTGGATTGTGCGCTTTGTCTTTATGGTTGCCACAGCTGCATTCACATCCTTGGGCACAACATCACCACGGTACATGAGGCAGCAAGCCATGTACTTGCCATGGCGAGGATCACACTTGGCCATCATAGATGATGGCTCAAAGGCACTGTTGGTGATTTCAGCTACTGAGAGCTGTTCATGGTAGGCTTTCTCAGCAGAGATGACTGGTGCATAGGAGGAAAGCATGAAGTGGATTCTTGGGTATGGGACCAAATTGGTCTGGAACTCTGTCACATCAACATTCAGGGCACCATCAAACCTCAAAGAGGCAGTCAAGGAGGAAATCACCTGAGAAACAAGTCTGTTAAGATTGGTGTAGGTGGGTCTCTCAATGTCAAGGGAGCGTCTGCAGATATCATAAATGGCTTCATTGTCAAGAAGAACAGCTACATCAGTGTGTTCCAGGAGGGAGTGAGTTGAAAGCACACTGTTGTAGGGCTCAACAACGGATGTGGAGACCTGAGGAGAGGGATAGACAGTGAATCCCAATTTGGATTTCTTTCCGTAGTCAACAGACAGACGCTCCAAGAGAAGAGATCCAAGACCAGATCCAGTACCACCACCAACAGCATTAAACACGAGGAAGCCTTGAAGACCAGTGCAGTTGTCAGCAAGCTTTCTGATACGGTCCAAGCAGAGATCAACAATTTCCTTGCCAATGGTATAATGACCACGGGCGAAATTGTTGGCCGCATCTTCTTTGCCGCTGATGAGCTGCTCTGGGTGGAAGAGCTGACGGTAGGTTCCAGTCCTGACCTCATCAATCACAGTAGGCTCGAGATCTACGAAAACGGCGCGAGGAACGTGCTTTCCAGCACCAGTTCACTGAAAAAGGTGTTGAAGGCATCATCACCCCCACCGACAGTCTTATCACTTGGCATCTGGCCATCAGGCTGAATACCGTGCTCGAGGCAGTAAAGTTCCCAGCAGGCATTTCCGACCTGGATACCAGCCTGACCGATGTGGATCGAAATGCACTCTCTCATTTTCTCTGATTGAATTTGAATTCACAGACACAAAGGAGAAATTAAATGGAAGTAGTAGCTAGAAAAAGGAGAAGAAAGAAATCAGAAACGGAGACGAAGACGTTTATCAAGACAACTCGAGAATTCTGGATCCTC
>EFI_000046
CAAAATCCGGGATTTCAATTCAAGCCCTCGTTCTCTCTTTCTCCACTACACTGAATTCTTACTTCCCCGGTGACTTATTGCTTCAATTTCCGATCAGGATTTCACTTAATTGAAGTCAGAGATGGATCAACAAGAGGATGAAGGTCGTGCTGGAGGCGAACCACCAGCGAAGCAAGATGACGAGGAAGCTGTTGCTCGACTTGAAGAAATAAGGAAATCAATGGAGGCAAAAGTTGCTCTTCGTCAAAGCAATTTGAATCCTGAAAGGCCAGATTCAGGATTCCTCAGGACATTGGATTCAAGCATTAAGCGGAATACAGCAGTTATTAAAAAATTAAAGCAAATAAATGAAGAGCAGAGGGAAGGACTAATGGATGAGTTGCGAAATGTCAACCTTAGCAAATTTGTTAGTGAAGCTGTGACGGCTATTTGCGATGCCAAGCTTAGAACCTCTGACATACAAGCAGCAGTGCAGGTCTGCTCTTTGCTTCATCAAAGGTACAAGGACTTTTCACCAAGCCTTGTGCAGGGGCTTTTGAAGGTCTTTTTTCCTGGAAAATCAGGGGAAGACTTGGATGCAGATAGGAATTCAAAGGCTATGAAGAAGCGGAGTACATTAAAACTGATTTTGGAACTTTACTTTGTTGGAGTTATAGAAGACAACAGTATTTTGATCAATATCATCAAGGATCTTACCAGCGTGGAACACTTCAAGGATCGAGATGCCACTCAAACAAATCTGACTCTCCTTGCTAGTTTTGCTCGACAAGGAAGGGTCTTCTTGGGGCTAACTCTCTCTGGTCAAGAAATCCATGAAGAGTTTTATAAGGGGCTTAATATCACAGCAGATCAAAAGAAACTATTCAAGAAGGCCTTCAATGCATATTTTGATGCTGTGTCAGAACTACTTCAGTCCGAGCACTCTTCACTTCGCCAAATGGAGCATGAGAATGCAAAGATTTTGAATGCTAAAGGAGAGCTCAGTGATGAAAATGTTGCATCTTATGAAAAACTTAGAAAGTCCTATGACCATTTGTATCGCAATGTGTCATCTTTGGCCGAGGCCCTTGATATGCAAGCTCCAGTGATGCCTGAGGATGGCCACACAACTAGGGTTACTTCTGGGGAGGATGTTTCATCACCTGCTGCTGGTAAAGATTCATCTGTTCTTGAGGCTCTGTGGGATGATGAAGATACAAGAGCATTTTATGAATGCTTACCAGATCTCAGAGCATTTGTTCCAGCTGTATTATTGGGGGAAGCAGATCCAAAAGCCAATGAACAATCTGCAAAGAATCAAGAGCAGCCAAATGAAATAGCACCTGAATTAGACCAAGGCCAACCTACTCAAGATATTTCTGAGGCTTGTGTGGACTCTGGCACTTTGCAAGAGGGAAAAAGTCTTGAGAAAGGAAAAGACAAAGAAGAAAAAGATAAAGAAAAAGTTAAAGATCCAGAAAAGGAGAAAGGTAAAGAAAGGGATGCAGAAAGAAAAGGAGATATTGAAAAGGAGAAACTCAAAGGTCTTGAAGGGACAAACTTGGATGCTTTGCTGCAGAGGCTTCCTGGTTGTGTCAGCCGTGATCTTATTGATCAATTGACTGTAGAGTTTTGTTATTTAAATTCAAAGGCAAATAGGAAGAAGCTTGCAAGGGCATTGTTTAATGTACCCAGGACTTCTTTAGAACTGCTACCATACTACTCACGGATGGTTGCCACACTAGCAACCTGTATGAAGGATATCGCTTCCATGCTTTTGCAGATGTTAGAAGAGGAGTTCAATTTCTTGATAAATAAGAAGGACCAAATGAATATTGAAACAAAGATCAGGAATATTAGGTTCATTGGAGAATTATGCAAGTTTAAAATTGCGCCAGCTGGCCTTATCTTCAGTTGTTTAAAGGCATGTTTAGATGATTTCACTCATCACAACATTGACGTTGCTTGCAATCTTCTTGAGACATGTGGCCGCTTTCTGTACCGGTCTCCTGAAACTACTGTACGCATGGCTAATATGTTAGAGATATTGATGCGCTTGAAAAATGTTAAAAATTTGGATCCACGGCATAGCACCCTAGTTGAAAATGCTTATTATTTGTGCAAACCACCTGAAAGATCTGCCCGAGTGTCTAAAGTCCGTCCTCCGTTATATCAGTACATCAGAAAATTGCTGTTTTCAGATCTAGACAAGTTATCTATTGAATATGTGCTGAGGCAACTTCGTAAATTACCATGGAATGAATGTGATGCATACCTTTTGAAGTGCTTCATGAAGATTCACAAGGGAAAATTTGGTCAAATAAACCTAATTGCCTCTCTTACTTCTGGATTGAGCCGCTATCATGATGAATTTGCAGTTGCTGTTGTTGATGAGGTTTTGGAGGAGATTAGGCTTGGCTTGGAATTAAATGACTTTGGGGCACAGCAAAGACGCATTGCTCATATGCGTTTCTTAGGAGAGTTATACAACTATGAACTTGTAGATTCATCTGTAATTTTTGAGACGCTTTATCTGATCCTTGTTTTTGGTCATGACACACCAGAGCAAGATTTACTGGATCCACCTGAGGACTGTTTCCGGATTAGGATGGTTATCACTCTGCTTGATACCTGCGGGCACTACTTTGACCGAGGATCTTCTAAGAGGAAACTTGATCGATTTTTAATACACTTTCAACGTTACATCCTCGCCAAAGGTGCATTACCGCTTGATGTTGAATTTGACTTGCAGGATTTATTTGCGGACCTACGGCCTAGCATGATTCGATACTCATCCACTGAAGAAGTCAATGCAGCTCTTATGGAACTTGAGGAGAATGAACGAACTGGTTCTATTAATGACAAGGTCAATAGTGAGAAACATTTTGACAATGAGAAACCCTCTGGCCGGAGCACTTTTAATGCCTCAGCTGCCAATGGAAAAAATAGTGTAAATGGTAACGAGGAAAATGGTGGAATTCACGAAGACGTTGGCGGCAGTGACACTGATTCCGGCAGTGGAACCATTGAGCAGGAAGGTGATGAAGACGAGTTGGAAGAAGATAACCATGATGATGGGGGTGATACAGATCAGGATGATGACGACGACGATGATGGACCTGTTTCTGATGAGGATGATGAAGTCCATGTCAGACAAAAAGTGGCCGAGGTAGATCCGGTGGAAGCAGAAAATTTTGAGCTGGAGCTACGAGCAGTAATGCAGGAAAGCATGGAGCAGCGGAGGCAAGAGCTACGTGGTCGGCCAGCATTAAATATGGTGATACCAATGAGTGTTTTTGAGGGGTCAACCAAAGATCATCATGGAAGAGTTGGAGGGGAAAGTGGTGATGAGGCGATGGATGAGGATGTTGGAGGAAGAAAGGAAGTTCAGGTGAAAGTACTCGTGAAGCGTGGGAATAAGCAACAGACGAAGCAGATGTACATTCCGAAGGATTGCTCTCTTGTGCAGAGCACAAAACAGAAAGAAGCCGCTGAATTTGAAGAGAAACAAGATATAAAGCGGCTCGTCTTGGAGTACAACGATAGAGAAGAGGAGGAGAATAATGGGTTGGGAGCCCAGACATTGAATTGGATGCCAAGTGGTAGCAACAGAATTAGCAGCCGTGGCGGTATATGGGAAGGGAGCAGTAGTAGAGGTGGTGGATCACGTCATCGACATCAGCATTATTCTAGCAGTGGTGTTTATCACGGCAGAAGAAGGTAATTTGTCGGAAGCAGAAGAAAGTGAGATTCTTGACTTGTGAATGCAGCCAGCATAACCTACACATGAAAATGGGTTTTGGCAGCAGAAGAGAAACCTTTTGAGTTCACATAGTCTATTAACATCGAAATTCTCGGGTGATTGAGAATTATTTTGAGTATCGGGATTACTGCATTATCAGTGTATGTGCAGATGGTGCAGAATTGGTTAAATATCTGAGAAATATTGATGTTGAAAGAAAGTTATTACGTAATTATGGAAAGGGCTGTGACCTATGGCATGGCATGGCTTGCGGGGGCGAATGAGCTGAGCTATTGTTTGGTTAGTGGGTGCATTAGCTTTGGTTCGTTGGTTGTATATTTTTTAAAAGCCAACAAGTTTCTTTTCGAATTAAAGTGGTGTATATCAGATCAGGATTTAAACTCGAGATCACCAAGTGATTTGGAATTATTCTCAGACCTGTCTTCATTGGTTTATATATATGTATGATCTGCAAGAATACTTTTATGTGCTTTTGTATATGTCTTGTGTATACTTTCATCAATGATCAGAATAGTGTCACTATCTTGGATTTACTCTTTTGAGATATTGATTTC
>EFI_000047
CTCCAACTGAATAATTGGACTAACTTAGCAAAATAATAAGGCCTAGGTAGGCCTCGAATGGACACTTTACAGCGGATATAGCTCCAGATTTTAGATCTTTGGGGCTTCCGAACATGGTTTATCAGTGCCATTTCACTCATCAAACACGTTTTCCCTGATAAATGTATAAGGAAGAATAACAAATAGCGAAATATTGCAATTGAAAAACACCAGAAACAAACAACTATTACAAATACAACAGACCTAAAACTGTGACGAAACACATTACTTAACTACTTCACAGGAACTAGCTGCAGCGAAATTTAACCCTTCAAATAGATTTCATTACACAATCTGGAATCTGATGCTATTTATAAGCATACTGGGAAAGGAAATTGGTAACATTGGATGCAGTTTCATAAGCTCCTTCTACGCATCGGCCCAAAGCTACACCAGATACATAGTTTCCCCCTAGAAATAACCCTTCCAAGCCTTTTTCCCTCAGAGCATCTTTTGCTGTATTTAGGATATCGAAATGACCAATCAGAAACTGTGGAATGGCTTGAGGCCACACTCGCACACCAAGTGCAAGTGGATCCTTCGCATTGGGTTTTATGAGCATCTTTCGTAAATCACGGTCAACTGCTTCAACAAGTTCACTCTCTTTCTTAGCCAATATTCCAGGGTTGGTAGCCCCCCCAATGTAGTTCAAGAGCAAAATTCTCCCATCTGGAGCTCGATTGGGGAAAAGTGATGAACTGTATATAGTTCCTAAAGTTTCCACCCCTTGACTACGGGGATGCAACTGACCAAACCCCTTAAGCTCACCATCTATTAAACGTTCAGTCCGAATTGCATCTTTTGGGTATGAAATGGATACAGCGGCAACTGGTGGGTAGTAAAATTTTGATAGCGCTTCTCCAGCAGCAGTAGAAAGAGGATTCAAGAGACTGCTTGCAATATGGGAGGGAATTGTCAGTACAACACTTTTGGTCTGCAAAGAAACTGATCCTTCAGGTGTTTCATATGTTAAACTATACTCCCCACTGTCCAATTTAGTGATGCTTAGAAGCTTCCATGATAGTTTGACATTGCTACCCAACCTTGATGCAATTGCCTCGGGCAACATAGTAAGTCCCTTCCTAAAAGACCCTACTGTTTGACCCTTTGGTTTTGGTAGACGCGGGTCCCGAGGAGGCCTTTGTGTTTTATTCCTCTCCTGGATTGTTTTAAAAGCGCCACCAATGATACTACCTCCATTTTGCTCCAGCATCCAAACTTTTCCAAATGCTGCTTTCATGCTTAGTTTTGAAGGATCACCTGCATAAACACCAGAACAGAATGGCTCTATCAAACGCTCAAACACTTCATCACCAAGGTTACGACGCACAAACTCTTCAACTGATTCCTCACGTCCTGGTGGTGGAGGCCGAAGTCCAAGTGCACCAAAACCAGCTCTGAGTTTTCCCCCAATGCTCATCAAGTTAAAGAACGGCAAATCAGCTGGCTTGGATGGAACTGGCCTCAATTGTTCATCCCACAATACAAAACGCGGCGCATTAGGATCCCCCAAAACTAGGTCATCCTTTAAACCACTATCCACCACCATGGTCAGCATAGAATCGGAGGGCTGGAAACTATTGGGGCCTTCTTCCCAGAGATAACCGTCTCTTTCGATGGTTGTGATGTTGCCACCGACACGGTCTTTGGCCTCAGTGACAATAACGTTGGGAGCAACATTTCGGTGCTTGGTGGCAAGAGCCTGAGCAATGCAGAGACCACTAATTCCACCTCCTACAATCACGCAATCCAGTGACGCAGAATGTCCGTCGGCGTATTGCGATTTTCCGCCTGAATTAGATGGGGAAATCGTGGAAGGCTGCTCTGTGATTGAGCACCGGAGTTTGAATGGTCTGTGGATAGTGTTTTTTACATTACGTTTGGAGAGTGAAGGAATGAGACAAGGTGTTGATCGGAAAAGAGACAAATCTGAAATGGTGGTCATGGCGGCAGAAATTGAGAAAAAGCGGGAAGCGTTTTGCCGTTCAGTGGCGTGAACGCTCTCTGAACAAACAGGCAAGC
>EFI_000048
CAGAATTCTCGAGTTATCAAAGTGGTGCTCTCAGCGGCTAAGCAGTAAGCACCACTCCTGCTCCATTCTGGGCCTTCTGGCCGTCCTATTCATCATCGTCATCATCCTTGTTCTGATTATTTGGTCTTTCGATTGTTCCTTCAGTGACAGAGATTTTGTTTGTGTAAGCTGCTGTTTGATTGAGGATGTCTGTTTGTGGAATAACTGGTAGTCCCTCAAAGTGTTGTTTGAATAGCCCAGGCTCATTTTCTAGCCGAGCTTCAGCTTTTCCTGCTGCTGGGAGACTCAGTTTACCCCGTTTAGCTAGATTTTATTGGGTTGGTTCTGCACAACGACACAATGCAAAGCAAATGCACATGGTCAAATCTGCAATGGATGCTTCTTACGGTAGCGACATGGCAAATGGTCAACCTGTAATTTTTCCTAGAATTCACGTGAGAGATCCATACAAACGGCTTGGGATCAGCAGGGATGCTTCTGAGGAGGAAATTCAAGCAGCAAGAAACTTTCTTATACATACATATGGTGGGCACAAACCAAGTGTGGATGCAATTGAATCAGCCCATGACAAAATAATTATGCAGAAGTTTCATGAAAGGAAAAACCCAAAAATTGACATTGGGAAAAAGGTTAGGGAAGTGAAGCAGTCCCGTGTTGTGCAGGCTGTCACAAGCAGGTTTCAGACCCCAGCCACACTTGTCATCATCAAAACATCAATCACTTTTCTAGTTCTTGGAGTTCTCACATTTTTCTTCCCCACTGAAGAAGGTCCAACCCTACAAGTTGCTATTTCCTTGATGGCTACGATATATTTTATACATGATCGGCTAAAGAGCAAAATCCGAGCTTTTCTTTATGGTGCTGGAGCTTTCATTTTGTCATGGCTGTTGGGAACCTTCTTGATGGTATCTGTGATCCCACCATTGCCATTTATAAAAGGAGTAAGGAGTTTTGAAGTTGCTACTTCATTGATTACTTATCTGCTACTTTGGGTCTCATCAACCTATCTGAAGTAGTAGCAGTCCTATTCTAGTTCAGATTTTTCATTGCAACACCTCAATTTTGTGGCGAGTGGTCTGTGATTCATCCATCTTCATCTACCGAACTGTAGCATTGATGCTTTATAGAGAGTAATAGAATTTTTGTTGCTGAGCTTCTCTTTTTGTGAAGAAAAGGTTTGTGAAAATGAATATTATACAATTTGGAGAATGGATGTAAAATTAAAATCCTTTTCGGATTTTGGCCTTGAACTTGACTTGCGGGTCAAATTTTACTCTTATATCTTTTGTTTTGCTCTTATAGTATGGTAAAAATGTAAGAGTGAAGATTGATAGTTTATGGAAGCAGTTTTGGAATCATCTCTATGCTCTAGCTAGGTGACATGATATGGACAAACTTGAGAGCAAAACTAAAGATATAAGAGTAAAACAACTTGATGTAATTAGGTTTAATTATATCTTTCTTTAGATATAATTAGGCATTAAAATCCTTTTCGGATTTTGG
>EFI_000049
GAAGAAGGAAAATAATAATATAAACCAACCTCTTTCAAAGTTTCTCTTTTTAGTGAGAGAAACCAACAAAGAACAAAGACAAAAAAGAGAAAGAAAAGAGATAAAGAGAGGGTTTTTATTTCAAACTAACAAAGAATAAACAAGACCAACTCACCCAAATTATGTAACAAAAGAAGAATTCAAAATTATGTTCTTTAAGAAAGGAGAGGGAGGCTAAAGACAGAGTCTTCTCTGGCTGCTGCTCTGTTCTTTCCTTTCTTTCGTTTTTTTTACTCCTTAAATAAGGTGGAGACAGTAATGCTAGAAACATGGGGAAGAAAGGCAGTTGGTTTTCTGCAATTAAGAAGGTCTTCTTACCCCACTCTAAAGACAAACTAGCCAATGAATCTGATAGGAAAAGCACAAAAGAAAAAAAGAAAGGACTAGCCAAGCTAAGACATGGAGATACCAATTCATTTATTCCCATATTTAGAGAACCGAGTAGCATTGAAAAAATCTTGGATGAGGCTGAAAGAGAGCATAAACTAGTGTTTCGACCACCAACACCACCGGAGCAACCAAAAACTCCGCTTTTTGTACCGAGAGGAGCTGCTTCTCCGAGGCTTCCATCTCAAAGGGTTACTTCCCCTAGAGCTGCTGCTTCTTCCCCTAGAGTTGCATCTCCGAGGGTTGCTTCCCCGAGACCACCGTCTCCGAAAAATGTTCATCGTTACAACAGACCGGAACCAACACCCCGAAACCAGCATGCATCAGCTACTAAAATCCAAGCTGCCTATAGAGGCTATACTGCAAGAAGGAGCTTTAGAGCTCTGAAGGGTCTGGTGAGGCTTCAAGGAGTTGTAAGAGGGCAAAGTGTGAAGCGACAGACGATGAATGCAATGAAATATATGCAGCTGTTGGTGCGCGTGCAGTCTCAGATTCAGTCACGGAGGATCCAGATGTTAGAAAACCAAGCGAGACGACAAGCTCAATACAAGAATGATAAAGAAGTGGGGAGTATCTTGGGCAAATGGAGCCTTGCATCTGAGGCAGGTAATGAAGATTGGGATGCTAGCTTGCTAACAAAAGAGCAAAATGATGCAAGATTGCAGAAAAAGGTGGATGCACTTATCAAGAGAGAAAGAGCCATGGCATATGCTTATTCTCACCAGCTATGGAAATCAAGTCCGAAAACTGCACATTCAAGTGTAGCAGATGTTCGTTCGAATGGATTCCCGTGGTGGTGGAACTGGTTAGAAAAGCAGCTACCTCCTACAACTACTACTCCAGATAATGCGCAAGTCATAAAGAAGTTCCAACTTACACCACCAAGGCCACAATCTGAACTCAAGCCGAGTCCAAGTCCACGCCCATCATCAAGCAGCAACAACAAGCAGCATTTCGCCTTCGACGCCATGGATACTCCCACACCAAGATCCTCTAAATCAGTTGCTGCATATTTTCCTCCTTCAAGAATGGCACGGACGCCGGTCCATAGAACAACTCCTCCTCCTCCACCAGCCAACAACACTTCAAGCTTGTCAAAGCATTATTCAAGATCAAGAGCAGCAGCAGCTGATTGTCCATCCCCTTTCAACTTGCCAATGAAGGATGATGATAGCATGACAAGCTGCCCTCCGTTTTCCGCACCGAGCTACATGGCGCCTACGATGTCCGCGCGAGCAAAAGCTAGAGCTAATAGTAATCCGAAGGAGAGGTTTCCTCCGGGGACTCCAAGCAGCGAAAAGAGGAGGCTTTCGTTCCCTCTAACGCACGGTATTGGTTCGTTCAAGTGGAACAAAGGGTCCTTTTTCTCTGGTGGAAAAGATTCAGCTTCTCAAATAGATAAGAACCAATCTATTCAATCTGTTGGAAATTTGAGTGTGGATTCAACTGTGTCTATGCCTGCTGCTGTTGGAAGAAAACCATTTAACCGATTTGTGTGATTTTTAACATTTTTTTTTTCTGTTTCCATACTTTTTTTTTGTTGTTGTGATTTTGTATGGAGTGTGTGATGATATATTGAGATTACTGAT
>EFI_000050
GCATTTCTTTGATAGTCGTAAAAAGAAAGTGAGACAAACAATATCAAGATGAGTTATCACATACGATAAAGATAAAATAGTACGAACTCAAATAAACAATCAATTCAGAGCAACATAATCCTCAAATGTCGAAACAGCCTAATGCAAAAACATCATAGTATATCAAATCAAAATCAACATTAACTAAAGCTAAAGCAAAAGCTTTACTCATCCTCCTGGCTTCTCAACCTAGCCAATTTGTTGGTAACAACAACATCCAACTGAGCTGCACGCTCCACAATGTCCTTTCTCTTTCGGGTGGACACATCATGTGCAATCTCCGCACAGTAAGTCCTATTGTGCATCATCAGAAGTTCAAGTTCCTGGACATTGTGCACGACAAACTTCTTAAATCCATTAGGAAGATAGTGTCGGGTTTTCTTGTCTGTTCCGTAACCAATGTTGGGCATCAAAGTGACTCCCTTGAACTTTCTCCTGACCCTTGAATCAATACCCTTGGGCCTTCTCCAGCTTTCCTTGACAGAGTGCTTCCTGTCACTCTGGGGCCTCTTGAACTTCTTGGTTCTCTTCTTCACGATCTTCTTATTAAGCAAAGGAACAGCCATTTTACCTTGTTGAGCCGCTGCGCTGCCTCCAAAGTGAAACCCTGAAAAAGTGAAGAAGAAGAAGAATAAG
>EFI_000051
TAACTCAATATTTCCCTAATAAAAAAAAGATAAAAAAAGAAAAGAAAAATGAGGGTATTCATGCATATCAAAGTCGACACCGATAAACCCATAAGAGGAATATCTAAAATGTACACCCAAAAGACTAAAATGTTATAAGATGTGATGGTTTATAATGCAAGAAACCATATTCTTTATGGACTTCAACTCTTTAGCACAATGCAATGGTATTCCTAACAATGGAAGACCAGTGCAACTATTCAAGAGATGCAGTAAGATCTCACTTGTTGCCACCCAAGGTGGGGAAAAGCACTGGATCCGCAATTGGGGGAGCTGCTGCATCCCGGGTACGGCCGCCGCCGCCGCCACTGTATCCCCCGCCACCACCATATCCCCCTCCGCCTCTTGATCCACCACGGCCGCGACCTCGTCCACCAGGACTATAGTATCTCTCACCATCAGCAGGCTTCAGGAACTCATTTATGCTCACAGACTTTTTGGCTTTGTCATCTTTATCGGCAGCATCCTTCTTTTTGTCCTTTTCAGAACCCAGTTTGATAAAGATCTCATCATTGCCCTTCTTATTTGAAAGCTGTTGCATGGCGCCAAATTCTTTGTTAACATCAATCTTTCTTTCCTCGGCCTTTGTAGAAAGCAATGCCTTCCTCTTTTCTTCACGAATTTT
>EFI_000052
AAAAAAACGTAATTCTGTTGACATGTATACATTGCCCCAAAATTCACCATTTTGCAGATTCAATATACATAATTCCAAATCAATCCAAAACAAAATATTACTGTTAACTATTTTGTCTACACATATTACTAAACTTCAAAAAAAAAACTACTTGTTGACATTGCCCCAAACTTCACCATTTTGCATATTCCAACACTTGCTCTAGATTTTCTCTATTTCTTCATGAACATGAGGATTGGCTTTCAAGTACTGTAATGCTCTCTCTTCCTTGTCCCAATCCTGTCCAGTTTGTTTGTCAAGTTGCTTGTCTCTGCATTCTGATTAGCTAGCTCATCACGTATGCACCTCTCTCCAATTAACCATCAAATGCTTTAGTCAGAAAAGGCACACAATTGACACAAATGAGGATGACTAATCCTTACTCACATTCAGTTACTTCTCAATTGAAAATGTAGCGGACGCAAACCGGAAAAGACGATTGGCCGGCGAAAGAGATTTTAACAGAGTAAACCAGGAAACCGAGCTCGCATAATACTCTTTGTTGGTAATGGAAATGCAATTGACAGAAGTTTTAGCGGAGAAGGCAGTGGTTGAACGACTGAAAAATCGTTAGGGCCCTTTTGATGTAGTGAATCCAAGCAGTCTTTCGCATCAATGGAAAGAGTTCCGAGTCGCTTCTTGGAACTCCATAAGCCAAGTATGCCTTTTCCCATGTTATTATTTTGAAGCCAGCGCCTCAACCATATCCGCAGTAAGAAGATCGACGATGAAGATGAGCAGATCTCCGAAAGATATGAACAGTGGCTGAGCAGGAAGGTGAAAATGGTAGAAGAGTGAGGCGGACAGAGGATTTTAGAAGAGCAATAAAAA
>EFI_000053
GATATTCAGCAACCACCAAGCCTCATGCTTCACAACTTCAGTGTCATTCTCAAAATTCAACTCTTGCAAATAAACGACTGCCAAGAACAACTTCAGATATACAAGTCCAACTTATGGATAATCATCCAACTAAACTAAGATTAAGTTTCCGCAATCCTACACTCGAATAACTGTAAAGGGGAAAGGAGTGCTTGAATAAAAAAAAGAAAACTTGCAGCAACAGAACATAATCTCCACCTATATGCTTAACCTTGAACTCCCAATTCCAACAATAAGGTGTGACTAACGGTATCCGATCCTGGGCCCATAAATTGGATGGGGCCTGGACTGGTGTATCGATTCTTTAGCGCCCACTCATCCCGCATGGATGCAAATTTTTTGAATGGTGCTCCATCAAGCTCAACCATTGCCTTCTTGATTACAGGCTTGAATTTACCATGTCTTCTCTCCACATCCATCAAAGAAGTCAGTGCAGTGCCACCAACTGTCCATTCCGTAACAGGAGCAGCCAAATTGCCAACTGATGATATCAGCCCAGTTTTTCCACTGTGAAGGAGAGCTCCAGCTCCGTAGCCCAAAGCATAGCAATATGTAGAATCAAAGTTTGTTGGCAAACCACATCTTCCTTCATAACCAAAGAAGTGGGACTGTCCTTTGAATTGACGGTTGTAGGTTCCTAGCTGCTTTCTCTTCTCCAACTCAGTTTCAACCATTTGAATAAGCATTTTCTCTGTTTCTATTCTGGCAACCTGGACATTTCCATGAGGATCCCGTTCCAGCATCAGTTGTTCCTGAATTGCTTGTGGCAGAAAGTCAAAAAGTTGAAGAGATGAATTTGTAAGTTTCTTTTTCCACAGCCCATCTTCATCCACAACATCATGGGCCAAGATTTCATTCAATTCTGCAATAAGATGCTGCACCTCGGGAATGAAATCAATTAAACCTTCAGGAATGAGAATCACACCATAGTTGTAACCAGATTCTGCACGTTTACAGATTACATCTACAATGTAGTCAGTAACATTTTTCAGTGTCATCTGCTTTGCAGCAACCTCCTCTCCAATAATTGTAATGTTTGGATGAGTTTGTAAAGCACACTCTAAGGTGATGTGTGAAGCAGCACGCCCCATAAGCCGTACAAAGTGATAGTATTTTCCAGTAGATCTTGCATCTATCATGACATTTCCAATCATTTCTGAATATATCTTGCATGCAGTATCAAAACCAAAACTGGTAGGAACCTCTTTGCATTTCAGATCACCATCAATGGTCTTAGGGCATCCCATCACCCGAGTTTTCAAATTTTTACCCCTGAAATTTTCAGCAAGGAGGCAAGCATTAGTATTTGAGTCATCTCCACCAATGACAACAAGCCCATCTAGATCAAGCTTCAATGCTGTCTCTTCAGCTTGTTTAAACTGTTCAGGTGTTTCAATTTTGTCCCTCCCACTGCAGATCATATCAAAACCACCCTGATTTCTATAGGGATAAATAAAATCAGAGGTTAATTCCACGTATTTGCACTTCATGATCCCAGCAGGACCGCCTCTAAAACCGTACAATGTACTTCCCTTTGCACGATCCTGCAAGTAGTCAAAGATTCCAGCAATGACATTGTGCCCTCCAGGTGCTTGTCCTCCAGACAAAACGACGCCAATCTTCAGCTTCTGATTGGAATTCAATTCATTAGTTTCATTAGGCACCAACATTGACGATGGCTGCCCGAACAGATGTGGAAAGAGCTTGGCGATCTCATCTGGATTGCCAGCGGCGGAACTTGGCGGGCCTTGGATGATTTTAAAAGGGCTTTTGAGGACAGAAGGAAGAGGGAGGGCGTGGTCTATACGACTAGCTTGGACTTCACTGTAAACAGAAGCGACACGGCCAGAGGTGGCGGAGGACTTGACGGTGGCAGGGATTTCGCCGTGAAGTACAAAAGAAGGAGCCATGGAGGAGGAGGAGGTGGTTGGTTGATGGTTAATTAGGTTTTGCAGTGGGGGTG
>EFI_000054
TCCAAAAGTCCATACCTATTCATCCTTCTCAGAAGCGCGTCACCCTCAAAAATTCGTCGTGGGTTTTTCTCATCAAGGGTGAGAAGCATTCTTGCTGCATTACGAATGCGACTCAATGCATACTGAACCCTCCAAAGCTCTCTCTTACAACGCAGCCCATATTCTCCCACCAACTTCAGTTCTGCATCTAAACGCTCCTTCTCATAGGGACGTCTTGGTTTCTTGAAGGTTTTCCCATAGTTGCGGTAGAAACAGACGTGCACCATGATTTTAGGCTGCCGGTGCTTACCTCGCGATCTTCTATGTGGAAACGCGGAGCAGGAAGGAGGAGGAAGAAGCACCGGCAGCTAAAATCATG
>EFI_000055
GCCAAAATCCCTACAAAATTATAACAGTACAATATTTAAGTATAAGATTAAAATTGAGTATCAAATCTCTCCATTAAGCAATGCCTTCACCCAAATTTCCTTCTCCTCATCTGGAATTGTAAAAAAAATATCAGTAGTATCTTTATCGCATCCAATTTTGCGAGTAGCTTTATGTCGCTCCAACATGTCCAAACCGGGTAATTTAGTTAATACGCTGTTGATAATTGATTTCTTCTCATTATACTCATCATCTCTCAATGCTTGACAAAACTTATCAGTAGCTTTCCCCATTTCCAAAGTCATAGCAATAGTGGCTTCTTTAATGACATTGGACAAGCTTGCAACATTTGAATTTCTAGATCTTTTTGCCTTTGGACTCCCATTGTTCCCTTTCCTTTGAGGTGTGTCAAAAAAAGATGCAGAACTGTCACTATCTTCATTTTCTACTTCTTTGTCCAACTCTTCAACAATATCAGCAGCTGCTTCGGCATTTTTTCCAGTCGCACGGTCTTTTCCAAATGCAATACACAGCTCATCATAGAAAGGAAAAGACTTAAATCTAAACTGCTCTGCATCTTGATGGCTCTTCAAATACTCATCCCAAACTGCATTTTCTGCTGTGACACACTTTCTGTCAGCATCCCAACCAAAACCGCTGCAATTGGTACCGGTTAACATGTCATGTACTGTACCAAAATGAAGTTTCAGAGTCCTTATCTTTGATTCTATGTGTGGTTTGGCTTTGATTCCATGTCCTGGTAGCTTTGGTTCAAGAAGATCCTCAATTGCTTTGGAATATCCGGGTTTAAAACCACGTTCAGCTTTGAACCCGCCAACATTGTGCAATTCAATGAGAACCTCAACCAATTTAGATTCTTCTTCAAATGTCCATGCTCTTTTATTTGTGCCTGGCTTCTTGGGGCGTATACCACTTTCTACCGACATCTTCCTATAGGAGAGAATCAATCACTTGCAGATTAGCTTTGGCTCCGGCGAGAGATAAGCTCTCACAGGCAGCGTTCAGACGATAGCGAGATTAGGTCGAGTGAGAGAGGAGGCGGAGATGAGGCGGAGGAGAATTAAATCGAGTTCGAGAAGGTCAAGGATTTGATCGAGTAAGAGATGAGGAGGAGATGTGAAATGGATTAAAGGTAGGAATCAGGATTACATGCTTCAGATGTAATCAGATTTCATGTCCATTTTTTTAGTAATGGGGATTACAAAACTTATTGAACAAAAGTTTTATCGATGGATTTCTGATTCCATTACAACCATATTGCAATCTATAACCAAACATGGTAATGGGCTTTTAATGTAATGGTCATTCCATTACAAGGTCCATTCCCTCTTACCAAACGGGCCCTTAATGTGTTAAGATTTCGCAGCCGACGTGATTCTGTAATAATTGGAAGCAAAGCTGGGTTCCCAGTCTAAGGAGTTGGCCCCAAAATTTCACATTTGCTTATTCTCAATTAGCTACCTCCATGCTTATCATCCACTCTAATGAGTTGGGACCGTAAATTATTTAGCCCATAAATTAGTTACTCCCATGCTTATTATCTTTCCGAGGAGTTGCTCCCATAAATTACACCTTTGCCTCCAGGCTGAAGACCGCAGGTCCGAATTGCATTCCCAACTCTCATCACCAAGTCATATACTTGTTTGGAAGTGTTTGACACGCATTTACCAGCCTTTACATTCACAATCCCCTTGTTATCAAGCATAAAATTATTGGGGTATTTGGCAGTCGATTATAGAGTGATTCTGTAATAATTGGAAAAAAAGTTGGGTTCCTAGTGTGAGGAGCTGGCCCCATTCACAAGAATCGCGCACTTGCACCTTTGGATGGAGGGAATGATTTTTGAGACATTGAATTCTGCATATTGATGAAGAATTTGTAAAATCTCTTTTTGGTGGGACTAAAATCTTAAAGACAGATTTTGGACAAAAGTTCCCTCTGTGGAGAGAAATCAGCAAATCTCTCAGAACAAAATTCTCCCAAAGCCCTACAAATGTCAGGCAGTGTTACAAATGATGAAGGGAAAACAACAAAACAAACCTAAAAATGAAGTAAAATCTTAGCTTTTCAGAAGAATCTAATAGGATTCAGATAGAAATTGATAATATAATGATTAATGGGAAATTCAATTAGCACTTTAGCTTTTAACCATGTTTATATTTTGGGGTTATTCATGTGAAGGGAATATGAAACCATAAAAACACCTAATTATTGTTGCAAAGTTGTTGCCACAAATGATACTCAATAAATATATATTGATTATTCGTTGATCGATCATGACTAAAACAACCATATAGATGTGTAGGAAAGCGAAATTGAACTCAAGAGCTCTTTAAGTGATGCATCAAGGTTCTGCAGCAGCATCATCAACTCCTCCCTTTCATTGTGAAGACCATCAAACTAAGGTAATACTCTTTAGGTGAGACCCATTCATTGATCTATCAACTGAAAATGAAATTTCATAAATATATTATAGGATAGTGAAACATGAAAACTCGAGAATTCTGGAT
>EFI_000056
TATGAACGACGACAAGATAGGGATTTGGTCCAACCAAAGCCTTCTCAGCAATTTCTTAAGGTTTCCATATAATCTCTCTCATAGTGGTGTACGATTAGAGCCTGAGTTCAATTGTGGCAATGGAAATGCATCGGTCAGAATCCAGGTATGAACGACGACAAGATAGGGATGTCCTAGATGACTCTCCTAGAAGACATGGGGACGGAGGATATGATGAAGATGGGATTGAAAAATCTAGCAAGACTTCCAGAGAAAAGGATAGGAAGAAAAGCAGCCGAGGGGAAGATAGGGACAGGGATCATAGAAACGAAGGCAAAGAACACTCCAAAACAACTAGTGCAGATATCACCAAAGATTTGGTGAAGAACCAAGATGAGCGTGAGCATGAGCATGGCAAGGATAGGAGTAGGGAGAGCAAGGTGAAGGAAAAAGATCATGATCGAGAGAAGTCTAGAGACAAGGAGCGTGAGCGTGATAAGGGTAGGAAAGACAGAGGTAAGGAAAAAGAGCGAGAGAGGGAGAGAGAAGTTGATAAGGAAAGAGGGAAGGAGAAGAGTAGGGATAGGGATAGAGAAAAAGAAAGAGATAGAACAAAGGAGAAGGAGAGAGAGAAATATAATGACCGAGACAAGGAGAGGGAATTTGATAAAGATAGAGACAGGGAAAGGGGAAGAGAAAAGATTAAAGAGAGGGAGAAGGAGGCAGATCATGAGAAAGAAAGATTGAAAGAGAAAGACAGGGTGAGCAAAAGAAGCCGTGAGGAAGACCATGAGAGAACCAAGGATGATATAGCTGAAATGCGCTATGCAAATAACAGGGATAATAATGGTATAAAGCGACAAAGAGTTTCTTTTGGTGAAGATGACCAAAAGGTTGAAGGCATATCCGGTGGAGGACATGCAAGCTCAGAGCTCGAGGAGCGTATTTTGAAAATGAAAGAAGAAAGATTGAAGAAAAACTCAGAAGGTGATTCTGAGGTTTTAGCATGGGTCTCTAAAAGTCGCAAGCTTGCGGAGAAAAGGAATGCTGATAAAGAGAAAGCCAAGCAGCTCTCAAAAAATTTTGAGGAGCAAGACAATATCGTTCAAGGAGAATCTGAAGATGAGGAGGAAAGCAAGCATGCTACTGATAATTTAGCTGGAGTTAAGGTTCTTCATGGCTTTGAGAAGGTGATGGAAGGTGGAGCAGTTGTTTTAACACTCAAAGATCAGAGTATACTGGCAGATGGTGACATAAATGAAGAGGTTGACATGCTTGAAAGTGTGGAAATTGGGGAACAGAAGCGCCGAAATGAGGCTTATAAGGCTGCTAAGAAAAAGACAGGGATTTACGATGACAAGTTTAATGATGATCCTGCTTCAGAGAAGAAAATGCTCCCACAATACGACAATATGGCTTCTGATGAGGGGTTAACTCTTGATGAAAGAGGACGCTTCACCGGTGAAGCTGAGAAGAAACTGGAAGAGCTCCGCAAGAGGCTACAAGGTACTCCCACGGGAAACCGCTTTGAGGATCTTACCTCCTATGGAAAAATGTCATCAGATTATTATACTCAAGAAGAGATGCTTAAGTTTAAGAAGCCAAAGAAAAAAAAGTCATTAAGAAAGAAGGAGAAGCTGGACTTAGATGCCCTTGAAGTTGAAGCTGTCTCTGCAGGACTGGGTGTTGGAGATCTTGGGTCTCGAAGTGATGGGAGAAGGCAGGCCATTAGAGAGGAACGAGAGAGATCTGAAGCAGAAATGAGAAGTAGCGCATATCAGTCTGCATTAGCTAAAGCAGATGAAGCTTCTAAATCGTTGCAACTAGAGCAAACTATTGCTTCTAAGTTGGATGAAGACGAAAATCCAGTCTTTGTAGATGAGGATGAGGAAATATTCAAATCCTTAGAAAGGGCAAGAAAACTAGCTCTTGGAAAGCAAAAAGAGGAAGCATCTGGGCCTCAAGCAATAGCTCGCCTAGCCACCACTTGTACAATAAACAGTCGAGCAGCAGATGATTTAATTGGAGAGTCGCAAGAAAACAAGGTTGTCTTCACTGAAATGGACGAGTTTGTGTGGGGTCTTCAACTGGATGAAGAGGCCCATAAGCCTGATACTGAAGATGTTTTCATGGATGAGGATGAAGCTCCAATAACTTCTGATCAAGAAAGAAAAGATGAAGCTGGTGGATGGACAGAAGTTATGGACACTTCTAATGATGAGAACTCTATGAATGAGACGAAGGAGGATATAGTTCCATATGCAATCACTCATGAAGTTCCAGTTGGGAAAGGATTATCCAGTGCATTGCTGCTGCTCAAAGGTCGAGGATTACTGCACGAAACTGTTGACCTGGGTGGCAGAAACATGGACAAGAAAAAGAGTAAACTTGTTGGCATTGTAGACAATAATGAAGTTGTCAGTGAGAGATTTAAGGACATCCGAAT
>EFI_000057
CGGGAAGCAGCTGGAGGACGGCCGCACTCTCGCCGACTACAACATCCAGAAGGAGTCTACTCTTCACTTGGTACTTCGTCTTCGCGGTGGAGCTAAGAAGAGAAAGAAGAAGACCTACATCAAGCAAAGAAGATCAAGCACAAGAAGAAGACGGTCAAGCTCGCTGTGCTCCAGTTCTACAAGGTCGATGACTCCGGGAAGGTGCAGAGGTTGAGGAAGGGAGTGCCCGAATGCTGAGTGTGGAGCCGGAACTTTCATGGCTAACCATTTTGATAGGCACTACTGCGGAAAGTGTGGATTGACTTATGTTTACAATAAGGCTGGCGGCGATTAGGTTTCTTTTAATGCGATTTTGTTTTGTTATATTGGATTTGGTAATTTTAAGTTTGGTACTTTTTGTTTAATGTTCAATACTCCAATTGTTATGTTTCTGCTTGGATATTTAATAGCTGGAATTTGATGGTTTAGTTGCTTCATACAATTGATATTTAATTATTAATTCGC
>EFI_000058
CTCAATCCATAAAAATCCAAATATCATGATAAGCATAATAAAAACAGATCCCAGTTCCGGATTCTCCATCTAATCAATGATGGTTCATCTAAAACTATAGGTGGCTTTATTCAAAATTGTAACCATGCCTCCTGCAACAAAAGATGAGAGGCCAAAGTACTACATACTAATGGAAATAGAGCTTTATTGGAGGCACGAGTAAGCAAGAGCCTTCTCCTCGGAAAGCTCATCTGCTGTCAAGTCCAGCTTCTTCCTTGAAAATTCATCGATGCTAAGTCCCTGAACTATTTTCCACTCTCCATTTTGACATGTGACTGGGAAAGAATAAATCAGTCCAGCTGGTACATTGTATGACCCATCAGAGTAAACCCCCATGGATACCCAAGTGCCCTCAGGAGTTCCAAGAACCCAATCACGAATATGATCACAAGCAGAACTTGCAGCAGACAATGCACTTGAAAGCTTTCGAGCTTTAATGATTGCAGCACCACGTTGTTGGACTGTAGTGATGAACTCTCCTCTCAACCATTCCTCATTGTTAACCAGCTCTGGTGCACACTTTTCCCCTGATGGAGTCTTGACAGTAGCATGGGTTACATCAGGGTACTGTGTTGAGGAATGGTTCCCCCAAATTATTACATTCTTAACATCAGAGACTGGAACGTTCAGTCTCTCTGAGATTTGACCAAGTGCCCTGTTATGATCAAGTCTTGTCAAGCAAGTAATATTCTTCTCAGGGATAGATGGTGCATATTCCTTTAGAATCAGAGCATTAGTGTTTGCAGGATTGGCAACAACAAGAACCTTGCAGTTTGCAGCTGCATTTTTCTCAAGGGCAGCAGCCTGGGACTTGTAAATTGACACATTTTTAGACATCACATCTTTTCTCTCCATTCCTTCTTTCCTAGGGAAGCCACCGACCATGACTGCAATGTTGACTCCAGTGCATGCCTTGACGACATCAGTTGTTGCAACAACACCTTTAAGAAGGGGAAAAGCAGCATCCACCAACTCCATTTTCACCCCATTCAATGCCTCCGCAGCAGGTGGGATATCAAGCATGTGGAGGATCACAGGTTGGTCTGCACCAAGCATCACTCCTCTAGCAATCATCGGTACTAGGGCATATCCGATTTGTCCGGCAGCACCAGTGACAAGAACGCGAACTGGTTCCTTCGCCATTGATAGAGATGAAGACAATTAGCGATGAGGGAAGAAGATTGGTAAAGTAGAGAGAAAGTGATCGAGATAAGAGACGAGAAGAGAACGATAGATTTTAT
>EFI_000059
GAAAGCCAAACAGAGTCTAGCCTCCAATTTCAGCTCATCAGCTACACTCCAGCAAAATTCATGGGGGATATCTCATCGAACTCCATCTCCAAAGATGATCGGAAGCCCCCAAAGGTCCCGATCCCTGGGAAGAGAAACATTATGATTACAAGCGCCTTGCCTTATGTCAATAACGTTCCTCATCTCGGCAATATCATTGGCTGTGTACTGAGCGCTGATGTTTTTGCTCGATATTGCCGGTTACGGGGCTACAATGCCATATACATGTGTGGTACCGATGAGTATGGAACAGCTACGGAGACTAAGGCATTGGAGGAGAATTGCTCTCCTAAAGAGATTTGTGACAAGTATCATGCAATTCATAGAGATGTTTATAACTGGTTCAATATAAGTTTTGATGAATTTGGACGCACATCAAGTCCACAACAGACTGAAGTTTGCCAAGCAATTTTTAAGAAGTTGCTAGAGAACAATTGGCTCTCTGAGAACACAATGCATCAGCTCTACTGTGATACCTGCAAAAGGTTCTTAGCTGATCGGCTAGTAGAGGGTACTTGTCCGACTGAAGGGTGTAATTATGATTCTGCACGAGGAGATCAATGTGAAAACTGTGGAAAGTTGTTGAATCCGACGGAGTTAAAAGATCCTAGGTGCAAGGTCTGTCGAAATACTCCACGCATTCGTGATACAGATCACTTGTTTCTTGAGCTTCCTCTGCTAAAGGATAAACTGGTAAACTACATTGAGAACATGTCTGTAGCTGGATCCTGGAGTCAGAATGCTATTCAAGCAACTAATGCCTGGTTGAAAGAAGGACTAAGACAACGATGTATTACCAGAGATCTGAAGTGGGGAGTTCCAGTTCCACACGAGAAATTTAAGGATAAAGTTTTCTATGTCTGGTTTGATGCACCTATTGGGTATGTGTCAATCACTTCATGCTATACTCCAGAATGGGAAAAGTGGTGGAAGAATCCTGAAAATGTGGAGCTCTTTCAGTTTATGGGCAAGGATAATGTTCCTTTCCATACTGTGATGTTTCCTTCTACTCTTCTTGGGACTGGTGAAAATTGGACCTTGATGAAGACTATAAGTGTTACTGAATACTTAAACTATGAAGCAGGAAAGTTTTCCAAGAGTAAAGGCATAGGAGTTTTTGGTAATGATGCAAAAGATACAAATATTCCTGTAGAAGTGTGGAGATATTATTTATTGACAAACAGACCTGAGGTTTCTGACACGCTGTTTACGTGGTCCGATTTGCAAGCAAAGCTCAACAGTGAGTTGCTCAGTAATTTGGGCAACTTTATCAATAGAGTTCTGAGCTTTATTGCTAAACCTTCAGGCACCGGATATGGTTCAATTATTCCAGACGCTCCTAATGCTGACTCACATCCCTTAACAAAGAAATTAGGTGAAGATGTTGGTAAATATGTGGAGCAATATATTGAAGCCATGGAGAAAGTTAAGTTAAAGCAAGGACTAAAGATTGCAATGAGCATTTCCGGTGAAGGAAATGCATATTTGCAAGAAACCCAATTCTGGAAGCTTTACAAGGAAGATCTACCTTCTTGTAACATCGTTATGAGAACTTCTGTAGGTCTTGTATATCTTCTTGCATGTTTATTGGAACCTTTCATGCCATCCTTCTCTGTTGAGGTTTTCAAGCAACTTAATATGTCTCTCGAGCAAGCCTCACTTTGTGATGATAAGGGAGATATTGATCAGGCAAAGAGACCGTGGGAGTTTTTACCTCCCAATCATAAAATTGGGACACCAGAACCACTGTTCAAGGAACTGAAAGATGAAGAAGTGGATTTCTTCAGGAAAAAATTTGCTGGAAGTCAGGCGGAGAGGGCTGAGGCTGAAGCAGCAAAGACTGCTGAGCAACTGAAGAAGACAAAAATTTCAGATGGCGGGAAGAAGCAACAAGCGAAAAAACCGGCTGCTGTTTCCAAATCAAAGAACACAGTTGAGCCGGAAATTACCATCACCAGACTTGATATTCGTGTTGGTCTAATTACGAAAGCTCAGAAGCATCCTGAAGCCGACTCTCTATACGTGGAAGAAATAGATTTGGGAGGGGAGACCAGAACAGTTGTTAGTGGACTTGTCAAGTATATACCTCTTGAAAAAATGCAGAATAGGAAAGTTTGTGTTCTTTGTAACTTGAAGCCAGCAACCATGAGGGGTATCAAATCCCAAGCTATGGTTCTTGCCGCTTCCAACAGTGACCACACCAAGGTTGAGCTAGTAGATCCACCTGAATCTGCTATAGTTGGAGAGAGAGTTACCTTTCCAGGCTTCGAAGGCGAGCCTGATGATGTTCTGAATCCCAAGAAAAAGGTGTGGGAAACATTGCAAGTCGATCTGCAGACAAATGCAGATTTGGTGGCTTGCTACAAACATATTCCACTTACAACTTCTGCCGGGGTGTGCAAAGTTGAATCAATTGGTAGTGCTTCAATAAGGTAAATAGGTACCTTCAAGCACCGAGTTGTTAAATCAGAGAGCACACGATTTTGACTCCATTGTTCTACTTAGTGTCTGAATTTCCAATTTCATGTAGAAATGAATTTTCTCAGAATTTCCAGTAAAAGATCAGAAAAAAGCATGATCATGTACTAGATGAAGAAAAAAGAACACCTTAATCATCTAGAAAAAAGCTGAGCTGTAAATCTATTTATGGAATTAGGTTGATTTTGTGCTTATATGGGATTATCATTAGATGGATCTCCTTCAAATTGAGCTGGTTCATTCTGCC
>EFI_000060
CTTTTCACTTCGGGATTAGGAATTTTTCCTCAAATCCCTTTCTTTCTCCTCTCAATTTCCACAGATCCGGCCGTCCTCATCCTCCGACATGATGCAACAGCCAGGTGCCGGTGCTGTACCACAGCAGATGAAGCCCCCGACGGATCAGCAGTACCAGCAAGCAACGCCTCAGCAGTGGATGATGATGCAGCAGCAACAGCAGCCCGTTCCACCGCCATCTGGTTGGACCCCTCCTCCTGTCCCTCCACCGTCTCAGTATGCTCAGCAGGTTCCTCAAGGTAGCGGCGGTGCTGAATCGGGAGAGGTCAAGTCCTTGTGGATCGGAGACTTGCAGCCCTGGATGGACGAAAATTATCTTTACAACATCTTCGCCAACACCGGCGAGGTCACTGCAGCTAAAGTTATCCGGAATTAAGCAGACAGGCCTTGCAGAGGGTTATGGTTTTATTGAGTTTGTTAGTAGAGCAGCAGCAGAGAGAATCTTGCAAACCTACAATGGTACACTAATGCCAAGCACTGAGCAAAATTTCCGGCTGAACTGGGCCACTCTTGCAGCTGGTGAGAGGCGTCAAGATGATGGCCCTGATTTCACTGTTTTTGTTGGAGATTTGGCTGCTGATGTCAATGATTATCTATTGCAAGAAACATTCAGAAACCTTTACCCATCCATTAAAGGTGCAAAAGTTGTTACTGATAGGGTCACTGGACGTTCCAAGGGCTATGGGTTTGTGAGGTTTAGTGATGAAAACGAACAAAGACGTGCCATGGTTGAAATGAATGGACAATACTGTTCTACTAGGCCCATGCGGATTGGGCCAGCTGCTTCAAAGAAACCTGTGGTACAACAATTTCAGAAAGCTCCCTTCCAGAATTCTCAAGGAAGCCAGGGCGAGAGTGATCCAAATAATACAACAATATTTGTTGGGGCTTTGGATCCAAGTGTTACAGATGAGCATTTGAGACAAGTGTTCAGTAAATATGGAGAATTAGTGCATGTGAAAATACCTGCAGGTCCAGTGCGGAGCAAGCACTA
>EFI_000061
AACTCATCTCTCTCACCATTACTCACTAGCTGCTGAAAAATTTGTCAACATGGGAACTATAGTGAAACCTATTACAGCTGCACTTTTTCTTTGCTTCCTTCTGTTGCCTTTGGTTTTTGCTGCCTCCAATGATGGATTGGTTAGGATTGGACTCAAAAAGAGGAAGTTTGATCATAACAACCATGTGGCGGCTCAGATTGAGTCGAAGGAAGGAGAGTCATTGCGGGCTTCGATTAGAAAGTACCACTTCCGTGGGAATTTAGGTGATGAAGAAGATATTGATATAGTTTCATTAAAGAATTATATGGATGCTCAATATTTTGGTGAGATTGGTATTGGTACTCCGCCACAGAAGTTCACTGTGATATTTGACACTGGCAGTTCTAATCTTTGGGTGCCCTCTTCCAAGTGCTATTTTTCAGTTGCCTGCTATTTCCATTCGAAGTACAAGGCGGTCCACTCAAGCACCTACAAAGAGAATGGAAAATCGGCAGCAATTCATTATGGAACTGGTGCTATTTCCGGCTTCTTTAGTGAAGACCATGTTAAAGTTGGTGATCTTATTATCAAGGATCAGGAATTTATCGAAGCGACCAAGGAGCCCAGCATCACATTCATGGTAGCGAAGTTTGATGGTATACTTGGACTCGGATTTCAAGAGATTTCAGTTGGAAATGCTGTGCCTGTGTGGTACAACATGGTCAATCAGCAGCTGGTGAAGGAACAAGTATTTTCGTTTTGGTTTAACCGCAATTCTGATGATGAAGAAGAAGGCGGTGGTGAGATTGTTTTTGGTGGCGTGGATCCGAACCATTATAGGGGTAATCACACGTATGTCCCCGTGACAGAGAAAGGGTACTGGCAGTTTGACATGGGTGATGTCTTGATTAATGGTACAACAACTGGAATGTGTGCTGGTGGGTGTAAAGCAATTGCTGATTCTGGAACTTCGTTGTTGGCTGGTCCTACGACTATTATTGCTGAAGTAAATCAAGCCATTGGAGCTACTGGAATTGTTAGTCAAGAGTGCAAGGCTGTTGTTGCTCAGTATGGAGATGTCATAATCGATATGCTTTTAGAAAAGGATGAACCAGATAAAATATGCTCAGTAATTGGTGTATGCACGTTTATTAAAGATGGTTCTCGAGGTGTAAGTATGGGCATTGAAAGTGTCGTGGATAAGGAAATTCAGAGAGAGACTGGTGGAATGTGCATTGCTTGTGAGAATGGCAGTTGTATGGATGCAGAACCAGCTCAAGAAAAATAAAACTCGGGAGAATGTGCTCGAGTATGCCAATGGGGTATGTGAGAAGTTACCTAGTCCAATGGGAGAATCAACAGTGGATTGCGGCACTCTGTCTACCTTGCCTAATATAGCATTTACAATTGGCGGGAAAGTATTTGACCTTGCCCCTGAGCAGTACATCCTCAAAGTGGGCGACGGAGAAGCAGCTCAATGCCTTAGTGGATTTACAGCGTTGGATGTGCCACCTCCTCGTGGTCCTCTCTGGATATTGGGTGATGTTTTCATGGGTCAGTTCCATACAGTATTTGACTATGGCAATATGAGAGTTGGATTTGCTGAGGCTGCATAAGTGAAGTGAAGAGTCCATCTTCCCTTGTGTTATGTGTCGTCCCAATCTATTATGTTATAATATTTGGCTGGCTTGGAATTGTTACAAGTATCATGCATGTAAATATCTGAATTCTGAACAAATTTGGTTAAAGAATATGTGTAATAAAACGTAGATTTCATGGTAGAGGCATATAATATTAATATGATACTTGATAGTTGATGTTATTACAAGTTCATCCCTGTGGATGCAAATGTTATTGCACTTGGATGTTGGCC
>EFI_000062
GTCGTTGGCAGCGTTGAGAAACGAAGCGTTTTGGTCATTCGGCTTCTCTTCCTTCTTCCGCCTTGAGGTCTGATTTTGAGCATACGCAGATCTGATAGTCTCTGTGCTCCACTTCGTACGAAATTACTCCAAGTTTCTTTTGAATCTCAGCCATCGTCAGAATAATCTGAATTTAAAGATTTAAAAGGTCAATTTACCACCAGGTAAGGGAAGATGGTGCTGGTATCGGCAGTACGGGATTACATTAACCGCATGCTGCAGGACATTTCCGGCATGAAGGTTCTCATTCTCGATTCGCAAACGGTTAGTATTGTAAGTATTGTCTATTCACAATCGGAGCTTCTTCAAAAGGAAGTGTTTTTGGTAGAATTGGTAGACTCCATTTCCATGTCAAAAGAATCTATGTCGCATCTGAAAGCAGTTTACTTCCTTCGCCCTATCTCAGAGAATATCCAGCATTTGCGTCGGCAGCTAGCTACTCCTAGATTTGGGGAGTATCACCTATTTTTCTCAAACATGTTGAAGGACACACAGATTCACATTTTAGCTGATTCAGATGAACAAGAAGTTGTGCAGCAAGTTCAGGAACTTTATGCGGACTTTGTCGCCGCTGATCCTTATCATTTTACCTTGAATATTCCTTCAAATCACATTTACATGCTTCCAGCAGTTGTAGATCCTTCAGGCTTGCAGCATTTCTGTGACAGAGTTGTTGATGGCATTGCTGCTGTTTTTTTGGCATTTAAACGAAGACCTGTTATTCGATATCAAAGAACCTCAGATATTGCAAAGAGGATAGCACAGGAAACAGCAAAATTGATGTACCAACAGGAAAGTGCCCTATTTGATTTCAGGCGCACTGAAATTTCTCCATTGTTGCTTATACTTGATCGGAGGGATGACCCTGTGACTCCGTTGCTGAATCAATGGACATATCAGGCTATGGTTCATGAGTTAATAGGGATTCAGGACAATAAAGTAGATTTAAGAAACATTGGCAAATTATCGAAAGATCAACAGGAGGTTGTACTTTCATCAGAGCAAGATGCCTTCTTCAAAGCTAACATGTATGAGAATTTTGGGGATATTGGAATGAATATCAAGCGGATGGTAGATGATTTCCAGCAAGTTGCGAAAAGTAATCAAAACATCCAGACAGTAGAAGATATGGCCAAATTCGTTGATAATTATCCCGAGTACCGAAAAATGCATGGCAACGTTTCAAAGCATGTGACATTGGTAACAGAAATGAGCAAGATTGTTGAAGAGAGAAAGCTTATGGTAGTTTCAGAAACAGAGCAGGAGTTGGCTTGCAATGGTGGGCAAGGGGCAGCTTTTGAGGCTGTGATGAATCTTTTGAACAATGATAATGTATCTGACATTGACCGTCTACGCCTGGTGATGTTATATGCTTTGCGTTATGAGAAGGAGAGTCCTGTTCAGCTAATGCAGCTGTTCAATAAACTAGCTTCTCGATCTCCCAAGTACAAGCCTGGGCTTGTCCAGTTTCTCTTGAAGCAAGCTGGTGTGGATAAGAGGACTGGGGATCTTTATGGGAATCGAGACTTTTTGAATATTGCTCGTAATATGGCTCGTGGCTTGAAGGGGGTTGAAAATGTTTACACCCAGCATCAGCCTCTTCTGTTGCAAACCATGGAAAGCATAATTAAAAACCGGATGAAAGATGTAGACTATCCTTTTGTTGGAAACCATTATCAACAGGGAAGGCCACAGGATGTGATTATTTTCATTGTTGGTGGGACAACCTATGAAGAATCTCGCTCTGTTGCTTTACAAAATGCTACCAATTCAGGAGTTCGTTTCATGCTTGGTGGTTCTGTAGTTCTTAATTCCAAAAGGTTTTTGAAGGATCTTGAAGAAGCTCAAAGGATAGCTAAATCCAGCCCAAGTGTGCTTTGAAGATCATAATCATAAACCCAACCCACCACAACCAAAGCTTATATTGAATGCCATGTAGATATTTGTCTGCAGCTTTTACATTGGGACTAAGATTATTGCCAGCCGGTCCAAATTTTTCCCACTTGTCTTGGAATTACAGAATGAAAAAAAAGGTACAAGAAGGCCTTAAACCGATAAAAAAATCTCATCTTTATACTAATGTTAGGTGTCCATGCTGGATTAGATGTTTATAGTTCATAGATCATAGTGAATTGGCAGAAATTTGTATGTTTAATGGTATACAAAGAGAAGAAAGTTGTAATTTGGCCCACGAGAAAAAAATAGTAAAAGAACTGTAGATTTGTG
>EFI_000063
TCCAGAATTCTCGAGTTGGTAAACAAAGCACAATAAGCAAATTGAAACTCAAGCCTACAAGGTCTACAATAATACTAAAAAAGGATTGAAAATAAAATAATCAGACAGCAGTTCAACAAGTTTACAAGCTTAAAATAAAATATCCAATCTCCCTGCTTCATTTCACAACAAAAATACTTTAATCCGCAATAAAACAAAATTATCATAACTAGAAGGATGTTGCTAAGAACTAATTTAGATGATGCCGATTTTGTTTGCAACATCCAAAGCATCAAAGTCTGGTGTCAACCTCACGTATGCTTTCTTCGTTCCATCAGGCCTGATCAAGGTATTCACTTTCTTGGCCTGGATATCATACATCTTCTTGACAGCATCCTTGATCTTCTTCTTGTCAGCACGAATATCAACAATGAATACCAAGGTATTGTTATCCTCAATCTTTTTCATTGCAGACTCGGTAGTGAGTGGATATTTCAAAATCCGATACTGGTCTAGCTTGTTTCTTGGAGGAGCACTAATGCGAGGATACTTGGGATTTCTCTCCTTCTTCAGTGTCCTTGGACGATGAAATGTAACCTTAGTTCTGATCTTCTTGGCCTTCTTCTTGAAGGTTGGCCCAGACTTCACTGCTTTTGCAGCCTTAACTGCCTGAGCCTTTGCATCAGGCTTTTTTGAACCGTCGGCTTTAGCTGGTGCCATTGCTGCTAATTCTGAAGCTTCGGCTTGACCTTTTCGAAATTACCTGAAACCCTGAGGTCGAACAGCAGCTGAGCCGTAATTAGGGTTCAATGTGGAGACAGTGGAA
>EFI_000064
TAGAGAGAGAGAGAGAGATAGATAGATAATCCATTGCACAAAGTAAACAAATTCATCTCTCTGCATATTACTATATTAACTTACATATATTTTTATATGTGCAAAAGTCAAAAATTCACCCTGTATTTATCTTCAATCGGGCTCCCTTCTTAGGGTTTGCTCTGACTTTAGCTTTTTCTCTATTCAATTCAGCTGTGTGTTTTGCTCAATTAGTTCTATATCACTGTCACAACCCTATCTTCTTCAGTTTCAGTTATACGGCTGACCTGAAAGCCAGGGATTTTTCAGAGTTTGTTTTGATTAGGGATTGGCGTTTTCATATTGTTTATAGCTGTGTACAGTTTCACGGAGTAGGTGCTGATGCTGTGATTACCTTTAGCCTATTGTTTTTGTTTGGTCACCGGGGTTTTGGAAGGGTCTGCTTGCTTCTAGCAAATTTCTGCCCGTCTTCTTTGCTGTGGAGCTAGCGGCGGCGGCGATGATGATAATTCATGGGTACTAGACCTTTGAATGTTGTTACTGCACAAAATGATAATAACGCCGTGACAGGGATGCCGAGTTTAGTTCCTCCAATACCCACTTCCAATCACATGGGCACGGAAGGAAATAATATTCGTTCTTCTCGAATTTCAGATTTTGGAACGCTTGAACAATCTCTTGGATTCCGTGTAGAAGATGCTGTTGGTCTTAGCAGAAATCCTGTGTTTAATCAATTAAAGTCAAGTAGCCAAGCACTGGGTATTGATTTCCAATTTGGCAAGTCACTTGCACCATCAGATATAAATCTGTCTTCTGCTATTGTGGGTAACCAAAATTTACAACAATCAAATCCAGTCTCTATGATTGGTAGCCATCGCGAGAATTGGGGAGAGACCAACGCGGGGGATGGCAGCTCTAGAACTGATACCTCAACTGATGACACAGATGACAAAAATAATCAGTTTGATAGAGGACAATCCACTGCAGTTATGGCATCGGATTCCAGTGACAAATCAAAGGAGAAGGCAGGGGATCAAAAGACACTACGCAGACTTGCTCAAAATCGGGAAGCT
>EFI_000065
TTTATTTTCTGTACACTGATCTTACTGATTTTAAATTATAAATTGTTCCGGACAAAAGTAAAATGTAGAGGTGGTAAGTTCCACCATCTACAAGTTATATGCATATAATATAAGAGAGCTCAAAATTGAAAACTGAAGTTAAATCTACAGAATATGTTACCGCAACGAATTATCCACACCTTTCTTGCTGAGCCTTGGAATTATGGGTCTCTTCGATATGTCGAGTGAGCAACGAAACCCCGTAATGTGAAGCACTTGAGGCAGCATAATAGGATGTCACAGTGAGTTGAGCAAACTTTGGAAGTGCATAACCTCCAAATGCAGCACATGCACCTGAGACCATTAGCAGGGGAGGAAGCCCAACAACAAAAGGCAGCCACTTTGGTCCCTTGAGACGATTCTGAAGGAATGGAATCCCAGTATTGAAACCATGAACTGCACTAAGCATTCCACCAATACCAGAGCCAGCCACGGCAGTGGCATCGTGTAATACAGAAGTAATAGTCCATTCGCCTCTTTCAGAATTAGGGTTCAAGAGAGAGAGACAGCGAGGACATCGAGGGGAACCAAGGCCAGGATTGATGGTGGGATCGTGATGGAGATTTCCGCTTCTTAATTTCTGTTCATAAACCTCTCTAGTACCCATCTCTGCGATTCTCTTTCAACTCTTTTTACA
>EFI_000066
CCAAATTTTGCCGCTTTCTCTTATTATTTGAACTTTGATGGGTATGGGTATCTGACCCATTTAATTTTATGCAGAAAAACTCAGATCTTGAGCTCAATAGCTGAATCCGAAGATGGGTTCGCTTATTTGGGCAAAAGGGTTCATTTTTGTGTTTTGCATCTCTAGTTACAGCTTATTATTTTGTGTGAGTTTAGAAGATGGCACTGTGTTCATAGATGGCAAAACTTCCATTGGTAAGATTGATGAAGATTCCATTTGTGCCACTTTGGATTGGTGGCCTCCTGAGAAATGTGATTATGGTACTTGCAGCTGGGACCATGCTTCTCTTATTAATCTGGATCTTAACAACATTATTTTGTTAAATGCTGTAAAGGCTTTTTCACCATTGAAGATCAGATTAGGAGGCACTTTGCAAGATAAAGTCATCTATGACACGGAAGAAAATAAGGAACCTTGTAAACAATTTGTAAAAAGTAGCTCTGAAATGTTTGGTTTTACTCAGGGATGTTTGCCCATGTATAGATGGGATGAATTAAATGCCTTTTTCAATAAATCAGGGGCTAAAATTATTTTTGGATTAAATGCTCTGACTGGGCGGTCAATTCAATCTGATGGTTCTGCAGCAGGATCTTGGAACCATACAAATGCGGAATCTTTTATAAGTTATACTGTTAAAAAGAAGTATCTTATTCATGGTTGGGAGCTTGGGAATGAATTGTGCGGGAGTGGAGTTGGAACAAGAGTAGCAGCAGATCAGTATGCTTCTGATACAATCTCTCTGTATAATATAGTGCAAAAGATTTACGGTGGCATCAAATCTAAGCCACTAGTCATATCACCAGGAGGATTTTTTGATGCCAATTGGTTCAAACAGTTCATTGACAAAACAGGAAATTCTGTTGATGTTATCACACACCATATATACAATCTTGGTCCAGGAGTTGATCAGCATCTTGTCGAAAAGATTCTTGATCCATCCTATCTTGATGGTGAGGCTAATACCTTTCATGGCCTCCAAAGTACTCTTAAGAGTTCTGCAACTTCAGCAACTGCTTGGGTTGGTGAGGCAGGAGGGGCTTACAACAGCGGCCATAACCTCGTTTCAAATGCTTTTGTTTATAGTTTCTGGTACCTGGATCAGCTTGGTATGTCAGCAGTTTATGACACAAAAACATACTGCAGGCAGTCACTAATTGGGGGAAATTATGGTTTACTCAACACAACGAACTTTGTACCAAATCCAGACTACTACAGTGCTCTTCTATGGCACCGGTTGATGGGAAGAAATGTTCTATCGACAAGCTTTTCGGGAATGAAGAAGATTCGTGCATACGCGCACTGTGCAAAAGAATCTAAGGGAATCACATTACTGCTAATCAACTTAGACAACAGCACAGCTGTTCAAGTTAATGTCAAATATAACAACACAATGGCGTTGCATCATAAGCACAATCATCATCGTCATCATCATACGTCGTTTAAAGGCCACAGGTCTCCGAGAACAAAAGTGATTGAGCTGCCTCAAG
>EFI_000067
TGGAAATTTTCTCAAGGGAGGAAAAAGGAAAAACAACACTACAGAATAGATCATTCTCTTTGACAATCAGGTTTCTGAAGAATTTTCATCGCTTCTGGATTTTACTTTTCGCATCCATCGGTTTGTCGATCGCTGGATCTTTCCTCTCCAAAGTATATAACAAGTTTTGTATGTGTTTTTATAGGCAATTGAGATTTTGAGGTAATTTTTGGGAGATGACGAGTGGGTTTGGGGAATCAACAAGCAGACCACCCCAAAACTCCCCCTTTACTAGTAACAATGGTAATGGTGATGCAAGTAACTTCGAATGCAACATTTGCTTAGACTTAGCTCAGGATCCCATTGTAACATTGTGTGGTCATCTTTTCTGCTGGCCTTGTCTTTACAAATGGCTTCATTTTCACTCTCAATCCAAGGATTGTCCAGTTTGTAAGGCTATGGTTGAAGAGGAGAAGCTGGTTCCCCTTTATGGCAGGGGTAAAACGTCATCTGACCCGAGATCAAAGTCCATCCCCGGTGTTAATATTCCTAATCGTCCGGCTGGGCAGAGGCCTGAAACAGCCACCCCTCCTGAACCAAATCACTTTGCTCAACATGGCTTTGGCTTCATGGGAGGGTTGGGAGGATTTGCACCAATGGCAACAGCTAGGTTTGGAAATTTTACACTGTCTGCTGCTTTTGGTGGTCTCATCCCTTCACTTTTTAACCTTCAAATGCATGGGTTTCCTGATGCTGCTATGTATGGTGCGGCTGCTGGATTTCCGTATGGGTTCTCGAATTCGTTTCACGGCGGCCATGCTCATGGATATCATCGACACCATGGGCAAGGACAGCAAGACTATTACCTGAAGAGGCTGCTTTTTTTTATCGGTTTCTGTGTTCTTCTTGCTCTGATTTGGCAATAGTTTGAATCTTAAGCCATTGGTTTCTAATGGGTGTTAGATTTGTGAATGTGATGTCTTTTGTAAATCTATTAGTGTAATTGTTTGCCCTTTTTAATTCTAAGGAAATTGTCCATAAAGTACATCGTCAATACTCTTGTAGCTTCTATATGGTTTGATCAGCAATGTGGAATGTGATTTGC
>EFI_000068
CGTCGGACAGTTTTTGGCCTCCAGAATTATCTCCAAAGATATGAAATTTCAGTGAACAAGGGAAAATTGGAAGAAAATTGTCAATGCCAACAAAACAAAACAAAACAAAAATGTAACCAAATAGAGATATCAGAATCTTTTTGATCCTTCCCTTATCTTTTTCATTCATTCACCTGCTCTGCTCATCTAAATCCTGGAATATTTACATGGTGTTTGAGTTGGCTCTTCTTGTATAAGGTATGTACAAAAACCTATCTCGGTCAAATCTGTGATGCCCTCCCTCTACATCTTTACTCATCTCAAATGTTTATTGGATCCAAAATTTCGGTACTGAGATTTCTTCCAACCGAGAACATAATATTCAACCTCACCAAAAAGCAAAATAATATTTCTTACTGGTTCCAGGACCTCAAGTATGATTTTCCTACTGGATCATGTAAACCTGAATTCTGAGGCATATTCATCCATCCCATATCATCAGGCAGCAGGGCACCCGTAGTAGTATCGCGCCCACTCAAGTAGTCAAGTGGATGAGCTGCTTGTGGTAAAGAATTACCAATCCTAGAAGTAACTCCACTTGCCAATTCGTAGCTCCTAGGAGGCAACATGAATTGCTCAGGAGGCACCACGTCAAAATGGTTATTTGACCGCATTTGGCTACACTGGGAGAAAACGCTATACAACCCCTGATCTGTGTTACTACCAATGCTCTGGCCTGGGACACTTACACTCTCTGTACTATTCCACCCACCACGAACTTGATGCTCACTAGAATACCAGTTCTGAGTTAACAGCACATCATTATTTAAGTGAGCTGGAAGTCGTGCTGGCACACGAACAGGATTAACAGGCCAATCCGGTAGATTGACAGGTGGCACATGGCCATTGATGGGTGGCACATGTCCTTGTCTTGGAACTAAGTATGGACCTCCTTCAGAATAAATGTTTTCTGAGAGAGATTGTTGCATGTAATTCTCACCGTGTCTCTTTTGCCCTTGTTCCAGTGGCAGAGAAGGATGAAGCTGCCTCTGGAGTTGCCCAGCAAAATGACCATCTCGTATCAACATATTATGTGATTGGAAATCTAGTCCCATTTGCTTTTGTTCATGTTGGTAGGATACCATGTCTTGCCCCTTAAACAAAGATTGAAGTAACCCACTACGATCATGGTTCGGGTATGAACTGAAGGAACCATCATTGACTTGTCTTTGCAACAAATCCTTTGCAGATTCTTCTTCACGCACATCAGATTCCAAATCTATTACTTGGCTCCGTTCAGCATTATTCACGGGGTGTGGGAGTGACAACACACCAATAGATGCATATTCATTGTTTGTGGTTGAACTATAAAAAGAATGCGGCATGCCAACTGTTGGCCAGACATCTCCACCTGAAGTGATAGGACCACCCTGACCAACAGAAGCGTCTATTGTGTTTCCATTACTTGAGTACCCAGAAATATTTGGAGAAATCTCATCTGATTTTGATGCCATATGATTGCATTCTGAATCTACATCTAAAGGGTTAATTTCATTGCCACCACCACTAGGGGAAGCAATCTGCTGAGGAGAGCCAGAACCAGAATCTTCACCATCTTCCACATATGACTCCTTGTTTCTTGGTGCACTCTGATCCCTTAGCAGAGCAGCATCGTGACTTTCTTTCTCCTCGTCCTCAAAGTTCGAATCAAATTCTCTTTCTCCTAGATCAATCTGATCCTCAAGGACATCCGCATCGCCTGATATCTCCTCATCCTCATCAGATTCATCTTCTCTTTCCTCTTGATCTTTTTGGTACTGCAGTATACTCGCGTAGTTCACTTTCTCCTCATCCTCCACACTCAGTTCATGTTTTCTAGCTCCATCATGCTGATCCTGGGAAACAGTCTCATCATCTGATGTCTCCTCATCCTCCATCAAAGTTTCCAGTCTACTTTTCAAGTCTTGCTCCAAAGATTTGGTGATCTCCTTCTTCTGCGACCGTCTGTCCCTCCAGTTTTCATATGCTGCAGGAAGATCTACATTTGCTAGTTGCAACCAATGCTCCTGCAACTTTTTCTGCTCCTCTTTCACAAATTCTCCGTATGGTTGTACATGAAGCGTATCAAAGTTACCTAGCACCCGGTTAAGGGACTTAGACTGAATGCTTTTACCAGAATGCTTCATACTTTTAACAAGTTGATGTTGCTTCTTGCTTATCTTTAAGTATGACATATATTTATCACCATCATTAAGGTGGATATTACGTTTATGCAGCTTTTCTCCTTTTGTGGCTTTTCCATCATCTGAAGCCAACTGCTTTCTGCTTTTATCCTTTGTAGAGCCTTTTTCATGAACCCTTCTTTGAATTTTTCCACCCTTCATTAATGAACTATTTTGATTGTCACTACTACATGCTTTATCCTCTGCAATGAAGGAGCAAGATTCAGATGTAGTTGCAGCATTTTCCTCAAAGTTGTGAAATCCGAACTCATTTGCATGTAATGAAATTTGTTGTTCCACATCTCTTCTTGACCTACTTGATATCTTCTTCAAAACTTCGTTTGCAGGATCCTGGCTAGTTTCACATATCTCTTTCAGCTTCTGCAAATACTTTACCATGTCATTATGGTACTCGTCTATCTCAGAGTAGTATGTTTTCTGCTCAGATTTTGTCCACTGTTCCTGATGAATAAGAGAATCAGGGTGGAGATTGCCTGAACAAAGTGAAGTACCCCATTTGAGAAAAGGATTTCCAAAGTGAAAGTTATCCCCAGAAAGCAATGCTTGCACAGTGTCTTCTGCATCTGATCCTCTAGGTAAAAACTGCAAAAGATACTTCCTCTCATTTTCAGATAAATGGGTCTGCCAAACCTCAGGAGAAAGAACCTCCATCAAATTCTCAATCTCAAAAATTTCTTGAGGAATAACAAGAACATCTGCTAAAATTCCATGACACTGAGGAGCAAGATTATTAAATGCCCTCAAATCTTTCCGTCGCAACCCAATTTGCTCCCTTTTGGCAACAACCTTTTTTAAGTTACCATCCCACTCAAGAGAGATATGCGACCTCGCATTGAATTCATATTTTGGTGATTCCAACTTTTTCTTTTTAGTTTTGTATTGCTCCCAAGAACTGCAACCAGCAAAGCTGGCACCATTAAGCCTTTTTCTTCTATGATCAGCCGCCATTGGCATAAGATAAAAAATCCTCAGCAGAAGATCATACAGACATACTGATGAAAGTTAGAGGACATCTTCCCTTCATATGCTAACTAATTAAGCAGCAGCAGAAGAAGACGCGGCCGTGTCGAGGAAGGTGAGATGAGCGAGTGGGCAAGGAAGGTAGAGAGAGAAAAGGCTTTGGTGAAAGTAGAATCGGATTGGGTAATGGCTTAGGTATTGGGAAGAGAGAGAGAGAGACAAGCACACGAACCACAAAAGAGAGAGAGAGA
>EFI_000069
CCATGAGTTCTTAATGAGCCAATATGGGATACCATCTTCAACTCCGTACCCAACTGCAACGACAGCATGGTTCACATCCATTGGAGTAGTTCCACAAGAATCGCTGGTGTAAACTCCACTCTTGTAAAACCGGAAATTGCCTTATTACCTCAAAAGCCACACTCACTGGACGAACCAGGCCAACAGCATGCTTCAATTCATCTTCAGCACCCTGGGTAATGTTGACAGAATCAAGCACTTGGACACCAACATTTTCTGATGAGAATTTGCAAACACCATTTGTTCCAACATATGGATATGCTTCCTCGGTATCAAGACCACCACTATATTTGATGTATTCAAACGCTTGTGATGGCAATCCACCACTGCAGCCAAAGTTATTAAAAGCTCCAGCACAATCCACAAGCTGCTGCTCAGAAAGAGAGATGCCCTTTCCAAAAGCCTGATGATAGGCAGCCTCAAGGGCTCCAGTAGTGCTGAAAGTCCAGCAAGAACCGCAATGACCTTGATCCTTAACTGGGCTGACTATGCCTTCTTCCCTCCAGTCTTTCAATTCAGGAAGGACGACGTCAGTAAGCTTGTGATTGCCCTTTGTGGTAGCAGAACAATTCTGAGCAGCTCCTAGTCTGTGCCTTTGGAACTCTTGCCAGGTCCAATCAGCAAAATGATTAACAGCCAGAGTGTAAGTCAGGCCCTTCTTGTTAGTGGATCTGATCAAATCCAAATTCTCCGAGAAAATCGCAAACCTCAGCTTCATCTCCTCCTCAGTCTCATACCTCTTTCCATACCTGTGAGCAAAACGGGCAAAGGAAAGAGCACGGCGGGTGTGGCCGACGACTTTAATAACGGATTGTTCGAAGTCACGAAGACGGTCGGAGACAAGCCTAATCGGATTAGAGTCGTCGAAGCTTGATCCTACAGCGACGGCCGCGCAAAAGAGCAGAAGAAGAATGGAAGATGTGAAGGTGAAGCGAGCCATAACTGTGTAGATGGGGTATGAGATGGATGAACGGAGACGGAAGGAGAGGTTTGCGATTTTCTCGGAGA
>EFI_000070
TCCCTCTCCCTCTGATTTTATTCTCATACAAACGCTCTCTTCTCTCTATCTCTCTCTAATAAGTTATCCACGAAACCAGGATTTTGCTGCCAAGGCGTCTTCAAAATGGAAAATGGGGTTGAGAGAGCTAGTGGACCTGATTTGAGAGAGGAAAACTACCTCGAACATCAGGTTGCTGGGGATAAAGTAGAGGAGAGGGTCGCAGTGGAGTCTGATCGAATGCTAGACACTGAAGAGGAGGTTTTTGAAGAGGCAGTTGATACCCAGGATCAATTTCTGAACCAGGATGCTAATTCTGAATCTGGCCTCAGTGTTGAGGCCACAGGTGATTCCACCTTGGCAATGGTGGATGAAAATTTTAAGGTAGAAAACGAAGTGGAGGCTTTTCAGGAGGCAATGGATATTATTCCAGCTGCAGCTGGAAACTCTGAGGAGATCACTGCTCTGGTTGGTGAAGAAAAGGGTTCGTATTTATTGGATGGCGAAAGTGTTGATAAGATTGACGAGGGAGGGACTCCTAAGCAAGTGGTCTCTAATGAACTGAGCGGAGGAAAGGAGGTTTCTGAGATTGGTAGCAATGGAGGCACTGAGGTTTTGAAGGCCGAGATTGAGGTGAATTCTTGTAATGAATCTGTACCATCTGCAGAGTCACCGCCTCAACTGAATGGAGAAAAGGAGGCTTCTGAGATTGGTCGTAATGGAAGCGCTGAGGATTTGAAAGTTTTGGTCGAGGTGAAATCTGATCCTGAAATTGAACCATCTGCTGAGTTTCTGCCTGAATATGTTGAGGAGGAACTGGAGGATAAGTTGGTTACTCAATATCAGGGAGCTCAAGAATCTGTCAAGGTCCCGTTGGATCTCCAAGAGGTCAAGGTTGAAGATCAGAATGGGAATCTGCCTAAACTTGATGCAGAATGTCAGGTTATTGAAAAAAGCTGTGAATTGGAACGTGAGACAGTTATCCTTGCTTACGCAAACGGGGTTCATGAGAGTGACCAGTTGGATAATTCAGCAAGTTTGGATGTAGAGCACCATTATGATAGCAATGGAGATGTGAAAGCTACCTCAGTTTTAGTGGATTCTGGGCTTTGTGGAAAAACTGATGAACTGAATACTAGTTCAGCTAGTTTACACACAGAGAAACTGACATCAGAGCCGGAAATGTCAAATTCACACGAGGCGAAGTTTGTGAATGAGAGTAGTGAGGAGATTCAGAGTCATGAAGCTACTATTAGAGCAGTGGATAACAAGGATTCTGATCCAACATGCACTGATGAAAAAGTTATTAGTGTTGACAAGGACAGCATTGTGATTGAGGAGCATGAAAAGAAAGTAGAAAATGACCAGCAAGAGAAACAAAGCGCTCAAGGAAATGGTGAAGAGAAAATTTTACAGCCTGCAAAGCTTGCTCCATCTCCTGAAAAAACCCACTGCTTCTGCACCCCCACCTGCTCGTCCAGCTGGCCTTGGACGTGCTGCTCCACTACTGGAACCTGCACCTAGAGCAGTGCAGCAACAGCAGCGTGTTAATGGAACAATGTCTCATGCACAATCCCAACAGATTGAAGACCCTGCTAATGGAGAGAGTGAGGAGTCTGATGAAACTCGTGAGAAACTCCAGATGATTAGGGTAAAATTTTTGAGGTTGGCCCACAGGCTGGGGCAGACTCCACATAATGTTGTTGTAGCACAGGTTTTATACAGGCTGGGGTTAGCTGAGCAGCTCCGTGGGAGAAATGGAGGCCGTGTTGGTGCTTTCAGTTTTGATCGTGCAAGTGCCATGGCTGAGCAGCTTGAGGCAGCTGGGCAGGAACCCCTTGATTTTTCCTGTACAATTATGGTTCTTGGGAAGACAGGAGTTGGTAAAAGTGCAACCATCAATTCAATATTTGATGAAGTTAAGTTTGGTACTGATGCTTTTCAACTTGGTACAAAGAAAGTTCAGGATGTGGTTGGCACTGTTCAAGGGATTAAGGTACGGGTTATTGATACACCAGGCCTACTTCCGTCCGGCTCAGACCAGCGCCAGAATGAAAAGATACTGCACTCTGTTAAGCGCTTCATTAAGAAAACTCCTCCAGATATTGTTTTGTATCTTGATAGGTTGGACATGCAGAGCAGGGATTTTGGTGATATGCCCCTCTTGCGCACGATTACTGAGATATTTGGTCCATCAATATGGTTTAATGCTATTGTGGTGTTAACTCATGCAGCATCTGCTCCGCCTGATGGTCCAAATGGTACAGCTTCAAGTTATGACATGTTTGTCACTCAACGATCTCATGTTGTTCAACAAGCAATACGCCAGGCAGCTGGTGATATGAGGCTCATGAATCCAGTTTCATTGGTAGAGAACCACTCAGCATGCAGAACAAACAGGGCTGGGCAGAGGGTTTTGCCAAATGGCCAGGTTTGGAAACCTCATTTGTTGTTGCTCTCTTTTGCATCAAAGATTCTTGCTGAAGCAAACACACTTTTGAAGTTGCAAGATAGCCCACCTGGTAAACCTTTTGCAACTCGGTCAAGGGCCCCTCCTTTGCCGTTCTTGCTCTCATCCCTTCTCCAGTCCAGACCACCGGTTAGGCTGCCTGAGGAACAGTATGGCGATGAGGACAGTCTTGATGATGATTTAGAAGAGTCATCAGATTCTGAGGATGAATCAGAATATGATGATTTGCCACCTTTCAGAAGTTTGACAAAAGACCAGGTGGGTAAACTTACTAAAGCTCAGAAAAAGGCTTATTTTGATGAGTTAGAATATAGGGAAAAGCTTTTTATGAAGAAACAGTTGAAAGAAGAGAAAAGGCGACGTAGAATGATGAAGAAAATGGCAGCAGCAGTTAAGGAGTTGCCTAATGATTACAATGACAATGCAGAAGAAGAAAGTGGTGGTGCTTCATCTGTGCCAGTTCCCATGCCAGATTTAGCATTGCCTGCTTCCTTTGATTCTGATAATCCCACCCATAGGTACCGTTATCTTGATACCTCCAACCAGTGGCTCGTAAGGCCTGTCTTAGAAACTCATGGTTGGGATCATGATGTGGGTTATGAAGGTATTAATGTTGAAAGATTGTTTGTGGTTAAGGACAAAGTTCCCTTGTCCTTTTCTGGCCAGGTAACAAAGGATAAGAAAGATGCCAATGTTCAAATGGAATTTGCAAGTTCTTTAAAGCATGGGGAAGGGAAATCAACTTCCCTAGGTTTTGATATGCAAACTGTTGGGAAGGACTTGGCTTACACATTACGTAGCGAGACAAAGTTCTGTAATTTTAGGAAGAATAAAGCATCAGCTGGTCTCTCGTTAACTCTCTTGGGTGATGCTTTATCAGCTGGATTGAAAGTTGAAGATAAATTGATTGCCAATAAACGGTTCCAAATGGTTGTGTCTGGTGGTGCAATGACCGGGCGTGGTGATGTAGCTTATGGTGGCAGTTTGGAGGCCCAACTGCGAGATAAAGATTATCCTTTGGGTCGTTCGCTATCAACACTTGGGCTCTCAGTCATGGATTGGCATGGAGACCTTGCTATTGGCTGCAATGTTCAATCCCAAATCCCTATGGGACGGTCTACAAATTTGATTGCTCGTGGCAATTTGAATAACAGGGGGGCAGGACAAATAAGTGTCCGCATAAATAGTTCGGAACAGCTTCAAATAGCGTTGATTGGGCTCCTTCCTCTCTTGAAGAAGGTATTTGCTTACCCTCAACAAATGCAGTTTGGACAATAAGTTATATATTTGGTAACTAGCAGTCATGAAAATAGGCAACTTATTCTTATGTTCCATGCCTGATGATAGATATTATTATAAGTGAGTGAAAAGGCTGCTTATTTTTCTTTCTCCCTTTTTGTCAAAGCTAAAATTTCAAGAATATGCTAGTGACTCTAGTTTCTTGGTTAAAGATACTTTGATGTGGTGGTTTTAATTACCAACCATTAAGCTGCTGAACAGAAGTTGCTTATGGTTGAACAGGGCTCTTAATTTTGTCTTGTATGGATGTAGAAATTTGTTAATTTTGTACAATGTACAGTTATGCCATGCCTTGTTTTAGGCTAGGGTAAGATTGCATCATTTTCCCTCATTAGTTTTTATTTTAGATGCTTTAATAAATTTCTTTCCTTGTGGAAGAAAGAAGGTTGTCCAGGTTCAACAACATGCTTTAGCTTTTGAATGAGCC
>EFI_000071
AAATGACTCATCTCTCTCTCTCTACTCGAGACCCTCCTTTTGAAAAGCTACCCTCCTTTTGTCCTAGTACACTTCGCACTTCACTCACCCTTTTTCCCTGCCAGATTTCTTTCTTCATCTTCTTCCTTTTCCTCGCATGGACTGCCTTCAATATCTCTCCAAATCCTCTGTTTTGCCTTTCCATGGCTTCAAATGCCATCCAAGAATGTCTATTCGTTCCTCGGGAATCATAAATTTTACTGATCGATACCCAACTATGGCTGTAAAGGCAATTTCTGGTTCTGCATCCAGTTCTGACACAAGTGGTGCACAAACAAAGGAGGAGGAGAAAAAATCTGAGACATATAGTCATAGCATGACAGAAGCTATGGGTGCTGTTTTGACCTATAGGCATGAACTAGGAATGAACTACAACTTCATTCGTCCAGATCTGATTGTTGGTTCCTGCTTACAGAATCCTGAGGATGTGGATAAGCTTCGAAGTATAGGAGTGAAAACCATATTTTCCTTGCAACAAGATTCAGACTTGGAATATTTTGGGGTAGATATCAAGTCCATTCAAGAATATGCCAAGGAATGTGGTGACATTCAACATGTGCGTGCAGAGATAAGAGACTTTGATGCATTTGATTTACGGATAAGACTTCCAACAGTCGTTAGCAAATTAAGCAGAGCTGTAAACCAAAATGGAGGTGTGACATATATACATTGCACTGCTGGATTAGGAAGAGCTCCTGCTGCTGCTATGGCCTACATGTTCTGGGTCCAGGGGTACGAACTTAATGAAGCCCATGATTTGCTTCTGAGCAAGCGCTCATGCTTCCCTAAGATAGATGCTATAAAAAGTGCAACTGCTGATATACTTACAGGTCTCCGGAAGAGGCTTGTTACTCTGACATGGAAGAATGGCGAATGCTCTACAGTGGAAATTTCCGGACTTGATATTGGATGGGGCCAGAGAATACCTCTAATATTGGACAAGGAACAGGGATTGTGGATTCTTAAGAGGCAATTATTGGAAGGGCGCTACGAGTACAAGTACGTTGTAGATGGTGAATGGTTACATAACAAACATGAACCCTTTACTTCTCCCAATAAAGATGGGCACGTCAACAATTACGTTCAAGTCGTTGCAGATGGTACGGACAGTATAAGTGCAGCAGTACGTAAGAGGTTGAGTGATGAAGATGCTGAGCTGACGACAGAGGAACGGATCAAAGTAAGAGCGTTTCTTGAAACTTGTCCTGATGACGAGTGAATTGGAAATATAAAGGCATAAAAAAGATTGTGTATGCATGTAATCAAACACTTGATACCATCACTATTTACTTGTATCGTTTTTACTAATAATCAATGAATACCAATAAAATCCCTA
>EFI_000072
CTTCGCACTCATCAGCCGTACCTTTTATTCTATTCTGAAGAGAGAGCCTCTAAACCCTCTCTTCTCTCGCCGCCTCTCTCCTTCATTGACCGCTTTTCCTATTCAAGTGTTGGTGAATTATAAAAGCTAGACAAGATGGTGAAGTTTACAGCTGAAGAGCTTCGCCGTATTATGGACTATAAGCACAACATCCGTAATATGTCTGTTATTGCTCATGTCGATCATGGAAAGTCAACACTGACAGACTCTCTTGTGGCTGCTGCTGGTATCATAGCACAAGAAGTTGCAGGTGATGTCCGTATGACTGATACCCGTGCTGATGAAGCAGAGCGTGGTATCACAATTAAATCTACTGGTATCTCACTTTACTACGAGATGACTGATGCATCCCTCAAGAGCTTCAAAGGAGAGAGGAACGGGAATGAATATCTTATCAATCTTATTGATTCTCCTGGGCACGTCGACTTCTCATCTGAAGTCACCGCTGCTCTTCGTATTACTGATGGTGCTCTTGTCGTGGTAGACTGTATCGAAGGTGTCTGTGTCCAAACTGAAACAGTGCTTCGCCAGGCATTGGGTGAAAGGATCAAGCCTGTATTGACAGTCAACAAGATGGATAGGTGTTTTCTTGAGTTACAGGTTGATGGTGAGGAGGCATTTCAAACATTCTCAAGGGTCATTGAAAATGCTAATGTTATCATGGCAACATATGAAGATCCCCTTCTTGGTGATTTCCAAGTATACCCTTAGAAAGGAACTGTTGCTTTCTCGGCTGGTTTGCATGGATGGGCTTTCACCTTGACAAATTTTGCCAAGATGTATGCTTCAAAGTTTGGAGTGGATGAGTCCAAGATGATGGAAAGGCTATTGGGGTGAGAACTTCTTTGATCCTGCCACGAAGAAGTGGACCAGCAAGAACACTGGAACGGCTACCTGCAAGCGTGGTTTTGTGCAGTTCTGTTACGAGCCTATCAAGCAGATCATTAACACTTGCATGAATGACCAAAAGGATAAGTTGTGGCCCATGTTGCAAAAGCTGGGTATTTCCATCAAGTCTGACGAGAAGGAATTGATGGGGAAGCCTTTGATGAAGCGTGTGATGCAGACCTGGTTACCTGCTAGCACTGCTCTATTGGAAATGATGATATTCCACCTTCCATCCCCATCCACGGCTCAGGAGGTATCGTGTTGAGAACTTGTACGAAGGTCCCCTTGATGATGTGTATGCAAATGCTATTAGGAACTGTGATCCTGAGGGCCCTCTCATGCTTTATGTGTCAAAGGATGATTCCAGCTTCCGACAAAGGTAGATTCTTTGCTTTCGGTCGTGTGTTTGCAGGAAAGGTATCCACTGGTTTGAAGGTGAGGATCATGGGCCCAAACTACGTACCTGGTGAGAAGAAAGACTTGTATGTAAAGAGTGTTCAAAGAACTGTTATTTGGATGGGAAAGAAGCAGGAAACCGTTGAGGATGTTCCATGTGGAAACACAGTTGCCCTGGTTGGTTTGGATCAATATATCACCAAAAATGCAACATTGACCAATGAGAAGGAAGTTGATGCTCATCCAATCCGAGCTATGAAGTTCTCTGTCTCTCCAGTCGTGCGTGTTGCTGTTCAGTGCAAAGTTGCATCTGATCTTCCTAAGCTGGTTGAAGGTCTAAAGCGTTTGGCCAAGTCAGATCCTATGGTTGTGTGTTCCATTGAAGAGTCTGGTGAACACATCATTGCTGGTGCTGGAGAGCTGCATCTTGAGATCTGTTTGAAGGATTTGGTGGATGATTTCATGGGTGGAGCTGAGATCATCAAATCAGACCCTGTTGTGTCATTCCGTGAGACTGTCCTGGAGAAGTCTTGCCGTATAGTGATGGCCAAGTCCCCCAACAAGCACAACAGACTGTACATGGAGGCACGTCCTTTGGAGGATGGGCTTGCTGAGGCTATTGACGATGGCCGTATTGGCCCAAGAGATGATCCCAAAGCTCGTTCCAAGATCTTGTCCGAAGAATTCGGGTGGGACAAGGATCTAGCCAAGAAGATTTGGTGCTTTGGTCCTGAAACTACTGGCCCAAACATGGTTGTCGATATGTGCAAGGGAGTGCAGTACCTGAATGAAATTAAAGATTCCGTTGTTGCTGGTTTCCAATGGGCATCAAAAGAGGGTGCCTTGGCTGAAGAGAATATGAGGGGTATCTGCTTTGAAGTGTGCGATGTCGTTCTTCACACTGATGCTATTCACAGAGGAGGTGGTCAGGTTATCCCAACTGCTAGGAGGGTTATATACGCTTCGCAGCTAACAGCCAAGCCCAGGCTGCTCGAGCCAGTGTACATGGTGGAGATCCAAGCTCCGGAGCAGGCCCTTGGTGGTATTTACAGCGTTCTGAACCAGAAACGTGGTCACGTCTTTGAGGAAATTCAGAGGCCTGGTACCCCCTTGTACAACATCAAGGCTTATCTCCCTGTTGTTGAGTCTTTCGGATTTTCAGGAACTTTAAGGCAGGCTACCTCTGGACAAGCGTTCCCGCAATGCGTGTTTGATCACTGGGATATGATGTCTTCGGACCCATTAGAGGCAGGATCACAAGCTGCTCAGCTCATAACAGATATCCGCAAGAGGAAGGGCTTGAAGGAACAGATGACACCTCTTTCCGAGTTTGAAGACAAGCTGTAAGCGAAATGTTGAATGAAGAAGAAAGAGAGACGTGTTTTTGCCTTTATATGTTTTTTCTGTTATAATTTTTGTAATGTGTAGTACTATCTCATCTTTGATTTTATGGTTTAGTTGCTGCATTTGTGAACAATTTCAGCCAGTATTGGTTGATTATAATGCTCTTCAATTTTCATGTGTGTGTTTTTTCTTTTTTATATACATTTTGGTCACTCTGATGAAGCAGGCTTCTTTTTTTACGGTCCTATGTTTTTGAGGACCCAAGGGTTATGTGTTTCCATTACCTGATAGTCAACAACTCGAGAATTCTGGA
>EFI_000073
TGGGTTTCCGATACAGGTATTGTCATTATAGCAACAAAAGGAAGATTCACAAGTGGGAATACAACTAATGGACTCAAAAAAACCTAAAAGGTAATTGCTTTAGATGATAGATACCCAGTTCTATCAATTTCAGCAATAAAGAGTGAAAAGAGAGAAGGTTTTCAATTGATGCATGAATGCAAAATGATCTGTGGGAAGTGCAATCAGTTGTCGATCTTACAAGATAATAACCCTGGAAAAATTGATTACAAGTTCTATTCAATTGAAATTGTCATTTCCTTCAAGAATTCATGTTAAGCTTTATGAAAATAATCCACAAATAAGTAATAGCTGAAATTGATTACAAGTTCTATTCTATTTGCATTGAGACTTGATAAGAAGTTGTCTCCTTGTGGTGTTGGAATCATCAACGCATCATGTAGGATAGAAGATTCTCCCCACTATTGAGAATGACACCACTCATTATTTCCTGAAGCTTATATATTTCTGTGGCAAAGAGGTGCATGATAAGCGCATCGACGAACCGATTATCAACCGACATTTGAGGAAAATCTTTCTGTTGATCTTTAAGGTGGACTACAAGATTCCTTATGAATCGAAAAAGCCCTGACATGGAATTTTCATACGGAGTGTTGGCTTTATTTGCAAAATCAAAAAAAACAAATACTGGTCCATAGTGGGGCATCACCAAGCTTTGCCAATCATAATTAGGACCCATTCTGATTTTGTTATAGACTCGATTTATCACAGAAAAATTCGATTTGTCATGCTTCAACTTGACATTTACAAGAAATCTAAGCCTATCGGCATCGGACAATACACCAATATGAATAGGCAGCATATCATTCAGAGACCAAATAGGATTAGACAACAAATCCAAGAACCTACAGAGGTATTTAGGTGCTTTAGGTGCATATTCACCAAGAATTTCAACAATTATTGCATGGAGACACTTGAAGTCATCTTTGGCCCTTGAAGCTCCTTTCCGTGCATCAATGACGTGCTCATGACTCAATCCATAAAACACTAATTTGCCATCTTTAAGGACGAGATCAGAAATGACGAAACCATTTGTATACCTATGGTTTTTATGAATGTTTAGGAGATAGCTAATAATAGTTTTAAAATAAAACCTATAAATTTCAGGAACATAAACAATAATTTCAGGGGTTGGGGTTGGGGTAGGGGTTGGAATGGGTAACGGGGTAATAGAACCAAACTGTAGTATTGTGGGAGGGGGTTGATTTGGGAGGGGGATAGTGAGATTATCCATAACAGGGTATATTCTTTGATGTTTCAACCTTAGAAGGAGGTTAGAAAAAGTTTCATCATATTTCGCATAGAAAGCCACTTTTAACTTTCTATCGACATGAAACAACCTAAGGTAATTAGGGTGGGGAAAGTCATAATGAAACGTATGGTTTTTGAAAACAGGGTCACGGTTATGCCAATCGACCAAAAAAAACTCGCTTTGGAAATCTACAAAACGTCCAGACGGACAACTAGCAAAATGAGTCGAATTAAGTCTGTAAACGAGTTCGGCAACTTTCTCAACTTCTCCCATATCTAGATCACAAAGAAAAGAAACACAATAAGATGAAATGAAAGACATACAAAGAAAAAAAGGGAAAGATAAAGACGG
>EFI_000074
TGGCTATTGAAAACCCAAGCCAAATTACTGGAACTTGTACTTTAATTTTGTGGTACATGAGTCACGATTAACGAAGTCATGCCAATGATAAAATTTCTTAAGACAAATCGCATATGTCAAAATTAAAATACAGGCACCAAAATGATAAAATGGTCCTAGACATAGGAGCCAAATTTTAGCTTTGGCGAGAACTTACAGTTTCTATACAGTTTCTATATTTCTACGTTCCTTCTCCATAAGCAGCAGGACCATTAATCAACACAAGCTAACATAATTCGTAACAGAGATTTGCAAACTGATAATATAATCAGCAGCATTTGCAGAGGAAACAATTGAGAACGAGTCGACTAGTATCAAATCAAATGAATCAAAGATAGATATCCGACATGAAGTTCTGGGCTCCATTTTAGTTGTGATGCAACAACTTATCTAGTATCAGTTTTGATACCATTAGAAACATACAACATTTAAGTCCATTTTCCTTTAAGCACCTCAAATTTTGGTATCATTCGCAACTGGAAGAAAAAACACCTACAAACTTCACAGATCGATGACACGCGAAAGCTTCTGGATCCGGTTTAATAAGAAGTCTCCCTGCTTGATAGTGGCTTGGTAGAGAGCATTCTTTGCATCAGGGCGGTTTGTTTCTAGAACACCTGCAACCTTGTCAATCTTGCAATGAAGCTTCCCTGCTGCAATAAAACGTGATAATTCCACATCAATGAACTCCACCGTGACCCCAAAAGCCTTTGCCATTGCCTCAATTGTAACACTCTTGTAGGATTCCAAAAATTGAGAATAGACCACAGTTCGAACCTCCCTCATGTAATATCGGAAGTGTGGTTGCAAATAGCGGTCGAGTTTAATTTGCTCCGTGAGGCCAGCAAATGCTGAGAAGAATAATTTATATTGACAATCATATAACGAGTTTAGAAACTCCGAAAGATAAGGGACTTTCCCTATCACTGCCAAGATTTCAGGAGCATCCACCACCTTTTGCTTCAGCGAAACTCTATCCAATGAGGTGATGCTTGTAAGGACAGTGTAAAATATAAACGTATCATACGGGAAAAGTTCATAAGTAGTGAAGGTTGAAATAGAATCCAAAAACAAATCGGCTGCCTTCTTGAAATTTCGAGTGGACATGCAATACAAGCCCTCGTATACCTTCAACCGGTTTTTCCTTTCCCAATCACCTCCCTCTTCAAACAAGTTCTTTGCTTTGTCAATACTCTTTGAAATAAGATCAAAATCCATGTAGAAAAAACCAAGCTGTAAAGTAAAGAATACCAAGTCCATCTTCTGCCCAACTGCAACTGTTTTGCTTTCTGTAAGCTTTAGTTGTTCCAATGCTTTTTCCTTGTCAGCAATCCGAATGTAGAACAGAGATTTGGCCAAATGAGCTTCTCGAACTTCACTTTCACCTAAGTTTTCTTCAGCATCAGCAATCTTCTCATCGAGCTTTTTGAGCTCATCCTCATTCTTCTTACGCATCGAATCCAAAAAACTCTGATCCTTCTCCAGCAACCCTTCGCTAACTAGGGTTTCGTACAAGGGAACCATATCGTCAGCTTTAACGAACGCGAAGACCTCCTCCTTGAGGCGCACCTTCTCGATGTCTTGCACATCTGGGTGGGTCAAGAGGAAGCGCTTATGAGCGAGGACGAGATGCGGCTGTTGAGTTCCCTCTTCCCCTTCCATTTTACGGGTGGTTCTGGTTCAGTGACTGAGATTTGTGAAAAAGGGTATATAGTTCTAGGAGATTGCTTGAGGAAGGAGAAACAGAAGAACACATGGGGTCTGTAG
>EFI_000075
CCTTGGAGGTCGTGCTGTACAGTATCGTGAAGTACAAGGCCATGAAACTGAAAAGTTCCTATCTTATTTTAAACCATGTATCATACCTCAAGAAGGAGGGGTTGCTTCTGGGTTTAAACAAGTTGAGGCTGAAGAATACCAGACACGCTTGTTTGTCTGCAAAGGAAAACATGTTGTTCATGTAAAAGAGGTTCCTTTTGCCCGATCTTCACTCAACCATGACGATATTTTTATTCTTGATACCAATTCAAAAATTTTCCAATTTAATGGTTCCAATTCTTCTATCCAAGAGAGAGCCAAGGCTTTAGAAGTAGTCCAGTATATCAAGGACACTTATCATGATGGAAAATGTGAGATTGCTGCCATTGAGGACGGAAAATTGATGGCTGATGCTGAAACTGGAGAATTCTGGGGTTTCTTTGGTGGTTTTGCTCCCCTTCCTAGGAAAACAACCACTGATGAGAATAATACCATTTCATTTAATTTTACCAAGCTGTTCTGTGTCGAGAAGGGGCATGCAGAACCTGTTGAGGCAGATTCTTTGACAAGGGACTTACTAGACACAAATAAGTGCTATATTCTGGATTGTGGACTTGAAGTGTTTGTATGGATGGGGAGAAATACATCACTTGATGATAGAAAGAGTGCAAGTGGAGCTGCAGAGGACTTAGTCCACAAAGCTGAACGGCCAAAGTCCCATATTATTCGTGTGATTGAAGGATTTGAAACAGTGATGTTCCGGTCTAAGTTTGATTCATGGCCGGAGAAAGCTGATGTGGCCGTCTCCGAGGATGGTAGAGGGAAAGTTGCAGCACTTCTAAAACGGCAGGGGGTTAATGTTAAGGGTCTCGTGAAAACTGCACCAGTGAAGGAGGAACCTGAACCATATATTGATGTCACAGGAAATTTGCAGGTGTGGCGTGTGGATGGGGATGAAAAGATCCTCCTTCAAGCTTCAGACCAGTCAAAATTTTATAGTGGAGATTGCTATATATTTCATTATTCATATCCAGGAGAAGATAAGGAGGAATATCTGATAGGAACCTGGTTTGGGAAGAAGAGTGTTGAGGAGGAAAGAGCTTCTTCTCTTTCATTGGCAAGCAAGATGGTTGAATCATTAAAGTTTCTTCCTGCCCAGGCTCGCCTCTATGAAGGAAGTGAGCCAATTCAGTTCTATACAATCTTCCAGAGCTTTATAATTTTTAAGGGTGGTCTTAGCTCCGGGTACAAGAATTATATTGCAGAGAAGGAACTCCCAGATGAGACATATAAGCAGGATGGGATTGCATTATTCCGTGTTCAGGGTTCTGGACCAGATAATATGCAAGCAATACAAGTTGAACCAGTTGCATCATCTCTGAATTCTTCGTACTGTTACATATTGCACGATGGTTCCTCTGTCTTTACTTGGTCTGGGAACCTCTCAACCTCAGAAGAGCATGAAGTTGTGGAAAGGCTATTGGATTTGATAAAGCCCAATATGCAAACGAAGCCACAAAAGGAAGGTTCAGAATCTGAGCAATTTTGGAACATATTGGGAGGAAAAACTGAACATCCCAGCCAGAAAATTGCGAAAAACGCTGAAAGTGATCCTCACCTTTTCTCTTGTGTATTCCAAAAGGAAAATCTGAAGGTGACCGAGATATACAACTTCACTCAAGATGATTTGATGACCGAAGATATATTCATCTTGGATTGTCACTCTGACATCTTTGTCTGGGTTGGGCAACAGGTGGACTCCAAGAATAGAATACATGCTTTATCTATTGGAGAGAAATTTCTTGAGAATGACTTTCTATATGAGAAGTTATCTCGTGAAACTCCAATATATATTGTGACGGAAGCGAATGAGCCACCTTTCTTCACACGTTTCTTTACATGGGACTCTGCAAAAGCAGTGATGCATGGGAACTCTTTCCAAAGAAAGCTTATAATTGTTAAAACTGGTGGAACTCCAGTTATAGATAAACCCAAACGGAGGACACCTGTCTCTTATGGAGGAAGATCATCTAGTGTGCCAGAAAAATCACAGCGTTCCAGAAGCGTATCTTTCAGTCCTGATCGAGTTCGTGTCAGGGGAAGATCACCAGCTTTCAGTGCATTAGCTGCTAATTTTGAGAACTCTAGCACAAGGAACCTTTCAACTCCACCACCAGTTGTAAGAAAGGTATATCCGAAATCTGGTGGGTCCCCAGATTCAGCAAAAGCGGCTTCCAAAGCTTCATCTATTGCAGCACTTACTGCAGGTTTCGATCAACCGCCACCAGCACGACAAGTTATCATGCCTCGTTCTGTCAAAGCGGGGGGCCCTGAGACTCCTAAATCAACGTCCGAGTCGAACAACAAGGAGAATTCTATGAGCACCCGAATAGAATCTCTCGTAATAGAGGAAGACGTGAAAGAAGGTGAAGCTGAAGATGAGGAAGGGCTTCCAATATACCCTTATGAACGTCTTAAAATTAACACTTCAGATCCTGCCACTGATATCGATGTGACCAAGCGAGAGACTTACCTATCTTCAGCAGAGTTCAGGGAGAAATTCGGGATGACGAAAGATGCTTTCTATAAGTTGCCAAAATGGAAACAGAACAAGCATAAGATGTCCCTTCAGTTGTTCTGAGTGTCCTTCGCTTCGTTCACACCTTTGCCTTTCCTTCGGCTCCCTACAGCCCGTGAAAGAAAGCTTATTTATGAATCTGTACAAATTCTTGCCTGGAAAGATATATTTTTTGGGATGTTTAGTTGCTTCTGAAAATCCTAAATCCTCCAATTCATTCCTTCCTGCAGTGGGGGAGAGCTCAGTTGCTCAGAAGTAAAAGGGACAGCATCAGTGCTTTTTTAGCTGCTTCTGCTCCCAGGAAGCTTGTTTTTTGATTGATGGACAAACCAAGAGTTTTCTTATTTTGTTCCTAATTTTCTTTAATTTTTTTTTTCCTCCTCCCCTCTTTTTGATTGAGTTAGTTGGTTGGTATTCTTTTTTTTATGAGCAGAGGTTTGTTGTGAGCTTGCATTTTTGTTTTCTATTTTTTGAATTGAAAATTTGAATTAGGAAGGTTGGTTGAGAATGGAGACAGTTTAGGGTGTAATTTGTACAACTGAGGATGGAAGTGTGTACAGCAGAGTGTATAAACCAGTCCACTCATCATATGTTTTTAATAAAGGTGTGG
>EFI_000076
GTTTTTAACATTTGATATATAAAAGAAAGTTGCAAATTAGTCAAAACATAAGCTGATCTTCAATGTATTTTTAAGTTTTGACTTCCCAAAAAACATGACAAGGGGGGAAGTCAACTCAACACTCTCCTCTTTCCTACCCATCAGAAAAATTACAGTATTGTCCTCAATCACCTTACCTCTCACCTATCCTACACATCCTCATTTTCTTCCACCCTCATTAATGGAAGCAAAACTTTTCAATCTCACAGCTCATCATGTCCATCTTCTTCCTCATCTTCCCCTGCTCCACCGCCCGGAGCTCCACCGGATCTCTGATAAACGGCCGTTATAATTGGGTTGCAAACTGCTTCAACCTCCTTCAACTTCTCATCATAGTCTTCCTTCTCTCCAGTCTGGTTATCATCCAACCATTCAAGTGCATCTTTCACTGCTGTTTCTATTTTCTCCTTCTCGTCGGATTCCAACTTGTCGGCCAGTTTATCTTTGTCGTTGATCTGGTTTTTCATGTTGTAGATGTACGTTTCGAGGCTGTTACGAGCATCGATTCTTTCCTTCACCTTCTTGTCTTCTTCGGCGAACTCTTCTGCTTCGCGAACCATTCGCTCGATTTCTTCCTGGCTTAGACGACCCTTGTCGTTTGTAATGGTGATCTTTTCGGATTTGCCTGTGCCCTTGTCTTCGGCTTTCACGTTGAGGATACCGTTGGCATCGACTTCGAATGTGACTTCAATTTGAGGGGTTCCTCTTGGGGCTGGAGGGACGCCAGTAAGATCGAATTTCCCGAGCAGCCTGCAGTCCTTTGTAAGACTCCTTTCACCTTCAAAGACCTGAATGGAGACTGTAGTTTGCTGATCTTGATAAGTGGTGAAGACTTGAGATTTCTTAGTTGGAATGACAGTATTTCTAGGAATCAATTTGGTCATCACTCCACCGACTGTTTCAATCCCGAGGGTGAGGGGAGCCACATCCAGAAGAAGGATATCTTTGGTTTCATCACCGCCCTCTCCACTCAATATGCCTCCTTGTACAGCGGCACCATAGGCAACGGCCTCATCAGGGTTCACACCCTTGTTAGGCTCCTTTCCATCAAAAAAATCCCTGAGGAGCTGTTGAACCTTTGGAATTCTAGTGCTACCACCAACAAGAACAATCTCATCAATCTGGTTCTTTTCCAATCCAGCATCAGCCATTGCCTTTTTCACAGGTTCCATGGTCTTTCTGAACAAATCATTGTTCAATTCTTCAAAACGAGCTCTGGTGAGTGGTTCAGAGAAGTCAACACCATCGAAAAGGGATTCAATCTCCACACGGACTTGATGCTGACTGCTAAGAGCTCTCTTGGCTCGCTCAGCTTCCCTCCTGAGTTTTCCAAGAGCTCTGTTATCCTTGCTGATATCTTTTCCATGCTTTTTCTTGATCAATTTAATGAAGTACTCCATGATCCTCTGATCAAAGTCCTCACCTCCCAAATGTGTGTCTCCATTTGTTGAGAGAACCTCAAAAACACCATTGTCAATTGTCAAGATACTGACATCAAATGTTCCACCACCAAGATCAAAGACAAGAATGTTCTTCTCGCCGCCTTTCTTGTCAAGACCATAGGCAATAGCAGCAGCAGTTGGCTCGTTGATGATTCTTGCAACATTAAGTCCAGCAATGACACCAGCATCCTTGGTAGCTTGCCTCTGGGCATCATTAAAGTAGGCAGGAACAGTGACCACAGCATCCTTGATTTTCTTCCCAAGGAATGCTTCAGCTGTTTCCTTCATCTTAGTGAGAATCATAGCACTGATTTCTTCAGGACTGAAGACCTTGGTCTCCCCATCCTTAATCTTAACTTGAATATAAGGCTTTCCATCCCTGTTCACAATCTTGTAAGGGACAAGCTTCATGTCCTTCTGGACCTCCTTGTCTTCGAATTTTCTTCCAATAAGTCTCTTGACATCAAAGATGGTCCTTTCGGGATTGACAGCTGCCTGATTCTTTGCAGCCTCACCGATCAGTCTCTCACTGTCAGTGAAAGCAACCCACGAAGGGGTGATACGGTTTCCTTGATCATTGGCTATAATTTCGACGTGACCATTCTTGTATACACCGACACAAGAATAAGTAGTACCGAGATCTATTCCAATGACAGTTCCCAACTTGGTGGCCTCCTCTTTTGCAATAGAAATAGCAAAAAGGCATCCGAAGAAGATGATTGCTGATACAACAAGACCGCGAGCTCTCGACGAGCCAGCCATGATCGAATAACTATACAACTCTGCTTCCTCTTCTTCTTCTTCTTCCGAGTATATCTGTTTCTCTGTACTTTAGCTTTATGACGACAATGGCTGAACTTCAATGGCGAGGTTTTTCAATGAAATCGAGTTTCAGAGACTTGAAGCTCTTTATAGAGAGACTGAAGAAACACGAAGGTTCTTTCTTTGCCTTGCCCG
>EFI_000077
GGATCCTTATTTTGTTATACTTGCTCTATCTTTTTGTTTTCACTTAAAGAACTGTGAACGCAAGACAGGATACGAAGTTGCTAATTCATCAATGGCAGAGAAGAGCTTCAAATACGTTATTGTCGGTGGTGGCGTCGCCGCCGGATATGCAGCTAGGGAGTTTGATAGGCAGGGTGTAAAGCCAGGTGAATTGGCAATCATCTCCAAGGAGGCGGTGGCTCCATATGAACGTCCTGCACTTAGCAAGGCATATCTTTTCCCTGAAGGAACTGCAAGGCTTCCTGGATTCCATGTCTGCGTCGGAAGTGGAGGGGAGAGACTACTTCCTGAGTGGTACAAAGAAAAAGGAATTGAGTTGATCCTTAGCACAGAGATAGTTAAAGCAGACCTTGCAAGTAAGACTCTCATTACCGCAGCTGGAGAAACCTTCCGATACCAAGTTTTGATTATTGCAACTGGTTCCACAGTTATTAGATTGACAGATTTTGGTGTCAAAGGAGCTGATTCCAAAAATATCTTCTACTTGAGAGAAATTGATGATGCCGATAAACTCGTAGAAGCAATGAAAGTAAAGAAGAATGGAAAAGCTGTCATTGTTGGAGGAGGATACATCGGTCTTGAACTTAGTGCAGCTATGAAACTTAACAATATTGATGTTACTATGGTTTATCCTGAACCGTGGTGCATGCCTCGTCTTTTTACTGCCGGTATAGCTGCTTTCTATGAGGGTTATTATGCCAATAAGGGAATCCAGATTATCAAGGGAACAGTTGCTGTGGGGTTTACTGCTGATTCAAATGGAGAGGTAAAGGAAGTGAAACTCAAGGACGGTAGGGTGTTGGAAGCTGACATCGTTGTTGTTGGTGTTGGTGGGAGGCCACTTACAACATTATTTAAAGGACAGGTGAAAGAGGAAAAAGGTGGAATTAAGACTGATGCACCTTTTTTTTTAAGACAAGTGTTCCTGATGTGTATGCCGTGGGTGATGTTGCTACTTTTCCTTTGAAAATGTACAACGAGCTGAGAAGAGTTGAACATGTTGACCATGCCCGCAAATCAGCTGAGCAGGCTGTGAAGGCCATAAAATCAAGTGAGGACGGGAAGACAATAGATGAATATGATTACCTTCCATATTTCTACTCTCGTGCCTTCGATCTATCCTGGCAATTCTATGGTGACAATGTGGGTGAAAGTGTGCTGTTTGGAGACAGCGATCCGAATTCACCCAAACCAAAGTTTGGCTCATACTGGGTCAAAAATGGTAAGGTTGTTGGAGCTTTTCTTGAAGGTGGTAGTCCTGATGAAAACAAAGCTCTTGCTAAGCTTGCAAAAATCCAACCACCAGTTGAGAGTTTGGATCAACTGTCAAAGGATGGCATTTCATTTGCTTGCAAAATTTGAGGTTAACGGGGACTTCCTGTTGGAAGGCTTCAAATAACAGCGAGCATTTCGACTTTGCGAAAGAGCTTTCGTGTTTTCGATTATATTACTTTGGAGGATTGTTGCACAATTTTATGAAAATTTAGTATGAGTTTGCGCTTGTAATTGTCATTTTTTAGAGTGATGATTGTATAAA
>EFI_000078
AGAATTCTCGAGTTGGCAATCATCAATCAATTCAGCTGATATTGTGGTATGAATCAATGATTGCATCTGCAAGGTATTCACATTTTGCTAGAGATAAACCAGCCAGAGAAATCCTTCCATCTTTTGTCATGTAAATATGCCACTTATTGGTCATATTTTCACTCTGAGTTTTGTTCAAGCCTGTGAATGAGAACATGCCAATCTGCTTCAGCACAAAAGACCAGTCCTTTCCACTCTTATCTTTTGTTGAGAGGCAATCATACAATTTCTGCCTCACACCTTTTATCCTTCCGGCCATCATTTCCATCTCTGCTTTCCATTCGTCGAAGAGAGTTGAATCACCGACGACATTGGCAACGATTCGAGCCCCGTGCACAGGAGGGTTTGAGTACATTGGGCGTGCGATCCTCTTCAGTTGGCTCTTCACCCTTGCCGCGGCATCTGCTGATGAGCAGACAACATTAATTGCCCCAATCCTTTCTGCATATAGACCCAAATTTTTGCTGTATGACTGAGCAACCAGAAGCTCCATTCCACGCGCAGCAAACAACCTCACTGATGCTGCATCTTCGTCAAGGCTTCCGCTAGCAAATCCCTGGTATGCAACATCAAAAAACGGAATGTGGTTCTTCTCTTGTATGACATCAGCAATTGTTTCCCACTGCTCAGGCGTTGGGTCGATTCCGGTAGGGTTGTGAGCACAGCCGTGAAGCAAAATAAATGATCCTTCAGGGGCTGCCTTAATGTCTGCTATCATTCCCTCAAAATCCAAACCAACAGTCCTTGGATCATAATATCTGTACTCGGACCATGGGACTCTAGCATCATTGAAAATGTTCTTATGATTACCCCAAGTTGGAGATGATATCAGAACTTGTGCTCCGGGAAAGTATCTCTCGATGAGAGCGGCCGCCAATCGAAGAGAACCAGTGCCTGAAAGACCTTGGACCGTTGCAACTCTTTGTTGCTTTATGACCGGGTTGTCAGCTCCAAACAATAATTCTGCAGTCGCCTTGTTGAATGCAGCTAAACCTTCAATTGGCAAGTACTCTTTGTTGTCACCCCTCTCCAGCATAAGATTCTCAGCCTTCTTAACAACATCAAGCACGTAAGGGTTTAGCTCCTCAGTTCGGTAAGCCCCAACTCCAAGGTTAAGCTTCTTCGCATCGTTGTCTGCTCTGAAAGCTTCAGAAACTCCAAGAATCGGATCAGGAGGAGCCATTGCTATACCCTCAAAACGAGATACATTGACTGCAACAGTCATAGATATCCGCCCAGGCGACTTAGTCTTTAAAAAAGGATTCGATTTCTCCTTGTTAGACAATGTACTCACACCGCCATTCGCAAGCCTCACCTTTCCCTTGAGAGTCTCATGCATTGAGAGAGAGGCAGAAGACGAAGAAGAAGAAGAAGACGCTAAAGAAAGCATGGAGGAAGCCATATCTGAAAAAGGTTGAGCACAGGCGATGAAACCGAGGAAATGAGAAAAGTTTTGGTCGAATCCAATCTATGGGCTAATTTCTCAAGGTTTGGGGATGTTTCGTTGATTATATGTAGGATTTAGCTAAAAGCTGGCGTTGAATCG
>EFI_000079
CTGGATATGTTGGCGGGCCAACAATGGCTGTGATTGCCCTAAAGTGCCCGTCAATTGAAGTGGCGGTTGTTGATATATCTGTTTCTAGGATCAATGCCTGGAACAGTGACCAGCTTCCAATCTACGAACCTGGCCTTGATGGTGTGGTCAAGGAGTGTCGAGGGAGGAATTTCTTCTTCAGCACTGATGTGGAGAAGCATGTATCGGAAGCTGATATAGTCTTTGTTTCTGTCAATACTCCTACGAAAACTCGGGGATTGGGAGCTGGGAAAGCTGCAGATCTGACGTATTGGGAGAGTGCGGCTCGTATGATTGCTGATGTATCCAAATCTGATAAAATCGTTGTCGAGAAATCAACTGTTCCGGTTAAAACAGCAGAGGCAATCGAGAAAATTTTGACTCACAACAGCAAGGGGATCAAATTCCAGATCCTATCGAACCCTGAGTTCCTTGCAGAGGGAACTGCAATTGAAGACCTGTTTAAGCCAGATAGGGTTCTAATTGGAGGAAGGGAAACACCAGAAGGTCAGGCTGCCATCAAAGCATTGAAGGATGTTTATGCTCAGTGGGTACCGGAAGATCGCATCTTGACCACCAATCTTTGGTCTGCTGAGCTGTCAAAGCTTGCTGCCAATGCCTTCTTGGCCCAGAGGATATCCTCTGTGAATGCTATGTCGGCTCTCTGCGAGGCTACAGGGGCTGATGTGACTCAGGTGGCGTTTGCTGTGGGCAAGGACAGTAGAATTGGTCCCAAGTTCTTGAATGCTAGTGTTGGATTTGGGGGTTCTTGCTTCCAGAAGGACATTTTGAATCTGGTTTACATCTGTGAATGCAATGGCCTTCCTGAAGTGGCTGAGTATTGGAAACAAGTTATTAAGATCAATGATTATCAGAAAACCCGATTCGTAAACCGCCTTGTTGCCTCTATGTTCAATACAGTTTCTAACAAGAAGATTGCCATTTTGGGGTTTGCTTTCAAGAAGGATACCGGTGACACAAGGGAAACCCCGGGCATTGATGTTTGCAAGGGGCTTTTGGGGGATAAGGCCCGGTTGAGCATCTACGATCCTCAGGTCACAGAAGATCAAATTCAAAGGGATCTTACTATGAACAAATTTGATTGGGACCATCCTCTCCATCTCCAGCCGATGAGCCCCACAACTGTGAAGCAAGTGAGCGTAGTTTGGGATGCCTATGAAGCAACAAAAGATGCACATGGTCTTTGCATTTTGACAGAGTGGGATGAGTTCAAGACCCTTGATTACAAGAGGATATATGACAATATGCAGAAACCGGCTTTCGTTTTTGACGGGAGGAACGTTGTGAATGCAGATCAATTGAGGGAAATTGGTTTCATTGTCTACTCAATTGGTAAGCCACTTGATCAATGGCTGAAAGACATGCCTGCTGTAGCTTAAGGTAAAGAGTAAGTAATTTGGTTTGGTTTGCTCTTGTTGCTTGATCAACTGCTTAAAATTAGAGACTAGCAATTTGATTCTTTCACTATATTGCTTTATGTTTTGCTTTTGGCAACTCGAGAATTCTGGA
>EFI_000080
ATCCCCCAAAAAATCAAGTCTTTTCTTTCTGTCTCTAGAATTCCCTTTCTCAACGCTCCTTCCAATCGGACCCTTTGTTAGGTGTCCCTCCCTTCCCCCTTATATCCCCTCTCTCTCCATTCTTCCTTCTCTTTTTGTTAGGTTTTCAATTTTGGTTGATTCGGATTTTGGGGTTGGTTTATTTCGTTTTGTTTTAGGTTTTGAGGTTTTCAATTTTGGTTGATTTCCTTTCATCAAGTTCGATTTGGATTTCGGGGGTTGGGTTTATTCGTTTTAATTTTTAGGTTTTCAGATCATCAAGTCTTTCTACAATTTGTTGTTTCGGGTGGTACCGACATTATGGGTTCGCAAGGGTTGCATGCGTCCTCGCCGCCGCCTAAAAAGTACGGCGTAACGAAGCCTATATCGATGGCGGGGCCTAATGATGCTGATATACAGAGAAGTCGCGAATTGGAGAAGTTCTTGAGTGATTCTGGGCTTTATGAGAGCAAAGAGGAAGCCTTGAAGAGAGAGGAGGTTCTGGGTCGGATTGAGAAGATTGTTAAGGATTGGGTGAAGCAGCTAACTCGCTTAAGGGGGTACACAGATCAAATGGTGGAGGATGCCAATGCTGTCATTTTTACTTTTGGCTCTTACAGGCTTGGGGTGCACGGTCCAGGGGCTGACATTGACACATTATGTGTTGGGCCATCCTATGTCAATAGGGAGGAGGACTTCTTTTTTGTGTTACACAACATTTTGGCCGAGAGGGAGGAAGTTACAGAGCTTCAACCTGTTCCAGATGCTCATGTCCCTGTGATGAAATTCAAATTTGATGGAATATCAATTGATCTTCTATATGCAAGTATCTCTCTGTTGGTGGTGCCTGAAGATTTGGACATCTCAGATGTGTCTGTTCTCTACGATGTTGATGAACCTACTGTCCGGAGCCTTAATGGCTGCAGGGTTGCCGATCAAATTCTTAAACTTGTTCCTGATATTGAGCATTTTCGCACGACGCTTCGGTGTTTAAAGTTTTGGGCTAAAAGACGTGGTGTTTATTCCAATGTGACTGGGTTTCTTGGTGGTGTAAACTGGGCTCTCCTTGTTGCTCGAGTGTGCCAACTTTACCCTAATGCTATTCCCAGTATGCTTGTTTCTAGATTTTTCAGGGTCTACACACAGTGGCGCTGGCCAAACCCTGTTATGCTGTGTCCCATTGAAGAGGATGAACTTGGATTCTCTGTCTGGGATCCACGTAAAAATCCTCGTGACAGAACTCATCATATGCCGATCATAACACCTGCATATCCATGCATGAATTCTAGTTACAATGTGTCAACAAGTACTTTACGTGTCATGATGGAGCAGTTCCAGTACGGTAACAAGATTTGTGAGGAGATAGAGCTGAATAAGGCCCATTGGAGCACTCTGTTTGATCCCTACCTGTTCTTTGAAGGCTACAAAAACTACCTGCAGGTAGATATTATCGCAGCTGATGTTGATGACTTGCGTGCTTGGAAAGGCTGGGTGGAATCCCGATTAAGGCAATTGACTCTTATGATTGAACGTGACACATATGGAAAGTTGCAGTGTCATCCCTATCCTCATGAATACGTGGATACCTCCAAATTATGTTCCCATTGTGCTTTCTTTATGGGTTTGCAAAGGAAACAAGGGGAGACAATTCAGGAAGGGCAGCAATTTGATATCCGGGGGACAGTTGATGAATTTAGACATTCCATAAACATGTATATGTTTTGGAAACCAGGAATGGAAATTTATGTTTCTCATGTTAGAAGGAAGCAGATCCCATCTTATGTTTTTCCAGATGGTTATAGACGTTCTCGGCATCCTAGGATTACGCAACAACTATCAGATAATCCATGTGGTGACAATGGTGGTGCATGTAAGGATGGATTTGGTGAGAGAGGGCTGAAGAGGAAAAAAGATAATGATGAGGTTGATAATATGCCTGAGAAACGATGCTCTATTAGTCCTCAGAGGCAGGGTTCAATTTCTCCTGAAATTCTAACACACAAGTTCGATGGTGCATCTGCTGATTGCTTGGCATCCATTGCAGGGAGTGAAATGAGCGGGGTTGGTAAAAAGATATTTTCTTCTGATGATGCAGAAGGGGTCTGCACATCCAATACCAGCGTAATTACCTCCATATCTGGTGAGGTTGGTTCATGTGAGGATATTGGAAATGATTCAGTGGCAGGCAGCTGTGAGGGTAACAATGGGAGTGTTGAAGGAAGTAATAATCTGGGAACTTCGCAAAGTGATTCATGTGACGCAGATTCCGAGTCTCTTTCAGGGAACGAGAGTGCAGATGGCAGTGGAACATTTCAAGATCGGTTGCAGGAGTTTGAGCCAAATGGTGCGGTTGGGATGGTACTAGGAACTGGGGGAGGAGTTGATGCGGAACCATTGCAGAAACCTGTGATGAGGTTCAGTGTAACATCGATAGCCTGAAGATGTGGGAGCAAAAGAAGTTGTTTCGTCTGCCCGTGATTTCGCGTAGGAGACAGAAAAGAAAGCCAGCAGTTGGGTAAGTGTTAATTGCTTGCTGGCTTTCAATTGTTATGTTTTTTCAGGCACACTTGCTGGTGGTATATATACTTGGGATCAGAGTTGTACTGTGTGAAGGCATTATTATAGAGCTTTGCTGGGTGAAGCATTGTGTAGTGTGTCACACAGGGATTTGCTTTTACCGAAGGACGAAAAACGGATGAACTTCAAATTATTTAGGCAGGATGGCAATGGAGAGGTGGGATCTTTTCTTGTTTTATTTCTTTCTTTCTTTTTTTCCCCTTACGTGTTTGAGGAGGGTGGGTAGGCAAGAGTAGCTGGCTGGCTATTTTTTCATTCCTAGAGTAGAAACTGGTTTCAGGTGCTCCTTTAGATTGTATGCTACCTTTGTATCTTTTCTTTGCCCACCATGTAATATAAAGGAAAGTAATTGAAAAAAGAAAAGAAAAAAAAAATTAGAAACTCGTTTCTTCTCCC
>EFI_000081
CTTTCATCTCTTCTCTGTACATAAACGTGAACCTTCCTCTTCCTGTTGTTCATCGCCGCTCCTCTGATGTCCACCGCCGCTCCTCGCCGTTAGTGCTTCGTCTCCGATCGCCGATCGTTTCTCACGCCGACGATGAAGACCAATCCAAATTGGGCTTGCCTATTTTATCTACAACAGTTATTTTGGGTAAAATTGAGGGGCTTGTGGTTGAATGGGATCAATTGAAGGACCTAATGTGCATGTTAGTGATGAGGAAGTGCAGTCTATTTCCAGGCGGGCTGTTATAGCTCCAGCTTCCTCTTCCGCGAGGCGTCGTTGAACTGCTCCAGCAATTTCGTTCTTCAAGCTAAACATCGACGCAAACAGGAACTAAATGGCCAGCAATTTTGAGGAGTCTTTGTCATTGTTTCATCCCCGTATTTTATCAGCAGTAGCACCTGTGCTTCCTTCATTGCCTAGTGAGCCAGAGCACTGACTTTGCCACCTCCAGGGATAGATAATCATCTTCAGACCTGAGCAACTAGGCTTTCACAAAATGATCCATGTGTTGATGCAAGTTTACTTTAATTTTTAGTCCAACTCACAGCAGCACCAAACTTCGCCAAACCCAAAAACTCTCCTTGCCTAAGAAATGCAGAGGAAAATAACATCCCATTATTTCCTCTTCAATAGGTTGCATTCCTGTTTTATTCGATACCGTTTTTTCTCCTCACAAAACTCCCTAGACCTATCTGTTGTAACCCAGGAGCCTATCTATGCTGATATACCGAAGCCCCGTAGAGACAAGGGGGAGAGAAAGCCGTATCAGACGCCAATCAACATTTTGATTCGAAGAGCTAAACTAGAGAAAGAATCTAGAAAGGAGTACCCTTGTAGGATGCTTGAGCATCCGCCTGAAAATGGATTGTTGGTTCCTGAACTTGTGGAGGTAGCTCATTATGTTTATCGAGCCCAACAATCTCTCATCCCTGGTCTGACAAAGCTCGTTAAAGCCATTCCGGTTAAAAAATGCAGGTTCTGTTGTGAGGTTCATATTGGTCATGTGGGTCATGAAATTAGAACGTGCACTGGTCCAGGAAGTGGTTCTCGGAATGGTACTCATGTCTGGAGAAGGGGAAGAGTGCATGATGTGGTATTTTTTCCCAAATGCTTCCATCTCTATGACCGTGTGGGAAAGCCAAGAGTTGGACATGATGAGAGGCGCTTTGTACCAAGAATCCCTGCAATTTTGGAGCTGTGTATCCAAGCAGGTGTAAACCTTGAAAAATACCCCTCAAAGAGGAGGACAAAACCTGTGTATTCCATTGAAGGAAGAATAGTAGATTTTGAGCAAGCAGTAGAGAAGTATGAAATGGGGGAAAAACTACACCATGAGATTGTTGATCCTCTTGTAGTAGATTCTGGTTTTCAAACTAAATCTGATGAAGTATCTGCGAATCTTAAGTTGGAGAAAAACATCTGTCATGTGAACGAATCAAATGGACCAACTAACTTGAGAGATTTAAGCATTACGACGATGGAGTTGTGGTTTGAGATGATTTCAGGGGCAAAAAAGATCATGGACAGGTACAGCGTGTTCACGTGCGGGTATTGTCCAGAGGTTCAGGTAGGTCCCAAGGGACATAAGGTGAGGATGTGCAAAGCAACCAAGCATCAGTCTCGCGATGGTCAACATGCGTGGCAAGAAGCAACTATAGAGGATCTTGTGGGTCCAAATTACGTATGGCATGTTGAAGATCCAAACGGTCCTCCTCTAGATAATAAATTGAAAAGATATTATGGAAAGGCTCCAGCTGTGGTGGAGCTATGTGTGCAGAATGGTGCCCCTGTTCCAGATCAATATCGGAGCATGATGAGATTAGATGTTGTTTCTCCTGACCGTGATGAAGTTGATCTTGTTGCCTAAAATCCTCTTTCATAATGCTAATGAATGTTTTGCAGCTTCAGGAAGTAAAGAATAAATTGCATGATACAGAACTAAATTGGTTCACTTTAGCAGAGGAATATACCACCATCTAAAGCTTCTCTGAGGAATAGGACTTGAGAGAGAATATCAACCAGTTCTTCTATCCATGTCAATCTAAGTGCTTTCGGAAGACAGGCTTAATCCAGAACTGCAGTAGTGAAGTCTGGTGCGAATCCTGAAATCTCCCAGCCTGTAAAAGATTTCTGAGAAGCAGCTCCAGTTGTTTGATATTAGATGTAGGTAGAAAAAGCTTCTTCCTTTGTGGTTCTTGTTATCTGCATGTTTGAAGCTTTGAGCTCATGTCAGAGATCTGGCGCTAGAATCTTGAATCTTCTACTTGTGATGTGCACATTGGACTGATTTCTGTATCATCTGACGATCTTTGCTTTAGCACTGCTGGAATGTAATCTACTTTGCTGATGGGCAAATCTCAAATTTCTTCTCGTTCATTATGGAATGCTAAAACTATTGTTAGTCCCGTTCACATAGTCAGTGACTTGCAATGAGAATTTGGTCAATCACCATTAGATTTAAGGTGAGATTTTAGTAAGTCTAGATCTAACAGTGACTGATCATGTGAACGGGACTAGTGAGGGTGACTATATGATGTGATTTTACAAAAGTAGCAGTTAAGTATATGTAACAAGTTAGAGTTAGACA
>EFI_000082
TTCAAAAGAAAAGTTCCTAAAAATAAAAGAAAAGAAATCATTATATGGGCCGGGCCAAACAAACCCATACTTGATTACCTTTTATAAGTGCAACCACCTAAAAAAAGGCAAAAAAAAAGTAAGCAACCCCCATATCATGACATCTAAATTCTACAAGTTTCCTACACCAGATACAGATAGGAAAAAAAAAATAATTAAATAAACACATTGTATTCCCTTTTTTGCTTCAGTATAATCTCTCTATGGAACAGTCTGTTTTCAAAATCACCTTCTCCATTCTGCTTTCGTTGCCTTATCTGAAACATTACCATCTCTGGAAGAAGACATAGATCTATTACTGCTGACCAATCCTTTACCAGCTGAATGGACAAGTTTGTGCGCTCGTGGTGACATTGAAGCAAGCCTGGCATTGGTGGAAGATGGCAGAGAATGACGTCTTGTTGTAGTTATACTCTCAATTGCATCTTGAGAAAATCTAGGGGATCCTTGCCCTCTTAGTTTAGCTCTTGCAGATTCAGTTGGCGCCATGTAACTGGGCACTTTAGGCGTACTATGAACAACATTCTCCACATGCTCAACATTTGGAGGTAATGAAGCTCTTCTCTCGTTGATATTTTGGTTTTCGTTGCCACTATTATAATCCTTAGGGCTCAAGGGCTTATTTTCCCCTTGAATATCATCAACTTTACCATTGTTCCCCACAGATTGCAAACCCAAATCATGACTCTCATCATTCCCACCCGTAAGACTCACTTGTTCACTTGCCTCTTCAATATCATCAACTTTACTATTTATCTCCACAGGTTGCAAGTCCAAATCATGAGACTCATGTAATGGAGTGACATTACCAGCCATAGTAGCAAGTCTTGGACTCTTGTCAGCGTCAGAATCTCTTGTAATTGCCACTGCCACGTCATTAGTGCCCGATGAAACCTCAGGAGTACGAACAGACGACTTTCTCATAGTGCGTTTTGCTTTCCCAGTAACAACATTTAATCTTTCACGAACCTCCTTCACAGGGTTAATAGTTTTTCTTAAATTACGATTTTCCTTTCTGACTTCAATTTCTGGATGCTCCTTAACTGAATCTACTGAATGGCCAACCTTTCTTTGGTTGAGTTTCGGTTTTTCAGACTCTTTAACTGAACTTCCTGAACAATTCTCAGCAATTGCATGGGAATGATTCCGAACAATTCGTCTTGTCCTGCCTTGTTTGCTTTCAACTTTCTTAAGTGCATCATGCTTGGCAGTGCTCTTTTTCCTTGGCTGAGATACCCAAAATTGTGACTTTGTCCAGCGCTCCAGCCATTCCTCAGATGAGTTAGGATCCCCAAGATTATACTGGAGGCTTAGAGGTATCGCTTGTGATGATAATGCAAATAGCTTTTGTGCAAATACATTCTTGATAAGCTTCTCTTCCATGGTATATGTACATTTTCCAGAAAAATTTACGGCACCCTGAATTTTTCCCTGATTGCAAGCATTCTGCACTTCAATCCCAACAGCAGAATGTCTAACCTTTTGACCACGGGCCAGTGCCTGAATTTTAATAATTGCCCGCACGCAACATAAGGTGGCAACAGCTTGTCTTCTAACCAAGTGACCACGAACAAGGGCTTGCAGCATTATAATGCTGCTCTTACCTGTTTGAAATGCACGACGAGCCTGATAACCCCTAATAGATGCCTGTGCCTTTGTGGCAGCTGCTTGAAGCCTGATTCTGTCAGCATCGCCTTGTGCACCTGAATTCACAATCCCTTCAGCATTCTCATCTGCCTGTGCACATGAAGAAGCAAGTCCTTCACTTGGTGCCATAGCAGCTTCTCCATGTTCTTGATTGACCAAACTTCTAGCACCAACCGCAGGAGCCAGTTGTGAAATCAAGGAATGATCAGTAGTAGTATCACACACAGGTGCTTCAGAAGCAACCAATAATTCTCCTTTGTTGGTGGTGGGTTTCAAAACATCATTTCCTTCTGACAACTTAGACTTTGATGATGACTTCTGGCGAAGAATAACAGACTTGATCCATTTAGCTGGAGACTTGCCCATTTCACGAAGAGAATGTTTTATACTATCAGATTCCCTTTGTATTTGTGTGAGTTAGCTGTCACTTTCGCAGTCTCCTCCGCAGTCCGCCCAAAGACAAACAACGGCGTCTTCGGTTGGTGACACACAGAGAGAGAGAGAGAGAGAACAAGGGCGAGGAAGGAGGAGCACAAGAAGAAGGTTGAA
>EFI_000083
CCAAAAGAGAGCCGTGGTGGTATTTGAATCACCACTTTTGAGTGAACAAAACCCTCTTTTTCTTTCGCAAAGCCCAAACCCTAACCCTTGGCGGCTGCGAACTCTCTTCAGTCTTCGCCACCTCTCTATCTCCATCCCTTTCTCCAAACCCCCAAAATTCTGATTGTACCCTATTTTTTTTGGGGAGATTTAGGGTTTTCGCTATCCAACTGATAAGATCTACTCACCAATCTATCGTTTCTGGCCATGGCTACCGTTGCTCCTTCTGCTGAGAAAGCTGCAGATTTACTCCAGAATTTATCAATCGAATCTCAAGCCAAGTCCCTGGACATTGCTGAGCCTACGAAGAAGGCTTCGGTTTACCAATATGGCGGAGTTGATTCTGGTGTTTCTGCTAATGGTCAGATCCAGCCATCTGAGCGTTCGCTGACTCCTTTCCTACCGGATATAATGGATCCAACTTTGTGCTATCTTCCTAATGGTTATCCCTCCCCCGCCTATTACTACGGAAGTTATAATGGGACTGGTAATGAGTGGGATGACTATTCAAGATATGCTAATACAGAGGGAGTTGACTTGACTTCGGGGGTTTATGGTGACAATTCTTCTGTTATGTATCACAATGGTTATGGCTATGCACCATACGGCCCATATTCACCAGCAGCTTCCCCGGTTCCAACATTGGGAAATGATGGTCAGCTATATGGTCCTCAGCACTACCAGTATCCTCCATATTTTCAGCCCTTGAATCCTACCAGTGGACCGTTCACTCCTAGTCAAGCAGCGAATCCTCAAGGGGAGCCTTGCACTTCAGTTGGAACTGAACAAAAGCCCTTACCTGTTGAAACAGCCAAAGTGAATTCTACTGGCATTGTCAATGGCGGCATGAAGGGAAATAATGGTTCAACTCCCTATAAACCAATGTACCAGAATTCGTCACTTAATTCATATGGGAGAGGTGTTTTACCGGGTGGAATTCCTGGGTCTGGTTATCAGGATCCAAGACTTGGCTATGATGGGCAGTACAGAAACACTGGAATGACTCCGTTTTCGAAGGGTAACAATGCTCCATCTTCCAAGAATAATACTTATCGCCAGAGTTCCAATTACATGGGGTTGCAGCAGTCTGGTCCTATTTCCGGGATGGGTTCAACTCAGGGCTTCATAAACAGAATGTACCCAAGCAAATTTTATGGTCATTATGGGAACACATTCAGGTCCGGTATGGGATTTGGAACTGGTGGTTATGATTCAAGGATTAACCCACATGGGTGGTTGGCTGTTGATAGCAAATACAAACCCAGGGGACGAGGCAATGGTTATTTTGGTTATCGCAATGAGAGTGTTGATGGTTTGAATGAGCTGAATCGGGGACCCAGGGCAAAGGGTTTTAAAACCCAGAAGGGCTTTGCACCCGTCACAATAGCTGTCAAGGGACAGAATACGCCATTAGTTGAAACTATCTCTGAAGAGAAGGAAGATATGTCTGCGATTCCAGACCGGGAACAGTACAACAAAGCTGATTTTGCAGAGGAATACACTGAGGCTAAGTTTTTCATCATTAAGTCCTACAGTGAGGATGATGTTCATAAGAGCATCAAGTACAATGTGTGGGCCAGCACGCCTAATGGCAATAAGAAGCTTGATGGTGCGTACCAGGAGGCTCAGCAGAAATCTGGTGGCTGTCCCATTCCCATCTTTCTCTTCTTTTCGGTTAATACCAGCGGCCAGTTTGTTGGACTTGCGGAGATGATAGGACCAGTTGATTTCCACAAGAACGTAGAATACTGGCAACAGGACAAGTGGACTGGCTGTTTCCCTGTAAAGTGGCACATTGTAAAGGATATACCCAATAGTTTACTGAAGCACATTACCCTTGAGAACAATGAGAACAAACCCGTGACTAACAGCAGGGATACTCAAGAGGTTAAGTTAGAACAGGGACTTAAAATGATCAAGATTTTCAAGGATCACTCCAACAAAACATGCATTTTGGATGGATTTTGGGTTTTATGAGAAGCGGCAAAAGATAATTCAGGAGAAAAAGGCTAAGCAACAGCAGTTCCAGAAACAGGCACCGGAAGGAAAGCCCATCGATGAGAAGAAAGATCTGGTTAACGGGTCGCACGAGTCAGTAGACGTCGTATCTGATGTGATAAAGGAACCTACTTCGATTGTTCAGTCGAATGGGGATCTGAAGCCTTTGGAGAATGGATCTATTGTGAAATCTGTTGACGACTCGAAGGCAAGTAAGCCAGTTGCCTCAGAGAAGAGAATAACCGCAAACGGGATTGCCAACGGTTGCTAAGCTCCTAGCATACACCAGCAGTCCTATGGTCGGTCTTGTAAGAAATTGGTCCTATGGTGTTTGCCAGAAGTCTAGTGGAATATAGAATTGAACTGCTGGCAATCTCCATGACTATTGGGGCTGCTGATGTGGAAGCTGTCTTGCTGCTAATTTTTTCATAGAGCCATAGAAAATAACCTTTGAGATCAGCTGTTAGTGGCAAAGGCAGAGAGGTTAGGCATTTATGGATCATCTTCTGTTCTTATAGTGGTTAGCTCCTGACAAAGTTTTCAGTACCTATAGGAGTTTGGGTTTAGGCTATTTTCTATTTTGGTTTTTTTTTTTCCTTTTTTATATTTTGTTATGGTCTTTTTTTTTTTAATTAATTTTCCCTTCAAAACCATTTTCTTTTTTTATTTTCAGTTTTACATGTGTGGTCAAATTCCTGCCTTGTAAATCTAGATCTAGTTTATCCTTGAAGCAGCTTTGATCATATTTTGTAAGAGAGCTAGAACTAGAAGCTTGGTGGGAAAAGTATTTCAAATATAGTTGAGTGAAAA
>EFI_000084
GTAATGAATCATCGCTTCCTTTCTTTTTTCCCTTCTCCTCTCCTAGATTCCATTTTAATTTTGTTTTTTTTAAGGAAATGCTGGAGCTGGACAATGGCAGCTAGAGAAGAATCAAGTGGTTCTACTATCAATGTATCTGCTGTTTCTTCCAAGATTCCGGCAGCTGCAAATCCATTAGCCGATGAACCATCTCAGATTGCCTCCAATATTAATTACCATGCTCAATACACTCCTCATTTCTCCCCTTTCAAGTTTCAGCCAGAGCAAGCTTACTATGCCACTGCAGAGAGTGTTCGTGATCGCCTTGTTCAACAATGGAATGAGACCTATCTGCATTATCATAAAACTGATCCAAAGCAGACATACTACTTGTCAATGGAATATCTTCAAGGGCGAGCTTTGACAAATTCAGTAGGGAATTTGGACATTCAAGGTGCATATGCTACTGCTCTAAATAATTTGGGACATCAACTTGAGGAAATAGTTGAGCAGGAGAAGGATGCAGCACTTGGAAATGGTGGCCTAGGAAGACTTGCTTCATGCTTTCTAGACTCTATGGCCACATTGAATTTGCCTGCGTGGGGATATGGACTCAGGTATAGATATGGGCTGTTCAAGCAGCTGATCACCAAGGAGGGCCAAGAAGAAATTGCCGAAGACTGGCTTGAGAAATTCAGTCCGTGGGAAGTTGTCAGGCATGATGTTGTATTCCCCGTCAGATTTTTTGGTCAGGTGCAGGTTAATCCTGATGGATCCCGAAAATGGATCGGTGGGGAGGTTATGCAAGCCCTAGCTTATGACGTGCCAATTCCAGGATACAAAACCAAGAATACTATTAGTCTTCGTTTATGGGAAGCAAGAGCTTCTTCTGATGATTTTAATTTATTCAAATTTAATGATGGACAGTATGAATCTTCTGCGCAGCTTCATTCTCGAGCGCAACAGATCTGTGCTGTTCTTTATCCTGGGGATGCCACGGAAGAAGGAAAGCTTTTGCGGCTGAAACAGCAATTCTTTCTTTGTTCTGCATCACTTCAGGATATAATTGTCAGATTTAAGGAGAGAAGAACTGAGAAGGGTTCATGGAAATGGTCTGAATTCCCAAGCAAGGTTGCTGTGCAATTGAATGATACTCATCCCACTCTCTCAGTTCCAGAGCTCATGAGATTACTAATGGATGATGAAGGTCTTGGTTGGGATGAAGCTTGGGATGTGACATCAAGGACAATTGCATATACTAATCACACTGTCCTTCCCGAAGCACTGGAGAAGTGGTCTCAAACCGTGATGTGGAAGCTTCTTCCACGCCATATGGAGATCATAGAAGAGATAGATAGGAGGTTTGTTGCAATGATAACCAGCACTCGAACTGATCTTCAGAGTAAGGTTCCCAGCATGCGCATCTTGGATAATGATCCCAAAAAGCCAGTTGTTCGGATGGCAAATTTATGTGTAGTATCTTCACATACGGTGAATGGTGTTGCCCAATTACATAGTGATATTCTAAAGGCAGAGTTATTTGCAGACTATGTCTCTATATGGCCAAAAAAGTTTCAAAACAAAACCAATGGCATTACACCTCGCCGCTGGCTGCGATTTTGCAGTCCTGAGCTGAGTAGTATCATTACCAAATGGCTAAAGACTGACAAGTGGATTACCAACCTTGACCTCCTTGCAGGTCTCCGAGAATTTTCCGACAATGCAGACCTTCAAACTGAATGGGAATCTGCCAAAATGGCCAATAAGCAGCGTTTGGCTCAGTACATACTGCGAGTGACAGGTGAAAGCATAGATCCGAAGAGTCTATTTGACATACAAGTCAAGCGAATCCACGAATACAAAAGACAGCTATTGAACATTTTGGGTGCGGTCTATAGGTACAAGAAACTTAAGGATATGAGTGCCGAAGAAAGGAAGAGTACAACCCCCCGAACTATTATGATAGGAGGCAAAGCATTTGCCACATACACAAATGCCAAAAGAATAGTGAAGCTAGTGAATGATGTTGGTGCAGTTGTCAACACTGATCCTGAAGTGAACAGTTATTTAAAGGTAGTATTTGTTCCAAATTACAATGTATCTGTGGCAGAGATGCTGATTCCTGGAAGTGAGCTATCACAGCATATAAGTACAGCAGGCATGGAGGCAAGTGGCACAAGCAACATGAAATTTGCACTGAATGGTTGTCTTATAATAGGAACACTAGATGGGGCTAATGTCGAAATCAGGGAAGAAATAGGAGAGGATAACTTCTTTCTCTTTGGTGCTACAGCAGATGAAGTCCCTAGACTACGCAAGGAAAGAGAGGATGGACTATTTAAACCAGATCCACGGTTTGAAGAGGCCAAGCAGTTTATAAGAAGTGGGGCCTTTGGAAGCTATGATTACAACCCACTTCTTGATTCTTTAGAGGGGAACACTGGTTATGGCCGTGGTGATTACTTTCTTGTCGGGCAGGACTTCCCAGGCTACTTGGACGCTCAACAAAGAGTAGACGAAGCTTACAAGGATCGGAATAGATGGCTGAGAATGTCGATATTAAGCACTGCTGGAAGTGGCAAATTTAGCAGTGACCGTACAATTGCTCAATATGCAAAGGAGATCTGGAACATAGAGGAGTGCCCAGTACCATAATTTCCACTTTGTCATCATATGAGTTAAGAAGATTCAGGCATTAATAAATGAAATGCTATCTCATGCATCTTCATCAAGCTGTGTAATTTTTCTGTGGAAATATTGCCCAAGAGAATGGACTTCTACCTGTTATAAGCTTCAAATATTTATCTAATCTGCCTGTGCAGGAAGCTTTCATTTCTAAATATATATTACCGTTATAATGGATGTGATGCCTGTTGACTTTTGAACAAGGAA
>EFI_000085
CTTTTTTTCTCTTTCTGTCAGGTCTTTTTCCCTCTTCTCTCTCTCTCTCTTTATTTGTTAACCATACTTGCTTTCTTTTTATTATCTTCATCCTCTCCAGTCTACTCACTCTCGTTACTCCCTCCTTATCGCTCTTTTTTTTTTCTTTTCTGTTTCTCTAATTAGCCTGCCTTTGTATGCGTCGAAGAAGAATCTCGGTTTAAGAACTTGATGAAAACATATGCATTATGAAGAGTTTAAGGCAATGGGCAGTGACGTTTATACATGGAAATGAAGGAGAGGCAGCGTTGGAGAGCTGAAGAGGACGCTTTACTACGTGCATATGTTAAACAATATGGTCCAAGGGAGTGGAACCTTGTATCACAGCGCATGAACACACCCCTGAATAGGGATGCCAAATCTTGCTTAGAAAGGTGGAAGAACTACCTGAAGCCTGGTATAAAGAAAGGGTCGCTTACTGAAGAAGAGCAGCGTCTTGTTATTCGACTCCAGGCCAAACACGGTAACAAATGGAAGAAAATTGCGGCTGAAGTTCCTGGCCGAACTGCTAAGAGACTTGGTAAGTGGTGGGAAGTATTCAAAGAGAAGCAACAGAGAGAACAGAAGGAAAACAACAAGACAGTAGAACCAATAGACGAGGGTAAGTACGATAGGATTCTAGAGACTTTTGCAGAAAAGCTAGTGAAAGAGCGTCCTGCTCCAGCGTTTGTCATGGCCACTTCAAACGGAGGCTTTCTTCATACTGATCCGCCTGCACCTGCACCGACTATGCTTCCCCCGTGGCTTTCTACTTCCAACAGCATGTCTACAGTCAGGCCACCATCACCTTCTGTTACGCTAAGCCTTTCACCATCTACAGTTGCAGCCCCTCCTTCAATCCCTTGGCTGCAGCCTGAGAGAGGACCAGAAAATACTCCTCTTGGTCTTGGCAGTATGCCATCCCATGGAAGTGTCCCTGCCGCTTGCGGTGAAAACTTGGTGGTATCTGAGTTAGTAGAGTGTTGCAGAGAGTTGGAAGAAGGACATCGAGCCTGGGCTGCACATAAGAAGGAAGCTGCTTGGAGGCTACGAAGGGTCGAGTTGCAGTTGGAGTCTGAGAAGTCATGTAGGAGGAGGGAGAAAATGGAAGAGATAGAATCAAAGATCAAAGCACTTAGGGAAGAACAGAAGAGTTGTCTTGATAGGATTGAGACCGAATATCGGGAACAATTGAATGAATTGAGGAGAGATGCAGAAACGAAGGAGCAGAAATTGGCGGAGCAATGGGCTGCAAAGCATTTGCGCCTTTCCAAGTTTCTTGAACAGATGATGTGCGGCAGGCCTAGGCATGGGGAACCTAATGGTTGAACTTCTTGATATAATATGTTATTTGAGGTTTAAGGTTTGAAAAGCAATGGCGATGCATTTAGGAAATATCTCTCAATGGATGTCTACTTATTTAATTGTCTGCTTAAGGCTTCGACTGGGTGAATGTAAGGTAAAAAATTAGCTTAACATTCTACAACTTACACTCAATTTGTCGGAATATATCATTAATTTAATGCATCTGTTACCTAAAACTTGAGGGTTTGGGCATGAAAACTCTTGTTTGTTTTATATTAAAGCATATATATATAGGCAAAATGCAGCATCAGAATAATTATTGTGCCA
>EFI_000086
TGCTTGCTGTGTTGTTGTCTCTTGACACTTATGTTATGCACAACCAATGATATGATTTGCCTTTTCTCACTTTCCCAATTTTCCATCTTTTAGGATTGTGTAGAGTATAATTGAATGTGTTCTACTAAGCATAGTATTAATGATGAAATAAGAGTCATCACCTATGTCACAACTGTGTGCTTGCTGTGTTGTTGTCTCTTGGTAAGGTCTTGTTGTTTCTGGACAAGGTCATCTTGGTTGTCCGTGCTAATGGTGGCAGCGTCGGCATTGTCCATTAGGTATTTGTCAACCTGGGAAGCTGCCTGACGTCCCTCGGATATTGCCCAGACAACCAGCGACTGGCCTCGTCTGCAATCTCCGGCTGCAAATACGCCTTCCACGTTTGTTGCAAAGCGGTCGTACTCTGCTTTGAAGTTCGACCTGTTGTCTCGCTCCAAACCTAACTTTTCTGCCACATTCGCCTCAGGACCAAGAAAACCCATAGCTAGTAGAACAAGGTCAGCCTCGATAATTTCCTCGGAGCCTTCAACTTCCTTAAATTGAAATTTCCCACTAGGATCTTTCTCCCACTGGACACGTATCACCTCCAGTCCTTTCACATTCCCATTTTCATCTCCAACAAAACGTTTAGTCAGCACCTCGTAGGACCGTGGATCATTGCCAAACTTGGCAGTAGCTTCCTGATGTCCATAATCGACTCGGAATACACGAGGCCACTGTGGCCAGGGGTTGCCCGGAGCTCTAGTTTGTGGCGGCTTTGGTAGAAGCTCCAGATTCACCATGCCCGTACAGCCATGTCGAATTGATGTCCCGATACAATCTGTACCAGTGTCACCTCCACCAATTACTACTACTTGCTTGCCCTTGGCGGATATGTAGTTACCGTCCTGTAGATTGCTGTCAAGCAAACTTTTTGTATTTGCATGAAGAAACTCCATGGCAAAATGAACACCTTTAAACTCCCTTCCTGGTACAGGAAGATCCCTTGGCTTCGTGGCTCCTACTGCCAAAACAATGGCATCATTCTCCTCTCGGAGCCTATCAAGAGAATACTGAGGATCAATTCCAACGTTAGCATTGACAACAAAACTGATGCCTTCCCTGGCCATGAGATCAACACGACGCGGGACTCCATCCACTTTGTCTGTCTTCATGTTCGGGACCCCATACATCATAAGTCCCCCAATTCGATCGGAACGTTCATACACAGTCACGGAGTGGCCCATTCTATTCAGTTGATCAGCAGCAGCCAAGCCAGATGGCCCACTTCCAACAATTGCAACCCTTTTACCAGTTCTCTTGAGGGGTGGTCGTGGAACCATCCACCCTTCCTCAAAGGCCTTATCAATTATGGAACATTCAATGCTTTTGATGGACACAGGATTCTCAATGATACCAAGTACACAAGAACCTTCACAAGGCGCAGGGCACACTCGCCCCGTAAATTCTGGGAAGTTATTTGTCTCAAGGAGACGATCTAATGCTTCTCGCCACCTATTTTGGTACACCAATTCATTGAACTCCGGGATCTTGTTTCCAAGAGGGCATCCAGAATGTTCCTGATGGCAGAAAGGAGTCCCACAGTCCATGCAACGAGCTGACTGAGTATTTAAAAGTGGGCCAGGTTTTGTTTCCTGCATAACTTCTTTCCAGTCATTCATTCGAACATTAGGATCCCTGTATTGAACACCCTCACGCTCATAAGCAATGAACCCACGATGTTTAACTGCATTATTAACCCGAGTTGGCCTCCCTAATGGTTCAGCATCTTCAACCTTCTGATTGGATTCCTCATTCAAAGATGCAGCTGCCATCTTCTTGAGCTCCTCAAAGGCATCCTTCTCAATCAACTCTACTTCATCTTGCTCTTCAGCATCTTTAACAGAGGCCTCTTTAGTCTCTTGGGAGGATGTTTCTTGTTTCATTTTTGCAAGAATACGCTTATAATCCCTTGGGAAGACCTTGATAAATTTTGGCAGAAGAGGATCGAAATCAGCAAGTATTTCTCTTGCTAGCTGGCTGTTTGTGTGGCGTAGATGTTGCTGTATCATCATTTTGAGGGTCATAATATCCTCTTCTTCCTCAACTCTGTCAAGATCTACTAGCTCCAGATTGCATCTGGAGTGGAATGTCCCATCCACATCTAGAACATAAGCAATACCACCACTCATACCTGCTGCAAAATTCCTGCCAGTTTTCCCAAGCACAACAACGGTTCCACCTGTCATGTACTCACATCCATGGTCACCAACACCTTCTACAACTGCCCTAGCCCCTGAATTACGAACACAGAATCTTTCTGCAGCCATCCCATTGAAATATGCCTCACCATTTGTGGCCCCATAAAGAGCTACATTTCCAATAACAATGTTCTCTTTTGGGTCAAATAAACTACCTTTTGGAGGATATACTACAATTTTGCCTCCTGATAATCCTTTTCCAACATAGTCGTTGCTGTCACCCTCTAACTCGATTGTAATTCCGGGGCAAAGGAAAGCTCCGAGGCTCTGCCCTGCACTTCCTGAAAGCTTCACATGAATAGTGTCTGCAGGAAGCCCTGCCATGTGGTAACGCTTAGTGACCTCATGACTCAGCATGGTCCCGACAGCCCGGTTCACATTGCAGATTGATGTGTCAATGAACACAGGGAAACCTTTTTCCAGAGCAGGACGAGCAAGAGAAATCAACTTCAGATCCAAAGCCATGTCCAAGCCATGATCTTGCTTCTGGACACAATATTGCGCCGCTTCAGGGCGAATGTCAGCAGCAGGTCTAAGCAACAGAGATAAATCAATATTTTCCAGCTTCTCATTGTTCTTAACAACTTCTTTGTCAACTTCAAGCATGTCTGAACGACCAACCATCTCATTGATTGTGCGGAAACCAAGCTGAGACATAATCTCCCTGAGCTCCTCTGCAAGCATAAAAAAGAAATTGATGACATGTTCAGGTTCTCCAGCAAACTTTTCTCTCAGAACTGGATCTTGAGTTGCAATGCCAACAGGGCAGGTGTTCTTATGGCACTTTCGCATCATGATGCAGCCAAGAGTTATAAGGGGCGCAGTGCTGAAGCCAAATTCTTCTGCACCAAGAAGTGCAGCGACAGCCACATCTCTTCCAGTTTTCAGTTGGCCATCTGTCTGAAGTACTGTACGGCCACGGAGGTCATTTGCAACAAGAGTTTGGTGGGTCTCAGCTAAACCTAGCTCCCATGGTAGCCCAGCATTCTTTATACCAGTCCACCTAGAAGCCCCTGTGCCTCCATCATGACCAGCAATCAGGACATGGTCAGCATGTCCCTTCACCACCCCACTGGCAATTACCCCCACACCAGCTTCAGACACTAATTTGACACTAATTCGAGCTTCAGGATTGGCATTCTTAAGGTCATGAATCAACTGGGCAAGGTCTTCAATAGAGTAGATATCATGATGCGGAGGTGGGCTGATAAGTCCCACTCCAGCTGTAGAATTTCTAGTAACTGCAATATCTCCTATAACCTTGTGACCAGGGAGCTCTCCTCCTTCCCCAGGCTTGGCACCCTGGGCCATCTTAATCTGTAGTTCATCAGCATTTGTAAGATAATAACTTGAAACTCCAAATCTGCCACTAGCGACTTGCTTGATTGCACTTCTCTTCGGATTCATTGAGCCATCAAGAAGAGGCTCCATGCGAGATGGTTGTTCACCTCCCTCACCAGTGTTTGATTTCCCTCCAATTTTATTCATAGCCATTGCCAGTGTTGTATGAGCTTCCAATGATATTGAACCATAACTCATTGCCCCAGTACAAAAACGTTTAACAATCTCACTGGCTGGTTCAACTTCATCCAATGGAACTCTCACTTCTGCTTCTTTGAACTTCAAAAGCCCACGTAAATTACAGGCTTTGTTCAACTCCTGGATGCGTTTAGAATATTCCTTGTAGGCTGCTACACTATTACCTCTAGCAGCTTCTTGAAGTTTTGCTATAGCAAGAGGATCATTCAAATGAATTTCACCTCCTTTTCTCCAGTGGTAATCTCCAGGATTGGGGAGAGCTGTAGATTCAGCACTTCCGGGAGGATAAGCCCTGGTAGGAAATGCCATCTCATGCAAACGAAGCGAATCACGAGCAAGCATCTCAAAAGTTGCTCCCTCTACTCTGCTTGGAGTTCCTGCAAAGCACTTCTCAATCACTTCTGATGAAAGACCCAGAGCTTCAAAAATTTGAGCACCCTTGTATGAGGCCAATGTTGAAATCCCCATCTTAGCTAGAACCTTCATCATCCCGTAGTTGCTTGCTTTGAAATACTTTTTGACTAGCTCATCCTTTGAATGGAAGTCTCCATTAGATTTTGGTGGGATCTTCCCATCAACCTGCAATCTCCAAATGGCTTCTACAGCTAAGTATGGGCATATGGCATCAGCCCCAAATCCAACCAATGTACAAAAATGGTGAACTTCACGTGGTTCAGCA
>EFI_000087
ATTCACTATACTGTACAAACATATCTCAAAACTACATTGCTTGATTTGCCAAGTACAACAATCATGAAATCTTTAATTTCTTATTTTGTGGAGAAAATTACATTGTTATTATTTCTTGTATGCTAACTGAAGAGACTGTAGATCACATAATATCATAGAGGGAAACATTTCTACAATGGATAAGATTGCAACTCTGAATTCCCTTTCAAACCCTCTTTTTCTTTGTATATAAGCCGAATCACAAAACATTTCATCTTACTCCTCTGCAGGTGGATCTACCCACCTCCCATGGTCTTTAATTAGCTGGATCAACGCATCAGTTGCTCCTTCCATCGCTATTCCCCGCTTTACTACCGTCTTTCCAACATATAGGTCAATCTTTCCAGGAGCACCACCAACATACCCAAAATCAGCATCAGCCATCTCACCAGGTCCATTTACAATGCAACCCATAATTGCAATCGAAACACCAGGCAAATGAGATGTCTTTTCACGAATTTCTGCACTTATTTCTTGAAGATCAAATAAAGTTCTACCGCAAGATGGACATGAGACGTACTCCGTCTTTGTATTTCTCATTCTGCAACCTTGTAGTAGGTTGAAAGAGGTGTTCCTCAGAAAATCAAAGTCCTGGTCTGGGGCTTCTAATAATAGACCATCTCCAAGACCATCTACTAGTAAGGCCCCTGCATTTGTACCAGCACCAATGACCAAGTCATCCCTGTGAATCCCATTTGGAAAATGAATATGGTGAATTACTGGAAAATTCAAAGAGTTGTCTGATAGGAACTCAAATAATCTCCTTGCTGCGTGCACTCTACCAATTTTATCTTCTGCAAATGGTAGGTTATGAAGAATCATGGTAGCATCAATGTCTTTGAGGATATCCAGTTCTTCATAGGGCTCATCACCACGCAAAGACACAACCAAGCGTGTACCTTCTGGCAAAAGCTTGTGAGCACCGCTTGCCAACTCCTTAAGATTTACAAGAACCATGGCATTGGGTAATGGCTTTGTTAGCTGCTCTGACAGAGGAGCAATGACTCCCATACTTATATCTATCAGCCTTTTAAGAGCTAACCGAGCATCAACATCATCCACTGGTGGCAGCTCTCTCAATAAGATTGAGTCAACAGTGGCCAGATCCTTAAAAGGCATTCCAACAATAAGCTTCGCTGCAAGAGACCTGTATAGAAGTTCGGGTGCCTTTAACTGATCCAAGGAAACTGACATAAGAACCGAGCCATCACGGTGCAGGGCGCCTCTATAATCCACCTCTTCACCCTCCTTTTGAACTGGCAATTGACCAGATCGGCGCTGGAAGTCAAAATAGTGTCGGTGCTTTTCTTCAAAGGGTGCCACTCCTTGTTGAACCGTGGATGCTCTCATACCAAGGTTGGCCAGCCTTCTGCAAGGATCTATCTCCTTCTCTGGAGCTTCTGTAAGTGACACCCTGATTGTATCGCCCAAACCATCCTGAAGTAAAGTTCCAATGCCAATTGCAGATTTCATACGCCCATCTTCACCTTCTCCAGCTTCAGTGACACCCAAGTGTAATGGATAATCCCAGCCCTGAACATACATTTCTGCAACAAGAAGACGGTATGCCTGGACCATGATGACTGGGTTGCTTGCTTTCATTGAAAACACAAAATTGTGGAAATCTAATTTCCGGCATATCCTTGCAAACTCGAATGCAGATTCAACCATTCCCCTAGGAGAATCTCCATAATAGCTCATGATACGATCTGAAAGACTCCCATGGTTTGTCCCAATGCGGATTGCCCTTCCATACTTTTTACATTTCTCAACCAATGGAGTAAAAACCTGTTCAATATGCTCAAGTTCTTTCTGATAGTCGTCTTCTGTGTACTCCAGCTGCTCAAACTGAGCCCGCCTATCAGCAAAGTTTCCTGGATTTACGCGAATTTTATCAAAGCATTCTGCTACTCGCATTGCAATAGGTGGAGCAAAATGAATATCTGCAACCAGTGGTATATTGTAATTTTTCTGCACAAGAGAATTTTTAATTTCAAAGCAAGCATCTGCTTCTCTCTTTCCTTGAACTGTTATCCGAACTAAATCTGCCCCTTGATCTGCTATTCTCATCACCTGTTCAACTGTTCCAGCAACATCTTTAGTATCACTTGTAGTCATAGTTTGGACCCTGATAGGATGTTCACTACCAAGAGGCACATTTCCCACCATTACAGTTCGTGTTTTTCTCCTTACAGTCTTGTGGATAGATTCACAATACTTTTGTCGAGGAACTAACAAAGGGCTTCCTTCTGAGGCAGGCTGAAGTTCGATCATCTCAGGTCCCGGATTCGAGTTACGAATCATTGAAATCTTCTTCCTACCAGACTTGATCCTCTTCAAATCACAAACTCTGACAAAATCCAAGCTCTTTCCAAACCCCAAGCTGGATTCCCTGGTCTTGAGACCAGTAAAAGAAGCCGGCACAGCTCCAGTCGCCATTTCTCACCAAAAAACACTCTGTCACTTCACCTACCAGAAAAGAAACAGAGAGCGAGAAAGCGCAAGCTGATAGCGAAGCGAAGGATCTGAAGAGGAACTAGAGATGAGAAGGGCGTGTGTTGGTGAAGAATTTGAGGGAAAATAAAGTTGAGAGAATTTGTATTTGAAGAGCGAGATAGTGAAGACAAAG
>EFI_000088
GGTTAACGTAAGAGCTAGGACACATCGGGCACAGAGCTCAGCGCAGAGTTAAAGGTGGAGACTTTTCTCATTTTCGAACCCAACTTCATGCTTAGTACTTGATACTTCTAATCTCCACATCAACAGAAGCCATTAGATTTCTCTCTTCGCGCTCCGTTCCTGTTCTTGCGTTAACCCTAACTGTCAAGGAAGAAAGAAATGATTTTGTCATTTCTAGGTATGGGTTTTTTTTGAATGAAGCGGTTGATCAGGGGAAAGTGAAGGGTAAAGAAATGGAAGGAGGGTCGACTAATAATTCAACACCTCATCCGCATACGTTTGATAAATCTAGAGTTTTGGATATCAAACCTTTGCGTAGTTTGATGCCTGTGTTTCCATCCAGCCCTCAGACTCCCCCTTTTGTCTGTGCACCTCCGCATGGCCCTTTTCCGTCCGGATTTTCTCCATTTTTCCCTTTTAATGGACCTCAACCTACCCCTGACCTTAACCAACAGACCCACACCCCAGCACCTCTTCGTTCTTTTAGGCCTGCACAGTCAAATGGTGATGTGACTAGGAATGAAAATGGAGATGGATCCTCACAATTGAGGCAAAAGCGTTCTGCAGCGCGGCCAAAGGTAACCATTGAAAAGAAGCCCAAGAGAGACGTGGAAATTATGCTAGCTGCTGCTGATAGTAGTAGTTTTGTTGTGGGGATCACTTTGGCTCAGAGGGAGGATGGTAACAGAGACATTGTTAGTAGTGTGCTTATGAGGTTTGATGCCCTTAGAAGAAAGCTAAGCCAATTAGAGGATTCTAGGGAATCACCGAGTGGGTTGAAGCGTGCTGATTTGAAAGCTGGCAATGTTTTGATGAGCAAGGGGGTGAGAACCAATCAGAAGAAGAGAATCGGAGTTGTTCCTGGGTTGGAAATTGGTGATATTTTCTTTTTCCGAATGGAGATGTGTTTGGTTGGCTTGCATTCCCAGTCCATGGCTGGGATTGATTGCCTGATATTAAGAGGCGAAGGAGAAGAAGATCCGCTGGCTATAAGCATTGTTTCATCTGGTGGGTATGATGATGAGGCAGAGGATACAGATGTTTTAATTTATAGTGGGCAGGGTGGCGGTGCCAATAGTAACAAAAAGGATAAACCGGCCTCTGATCAGAAACTTGAGAGGGGTAACCTTGCACTAGAGAGGAGTTTGCACCGTGCCAATGAAGTGAGAGTCATTCGGGGTATGAAGGATATTATTAATCCAACAACGAAGGTCTATGTGTATGATGGACTTTACAGGATCCAAGAGTCGTGGGTGGACAAAGGGAAATCCGGTTGCAATATGTTTAAGTATAAGTTGATTAGGGTGCCTGGGCAGCCAGGTGCTTTTTCTGTTTGGAAATCAATTCAACAGTGGAAGGAAGGGTTTTCGTCAAGGGTTGGGCTAATTCTTCCAGACCTTACTTCAGGAGCTGAAAGTCTACCTGTTTCACTTGTAAATGACGTTGATGAAGAGAAGGGACCTGCTTACTTTACGTATTTCCCTTCCGTTAAGTATCTTAAATCATTTAAGTTAACGGAGCCTTCTTATGGATGCAACTGCCGCAATGCATGTGCCCCTGGTGATCTGAACTGCTCCTGCATTAGGAAAAATGGAGGTGACTTCCCATACACAGCTACTGGAGTTTTGGTTGGCCGGAGACCATTGGTTCATGAATGTGGTCCCTCGTGTCCATGTGTTCCGAACTGCAAGAACAGGGTGTCTCAAAATGGTTTGAAGGCTCGCTTGGAAGTGTTTAGAACAAAGGATAGAGGTTGGGGCTTGCGGTCATGGGATCCGATTCGTGCTGGGACTTTTGTATGTGAATATGCTGGTGAAGTTATAGAAAAAGTTAAGACTGGGGGTGAAGATGATGAATATGTGTTTGATACAACTCGTGTATATGAGCCGTTTAAATGGAATTGCGAGCCTGGCCTAATAGAGGACGATGGTAATGATACTGTTGAGGAATACGAAATCCCATCTCCCTTAATTATAAGTGCCAAGAATTGTGGAAATGTATCTCGATTTATGAATCATAGTTGTAGTCCAAATGTTTTTTGGCAGCCAGTTGCATATGATCAGAACAGTGAAACCTATGTACATATTGCTTTTTTCGCCATGAAACATATTCCCCCCATGGTAGAGTTGACTTATGACTATGGCATTTCCCGCCCGGATGAAGCTAATGGTGATAATGCACTGCAAGGAAAAAAGAAATGCTTATGTGGATCACCAAAATGCCGAGGCAGTTTTGGTTGAAGTTCTTGAGAAGTAGCATGGTGGCTGTAAGAACGAGGATTGCTCAAAAGGCAATCCCCTGTGAAAGCAAAAACCATGCCTGATTTGGAGCAGAATCTCCATTAAAGTGGTGGGTGGGTTAACAGCGGGCTAACGAGCAGAAGCAGCTTTTTGTTGATTTTGTTGTTCTTGGTATGCAAGAGCCAACAAGTAGTAGTAGATGAAGAAGAAGATGATGATGATGATGTATTTGTAAGAATATTTTCAGGTTGTTGCCTCCATTAAGAGGTTTTCAAAACTTCTAATTTTGTGCAGGAAACTGCCAGTTAGACTAATGGTGGCATCTTTTAGGGGGTTGTAGTGTAAAACAAAGGCGGATTTTGGATTAGTGTTCTCTGTTTTTGTACTTTGTGGTGGTTTGAATGTTTGTATGTATCCTAGCAAACATAGTGGCTTTGTACAGGGCATTTAGCTTTTCTGGTGATCCAACTCGAGAATT
>EFI_000089
TATTCTCTCTACTCTGCTTCACTTGTTCTCGCTCCTTCTCTCCTCTCCCGCGGCTACTTTCCGGGTTTATTCACACCAATGTCTTTTGATCTCTCCAACAAAAAATTGGCTTTTGTTTGGTGTGATTTTGTGTGTATGAGCCGTGGGAGACGCTGGTGTTCGCTGAAGATATTGTTTCGGCATTGGACTTGACTGTCAGATTTCGTTTTTATTTTTATTTGAACTAGATTTCATAGTGGTTCATTTTTATTTTTTATTTCTATTGAAATTTTAATGGTGAATAAAGGGTTGCCTCCTGGGTTTCGGTTTCACCCGACCGATGTTGAGCTGGTTAAGTACTACTTGAAGAGAAAGGTGTTGGGGAAGAAATTACATTTTGAAGCTATTTCTGAGCTTGATATTTATAAGCATGCGCCTTGGGATTTGCCAGATAGATCGCTTATGAGAACTGGTGATTTGAAATGGTACTTCTTTTGCGCTAGGGAGAAGAAATATTCAAGCGGGACTAGAATGAATCGTGCTACTGATTTGGGTTATTGGAAAACAACAGGGAAGGATAGACCTGTTCACTACAAAAATGAAGTTGTGGGAATGATAAAAACATTGGTGTTTCATAGGGGCAAAGCACCTAAAGGAGATCGAACTGATTGGGTTATGTACGAATACAGACTCGAAGAGAATGATCTATCGATCAAGGGAGTCGTTCAGGATTCGTATGTACTATGTTCAGTATTCAAGAAGGATGGACCTGGCCCAAGAAATGGAGCTCAATATGGAGCACCATTCAATGAAGATGATTGGGATGATGATGCTGATGATGTGGGGGAGGTGAATGGTGTACAGGCAGTTTGCTGCGCCGACATGTCTGCACCACCAATACCACTAATTAATCAGAACCAATCCGTTGCTACAAGCTTACTATCTCCACCTGAGATGCTACCATCAACTTCAAAATCTGTTGTTGTGGTTGCTGATAATCATGTTGCTTCTTTAGCGCCACCCCAAGATTCAATTGAGAATGATGATATTTTTGCAATGTTGGCTAACTTCTCAGAGGACATTCCATTAGCACTTGCTCAAAATGACGTTAATGAGGTAGATGCTCTCAATCCTAGTGAGATGGCTAATAGTCATGACCATGTTGGAAAAAATGAGGCTGGTCCTTGGTCAGATGGGTTTGATATTTATAAAGATTTGGGAGACTTGGGCAACCTGGCTGGATATAATGAACATGAAGATAGCATTTCTGCATGTCATGATTTCAATCATACAATGGAAGAAATCTCTGGGATTGGTAATGGGCAGTTTTTGGAGCTAATGGATCTTGATGTCCCCTTGAACTGCTGTTCTGATGCTGGCGGATATGATCAAGTTCAATCTAATTTACATCGTATTGCTAATCATAGCAGCTCTGCGGAGCTTGTAACTGAAAGTAGTGAGTTTGGAAAGGGCAACAACTTTGTTGAAGACAGTAATCAAGGTTGGTATGATTTTCAAGCTTCAGCATTGACCAACACAAATGCTGTTTTCTGCCAGACATCCGAAATGGGAAGTGAACAAACTTCACGACCTATTAGAAGAGGAGAAGAAGAAAGAAACAGTTATTCAATACTCCAATATCATTTGGAGTCTGTTGAGGGAGTAAAGAGATGGTCCAGTGATGTAGGCTCCTCCATACATGTCAAGGCCGAGGTGACTCTTAGGACTCGTAGGTGCACTAAAGACGCTTTGTCAGAGAAGTTGGAGGAGTCTTTATGCATCATTTATGTTGTATGCCATCTTACAAAGCAGGAGTATCTGAGATTTCTTATATTCATTTATCTTTTTCAACTGGTATCATCTATTTCTGTGGTAAGAATTCTATCATTTCAATTACTTAAACTGAAATTTACTTCATCAGTTAATAAAATGCATCTAAAATTTG
>EFI_000090
GCTGGAATCATAATAGAATTTCTACCGTTGGGTTGATCTTTATTGCTGTGAAAAATTACTCCTAACTATTTAAACAAGCAGTTTTTGATCCACAATAAATTGCCATAAAAAAGAGCTGCTTGGGAACACCACAAAACTTTACCGATACTTGCAGCTTTCTAATTTGAGAACTTGCATAATGTTTTAACTAAAAACCAAACAAAAATTACAATGTTTTTGCCTCTCCACTAATTTCCTAAGTTACATAGAAGCCAGCAAAAAAAACCAACCATATACCTTCAACTAGATGCATACAACACATACACCACATTATGTACCAAACTTGTCATGGATTATACATTTGCACTTCTCAACCTCGCAACCAGCTCGTCCTTCTTTCCTTTGGGTGAAAGGCCCTGTTCCTTTAAGAGAGCACGTAGCCTTTCTACGGTTAGACTGTACAGGTCTCTCTCAGATGTCCGGATATCGGATCCCTCTTGTTTATTACCAGTTTGAGTATTACTTCTCTTAGATGAACTGCGGCCATCCTGAACCCTTTCCGGAGCACGTTTTCTAGAACCTTCAGCTGCAGTTGCCCCCTTCACATCCTTTGAACTGGAATCACCCTTTTGCTTTTTAAGTTGGAGCGATCTAATCAATATGTTTGTTTGATTAGTCTTTATCTGTTGGCCATCTGGGGGTGACGTCTCATGCTCACAGATGTACACTCGCATCCCACCCGGATTGGAAGAGAGGACGGTCGATGACAAGAAGCCCCGAGAAGGAAGATTAGAGAGAAATTTGGCAGCGGAAGCAGCCGTAGGAATTGAATCGGACGGCGGAGAAGAAGAACCCTCCATGGCGCTTAAAACCCTCGCGAAAGTACGGAAAGAGAGGGGAAAGGGAAGGGAAGGAAGTAGACAAGTTCTGAAATGGGCGCCCCACGTAGCAATATGAACCTTTTA
>EFI_000091
CTCCCTATAAATTGCTCTCTCTCTCAATTGCTTCTTTGTACTAACAACTACTACTAGATTACCCAAGTCTGCAACACCTACTGTACCACTCTATAAATTAACCTCTCGCATTCATTTCTTCTATATTCACTCAAATTTCCGCCATGGCTACTCCCGTCTGGACTCGTATCCCCAGCATGAGAGATCGCGTTGAAGACACTCTATCTGCTCATCGCAACGAACTTGTTGCTCTGCTTTGCAGGTATGTGGATCAAGGAAAGGGAATTTTGCAGCCCCATACTCTGATTGATGAACTTGATAATGTTGTGTGCGATGAAGAAGCAAGGCAGAATCTCAAAGCAGGTCCTTTCGGTGAAATCCTCAAAACTGCTATGGAAGCCATCGTCTTGCCTCCATTTGTGGCAATGGCCATTCGTCCAAGACCAGGCGTGTGGGAATATGCCCGTGTCAATGTATTTGAACTCACTGTGGAGCAATTGGATGCTTCTGAATACCTTCGCTTCAAAGAAGAACTTGTAGATGGGCCGTCCAATGATCCCTACATACTCGAGCTTGACTTTGAGCCATTCAACGCTGGTGTTCCTCGTGCGACCCGGTCTTCATCTATTGGCAATGGCGTTCAATTCCTCAATCGCCATCTTTCATCAATTATGTTTCGTAACAAGGACTGTTTAGAACCCATATGTGATTTCCTTCGAGCACACAAACATAAAGGGCATTCCTTGATGCTGAATGATCGGATTCAGAGTATATCTCGACTTCAGTCTGCCCTTGCTAAGGCAGAAGAATATATTTTTAAGCTTCCGCGTGATACACCATATGCTGACTTTGAATACACATTGCAAGGATTGGGTTTTGAGAGAGGTTGGGGTGATACTGCAGCAAGAGTGCAGGAGATGATGCATCTTCTCCTGGACATCCTGCAGGCTCCTGATCCCTCAACTTTAGAGAAGTTCCTTGGGAGAGTACCCATGGTGTTTAATGTTGTGATTTTGTCTCCCCATGGATACTTTGGGCAAGCTAATGTTTTAGGACTGCCTGACACTGGAGGACAGGTGGTTTATATACTGGACCAAGTACGTGCACTAGAGAATGAAATGCTTCTTAGAATACAGCGGCAGGGCCTGGATATCAAGCCCAGGATTCTGATTGTGACCAGGTTAATTCCTGACGCAAAAGGGACAACATGCAATCAGCGGATGGAGAGGGTCACTGGAACAGAACACACACACATCCTCCGAATTCCCTTTAGATCAGAGAAAGGAATCCTTCGAAAGTGGATCTCAAGATTTGATGTATGGCCATATCTGGAGACCTTTGCTGAGGATGTGGCTAGTGAAATTGTAGCTGAGTTACAAGCAATTCCTGATTTTATCATCGGGAACTACAGTGATGGGAATCTTGTTGCATCTCTACTGGCTTCTAAAATGGGTGTCACACAGTGCACCATTGCCCATGCCCTGGAGAAAACCAAGTATCCAGATTCAGATATATATTGGAAAAATTTTGATGAAAAATATCACTTCTCATGTCAATTCACTGCTGATATATTAGCCATGAACAATGCAGATTTTATCATTACCAGTACTTACCAAGAGATTGCAGGAACAAAGAATACGGTTGGCCAGTATGAGAGCCATAATGCTTTCACACTTCCAGGGTTGTATCGAGTTGTTCATGGCGTTGATGTTTTTGATCCAAAGTTCAATATCGTGTCTCCTGGGGCAGATATGTCCATTTACTTTCCATATTCTGAAAAGAAAAAAAGACTACTAGCCCTACATGGTTCGATTGAGAAGATGTTGTATGATCCTGAGCCGTCTGATGAATGGATTGGCGTACTGAGTGATAGGTCGAAGCCCATAATCTTTTCCATGGCAAGGTTGGACCGGGTGAAAAACATGACTGGCCTGGTAGAGATGTATTGTAAGAATGCCGAACTGAGGAAGCTGGCGAACCTTGTTGTAGTAGCTGGTTACATTGATGTGAAGAAATCCCAAGACAGGGAAGAAATTGATGAAATTGAGAAGATGCATAAGCTTATGAAAGAATACAAGTTGGATGGGCAATTTCGATGGATAGTTGCCCAAACAAATCGAGCACGTAATGGTGAGCTCTACCGCTACATAGCAGACTCAAAAGGAGTTTTTGTGCAGCCTGCTGTTTATGAAGCTTTTGGACTGACAGTAGTGGAGGCCATGACTTGTGGTCTTCCAACATTTGCCACTTGCCATGGTGGCCCTGCAGAAATTATTGAGCATGGTATATCAGGGTTTCACATTGATCCATATTACCCTGATCAAGCTTCTTCGAGTTTGGTAGATTTCTTCAAGCAGTGCAAGGAGGATCCATGTCACTGGAATAAGATTTCTGATGCAGGTCTTCAAAGGATTTACGATAGGTATACATGGATGATTTACTCCGAGAGGCTATTAACTCTGGCTGGTGTTTATGGTTTCTGGAAGTATGTTTCCAAACTTGATAGGCGTGAAACCCGAAGATACCTTGAAATGTTCTACATTCTCAAGATGCGTGATTTGGTGAAAGCCGTTCCTCTGGCAATTGACGAACAACACTAAGGCAGTGTGATCCCTGTGAGCTAGGGGCTGCAATATGGCACGATAATAATAGTACGTCAATAAAACCCTGCCATTGCAACTGTTTTGTACAATTTCTGTCGTCTGAAGTTTTATGCCAAGAGCTTTCTTACCTAGAAGTGAATGGTTCAAGGATGAACATCTAATGTATCCTTGGTACTGTGAATAAATTGAGCTTCCTTGACGAGTCTTGTTATTTTTCAAATGGTAACCATGTTTGTAGTAAAGCCAAGTGGACTTGGTTCACTTTCTTTTCTTGACTTTCAAATAAGCTGCCAGAATGTGATAAGGAAATGTATATTTTATGAATTAATAATAGTAAGTTTAATCAGTTCATCAGCAGATGG
>EFI_000092
AGAATTCTCGAGTTGGCATTTCAATCTAACTACTATGCAACTTTTAACAAAACAAAAAGCACGCCACCCATAAGCCAGACATAGACAAACGATTCTAAACGCTATACATAATACGTTTCCACACCTTCCACACTCCAAACACACTCTAAAATGCTTTCAAAACCAACCCTGAAACCCAAAATGAAACAGCAACACATTTACAAAATCCTCATTTACAAAATCATATGTTTCTAGACACACCTGATAACCCCTCAACTGAAGAACAAAACCATAAGGATGAAGATACTTACATATGTAAAAGACTGATAATTACAAGCAACAAACTATAGCTGCAGGGAATACTTGAATTCTTCTAAAGCTTCTGTTTTGATCTTGTAATTCTTCCAAAATCCTCAGCGACCTTCCCCAGATTATCTGCTATGGCAACAGGATCTTCCACCTTCTGATGATCACTCTTTTTGGATGCCTCTTCATGATGCTGATGTTCCTTGCCACCATTTCCATCATTTCCCAGTTGATCTTTTAACATTTCTGCTACCTGTGAGTCAAGTGGTACGAAACCCTGCTCCCCGTGTCCCTGACTTGTATTACCAATTGTTCCATAATCTTGAACAATACCTTGATTAGCTGCTTCAGAATTCTGCAGTAGCTCTAGTTTTTCTTGATTGGAAAAATTGGCAAAACCAGATATCTCACAAGTCACTTCTGAAATTCTAATAGTACCATCAGCAACAAGTACATCAGCATCTTCAAGAGCTTCTTCAGTTAAATGCTGGTCCTGTTGCGTATTTTGTGGGGTTGAAGTTGCACAGTCATTATTAAGATCTTTGGCTGAATTTAAAGCACCATTTTCTTGCTGCTTCCTTCTCTTATTTGGATCAGTTGAAACGTCCAAAGAAGAGCTTTTAACTCCTCTTTTCCTTCCAGCCTTACCCACATGTTCAGAAAATGAGTTTTCTATCACTTTACTGGCATCTTCTTCCTTCATTTCAGATTGTTTATAATGTGTTTCCTCAATAAGTGTCACCTTTGACTTTAACTTTTGTGTCTGATATCCATTTGATGAATCAAATTGGCTTGATGATGTCAAGTTTTCATCTTCTTGATTGGACACAAAAAAATCTGCATTGTTCTTCAACAGAAACTTTTCAGGAGAATTTTTGAATATCAGTTCAGCACAACGTTTGACCCAAGAGAAACGAGCGTTAGGGGATGAAATCACATCAAATTTTTTCCCAGATGGAGAATCCACTTTATTTCCATTGTTCATGATATCTGGTATTTTATGTGAAACCAAATCAGAATCTTTTACAGTAGACTGATTCCTTAAATATCTTATTGCGGAAATTTTCTTCCGGCTAGACTCCATGTTGGACTGTTGCAACTTAGCCACTTCCATATCATCTAACAAAAGTTTCAAATCTTCCAATTTATTCAAGTGTTCAATCTGCGCACAAACCTCCTCTTTTTCTGCATGTAATAATTCCCTCTGTTTTTCTAATTTTTGAGTCTGAGCTTTAAGTTCTTCAATGGATTTATTCAGCATAGCCCAATCCCTATCTCTTTGCACACGATCCAGATTTATCTCCATTCTCTCCGAATCAAGCTTCTTCATTTCCATTGCAACTTGCTCCAACTCTTTGGCTGCTTTCTCCCTCAGAGAACTAATAAGTTGAAGTTCATTTTTCTTTTCTAGCTCAAAAGCGTTCTCTTGGTCCCTTAGATAGCATTCTACCTCTTCACGCCTTTTCTCCACACTGTTTTCCAGCTCTCTCTTCTGCATCTCAATACCCAACAAAAAATCAGCATGTTCCTTCTGGATTTTGTTGAACCACTCAGAATGCTCCTGCACCATCTTGTTCATGAACTCCTCCCTCTCACGGTTAAGTAACTCAACATCATGCTTATACTGTTCTCGCATAATTTCCTTCTCTAGTCTTAGGTTATCCCGTTCATCCTTGAGTAACCTAGAAACAGCAAGTCTCTCCTCAGCTACACGCTCAGCTTCCATTCGTAATTCCTCTCTCTTCTCATCTATCAGCTCCCACTCGGTTTCAAACTTGGCCTTCTCAACCTTCAATCTTTCTTCTTCAGCCATAAGTTCCACTTTCTGAGCCCTGACCATATCGACCTCTTCTTTGAGTTTCATCTCCAAAGCTGACAGCTCAAATGTTTCACTTTTCATAGTTTCTAGTGTTTCTTTTGCACAATCAACCTGCTTCTTTTCGTCCTCTAAAGACTTTAAAGACCTTTGAAGATCTAACTTCATTCTATTAATCTCTTTGTTGTCTTGCTCAATAAGTGCTACCTTCAACTTGACTTCCTTCTCAGCAACATTAAGACTTCTTTCTTTCTCATCAAGAACATTCATTTTTTCTGTTACTTCCTTCTCCTTATCAGCCAAAACTCTTGACTTAACCTCTAAGTCATGTTCCCTTTCACCCATAATGTCCTCCCGCTGTCTAAGATCCACCTCCCTCAATTCCCAAGCTCGTCTCTTGGCCTCAATTTCCCCTTCCACTGATTTGCGGCTAATGTCCAACTCAGCTTCGATTTCCAATTTCCTCGTTCTTAGAATACTTTCATGACTGGCAATAACTTTCTGAACTTCAACAGATTCTTTGCTTGCTAGTTTTTCCTGTAAAAGAAGCAACTCTTGCTCTCTCTTACTTAATTGACCCTCCCTCTCAATAATAGCCTCTTCTCTTTGAGATAAGGAAGCCACTGCCAGCTCCAAGTTAGATTTCTCGACATTCAAGGATCTAATTTCCTTCTCAATATTTGTCTTTGAGGCCTCCAACTCTTTTTCCATGCGATTTAGCTCTTGAAATTTGTTAGCAACATACTCCTCCCTCTGATTCAGTGAAGCCTGTCCATCAAGTAATATTTCATGCTCCTGTTGCAAAGCTTTCCGCCTATCACTCAAAGTTTGCCTCTCAATTTCAATCTCCTTCTCTTTTGCATCACAATCAGCTTTGAAAGCGCTGATACGCCTGTTGAGATCATCTTCACGAGCTTCAACTTCCTGGAGCTTTCTTTCAGCAGCTCTACGGTACTGGCTACCATCTGCTTGTAAAGTTTCTGCAGCACGCACTTTTGCCTCCGCATCTACAAATTTTTTCTGGGCATCTTCCATCAAACTGCGTGCTTCAGCAAATTTACACTCGGCTGCAACCTTGGTTTCAGCAGATTCAGCACGCATCTCATGCAAAGCTTTCTCAATACTTGCTATGCACTCCTTTTCAACTCCCAAAGCCTTCTTCAAGCTCTCCTCTCGTCTTTTTGCTTCAGCTAAACCTGATTTGAGTGCAGCTAGCTCACGCTTGTGCATTAAGTCAGCTGCTTCAGAAGAGGTCTTGACTTGATCATAATTTGCAGCCAAATCTTTTCTTTCCAGTATGAGAAGACCCATGTGGTGTTGAAGATCAAAGATCTCAGTTTCAAGTTTGGCAATATAGGCAATGAGAGCAGCCTTGTCTCTCCTCTTAATAGATTCTTCATCGAATCCGGCTTCTTTAAGGCGCCTCCAGATCGTGTCAGCACTGAGAGGAGACTTCAAAATCCTATTGCCTGGAGTTATAGATAAAGCTCTACCCGTAGCTGGAGTGATCGGTGTCGCCATATCCAGAGTCTCAACGCAAACTCAAAGCATAAAACCCTAGAATTCCACAATTTAGATAAATAGACTAAAGAGATCTCTTCTCTATTGGTGAACTTTCTTCCGTTTAGCTTTTTTGTGGCACTTTGCTCCTCCTCTCTGCACCTTTTCTTTTACAAAGCCTTTAACTTTCAACTGAAGACTGGAGAGAGAGTGGGTGACCCAGC
>EFI_000093
ATAAAAAATAAAAAAAATTGGCGCTGCATTGTTCTTTTCAGCTACACTTGTTTCGTTTGATGCAAAAGCAAATATGCATATCCACTGACTTGCAATCAAACTATCGAACTTTGAGGCACTCACACAGCACTCAGAACTGAGCATATAGGAGCGAATGGACTCTGCGGAATCATCGACTAGACGTCGGCCGACGGTGAGCCAACAAGAGCAATGGATGGTTCAGGATCAAGTGTTCCAGATCTACGATGTCTTCGCTACTATTCCTCAAAAGGCTCAAGCCCTAATGTTAGAGCTTCAACGGGATATGCATATGGATTACTTAACTAGAGGACTCATGCAACTCGGTCCCTCTTTTGTTGTTTTGGATGCTAATCGACCGTGGCTTTGCTACTGGATTCTGCACTCAATTGCTTTGTTGGGGGAATCTGTTGATTATGAACTAGAGAATAACTCCATTGACTTTCTCAATCGTTGTCAGGATCCTGATGGTGGATATGGTGGTGGACCTGGGCAGATGCCTCATCTTGCAACCACTTATGCTGCGGTTAATTCGCTTATTACTTTGGGTGGACGTAGAGCCTTGTCATCTATTAATAGAGGTAAACTATACACATACTTACGTCGAATGAAAGATCCAAGTGGGGCATTCAGGATGCATGATGCTGGGGAAATTGATGTGCGGGCTTGCTACACTGCCATTTCAGTTGCAAGCATTCTTGACATTTTAGATGAGGAACTGGTTAAGGATGTTGGTAATTACATCTTAAGCTGTCAAACTTACGAGGGTGGCATTGCAGGAGAACCTGGTTCCGAAGCTCATGGAGGGTACACCTTTTGTGGATTGGCTACAATGATTCTCATCAATGAGGTCAATCGTTTGGACATAGCTGGTTTGACTGATTGGGTTGTATTTCGACAAGGAGTGGAGGGTGGATTTCAGGGTAGAACGAACAAATTGGTTGATGGTTGCTATTCTTTCTGGCAGGGAGGTGTGTTTGCACTATTACAAAGATTAAACTCACCTGGTGGTGAGCACGTGGGATTTTCTGATGCTGGACCAGGAGAGTGTGCTACGGATAGCACTTCTGAAGGAGAGAGTGCAGACGAAAATTCATCAGAGTGTGCTGAAATTTGTCATTCTAATCAAGGAGGCCATGAAGAAATATCACCTCTTTTTCACAACATAGCCTTGCAGCAGTACATAATCCTGTGCTCACAGGAACAAGAGGGTGGATTCAGAGACAAACCAGGAAAGGCTAGAGACTATTATCATACATGTTATTGCCTGAGTGGGTTATCAGTGTGTCAGTATAGCTGCTCGAAAGATGAGTATTCGCCACCGCTGCCAAGGGCGGTGTTGGGTCCCTACTCGAATCTTTTGGAATTTATTCATCCTCTATACAATGTTGTCTCGAAGCAATACCATGAAGCTCGGGAATTCTTTTCCTCGCATGGGATGTCTTAGTCTAAGATTCGGTTCAAAGTTCTTCTAACTTGTAGATTTGAGATGTAAAATGATGACTGTACTCTAAATTTTATTTATCTTGTAAACTTTATAACACAG
>EFI_000094
CCACCATCTTCAATTCTGCCGCCGCCACCACCGCGCCATCGCCATCGCCATCGCCATCCGCCGTTCTTCCATCGAACGAACCTCTAGCTAAATCTCCCGCCGTCCGCCGCTCTCGCCCCTCTGAAGCCACCACCACTCACCGTTTCACGCATCGGATCTTTATTGATGCCAGCGACTCCTCTTTCAATGCATATCCTCAGCCTGCATTTCCCTCAGCTTTAAGCGGTAAAATATGTTCATGAAGCATGGAAATAGTTAAAATGTTGTCTGCTGGTGCACGAACAGGCCCAACTTCTACCGGCAAAATGGCATACAATTCAAGCATTAAAAGGAGTTCAACGCCACAGAAGAACTCCAAGATAGTGAAGGACACAGTTCTTCAGACCCAAGCAATTGAGAGGCCAAGACGTCAAGAGATTCTAAAAGCCAAAAGACACATTAATAAACCATATGGTGATCTGCCCCATGAACCAAGACAACATAAAAATGATGGGAACTTGGTCCAACAAAAAACTTCAGAGAATTCCCCGCAGATGGCGGTCATGGTAAAGGCAACAAAAGATGATGAGCTTGTCCGG
>EFI_000095
GCCAAATCAAACTCCAATTATTAAAATAAATAGTCAATTAAAAGTAACTGACGAGTAATTAAAATTCTTGAGCTCAAAATAAAATAGTAGCCAGATGTTAGGCCTCTCCCTCCAAGCATGATACATACTAAGATGAACACAAATCCAACAAGCCCTTGAAGGTATTGTCAATCACAGGTGACACAATGGACACAATTTAGAGCAAGTACAAATGAAACGATTGCCAGTTCACAAACTACTCTCAAAGAAGCAACTTCAATAGTTATATTGGCAAACATGCTTATGCATACAGATCTACTCCCCAAAACTTTGCAGGTTGGTTCGTACGGTAGTTCCTGTCCAAACTTTTGATTATGTCCATGTCCTCTTTGCTCAACTCGAAGTCGGAAACTTCAAAGTTTTCCTTCAGTCTCTCAAGTTTTGATGTCTTGGGGATGATAACTGTGTTTCGCTGGATGCCCCATCGAAGGACAAGTTGTGCAACTGTTTTTTTGTATTTCTCAGCCAAACCTCTAAGAACTGGATCATCCAAACATGAGACTGTGCCAAACCATTCAGTATTAGCGACAGAACCTCCGAGAGGTGTGTGAGCTGTAACACAGACACCGTGCTTCTGACAGAATTTAACAAGAGAATCACGCTGGAAGTATGGATGTGTTTCAATTTGATTCACAGCAGGTTTCACTTTTGAGTAGGCTAAGCAATCTCTAGTTAGGAAAATGTCATAATTGCTGATCCCAATGCTACGAACCAAACCCATAGAAACCAAATTTTCCATATCATGCCAGGTTGTTTCCAAGGATATGGTTGTATCAATCTCCAGCACTCCATCCTCATCTAAAGCACTGCCTGTCGTACCCACTCCAGTATGCTTAGTGGCAACGGGGAAATGAACAAGGTAGAGATCCAGGTAATCAAGCTGAAGTTTCTTTAGACTGTCTTTACAGGCCTCAACTACATGTCCATGGTCTGAATTCCAAAGCTTGGTGGTAATGAAAAGGTCCTCCCTCTTGACAAGACCAGTTTGAAAAGCTTCTGCAAGTGCTTCTCCCACTTCTGCTTCATTCTTGTAATCAGCAGCACAATCAAAATGGCGATAACCGATCTTGATGGCATTAATGATGAGGTCTCTAACATCTTTGCTGTCCATACGCCATACGCCCAGGCCAATTAGGGGCATTTTGAAGCCGTTATTCAGTGTTATTGCCATTTTTACAAATATCCTAATTCAATCCTGATCAAACTGGGGCTTTGATAGTATAATATAGAGTAGAGGCGGAGATACTATAGACAATAGAGTTGAGGACGGAGATGCTTTGGTTGGAATTGGCTGTGACGTTTTCTTTTTG
>EFI_000096
CGGGGTAAAGAATACTCTTCAATCATTCAAGCATTCACCATAACAAGTTTAACAACTTCCATTAACAAACTACAGACAATTATCCACCTTGAAATACTAAATACCAAGTATATGACTCACAAAACTTAATTGACACAAAAATGAACTCTGTTGTTCAAATCTCTTTTAAATAAACCAACTGAGCTTCATCCATCAACTCACAGATCTTGAACAGTCAAACCTGGAGGGAGAGATTGTTTCAATTTGTCAGCCTTCTCGGAATCGAATACGCAAAGCGTGTATAGGTACTTGGAGCACCGGACTTTGAACTTGACAACATCCTTGCTCCTCTTGATCTTCACAGAGCGTGCATCTTTCCTTCTCGCTGTCAGAAGGAAATCCTTGATCTCATGAATTTGTTTGGGCATTTTGAACGAGGCGTTGTGACAGCCTGGTTTCAGCACAAGTGCCCAGCCCCCAAAACCCTAGAACTCGAGAATTCTGG
>EFI_000097
TCCAGAATTCTCGAGTTGGGAGTATTATACATCCAAGTCAGATAGGAGTTTTTATGAAAAGAAAAACAGCTCAATCCAAAAAAAAAAAAACAACAACAACAACATTGAACCTCTTCTTTCAGGAATGAAGGAATCAATTTAGGTTTCATGATCATGCTGCTTCACAACTGTAACAGGGCAGGTTCCATTATTCACCACATAGTTGCTCACACTGCCCATTATAACTCTCTTAATCGTGCCAAGTCCTCTGTTTCCAATAACAAGGCAACTCAAAGGAATCTTATCAATTGCTTCACAAATCTTCTCGCGTGGATCGCCCCAGAAAATCTTCGTAACAACAACAATCTGTTTCTGGTTCGCAGCAGTGTTTAAAATATCTAGGGTTTCTGCATCAGGCTTTACACCATACTTCTTCATAATTACGGGATCAGAAAACTCATGGAGTGGAATTAAAGGTGAACCGGTGGTTTCCCAGAGCTGCATCTCCCCTTGCTCGTAGTTTCCTTCAGGGCGGACATCGATAATTATCAGATGATCACCGTCGCGGACGATGTTATCCACCGCCCATTTCAAGGCCTTCTTGCTGCACGGCGAGAAATCGACGGCCACCTTT
>EFI_000098
AGTAACTTGTTAAGATGAGCAGACAACGTTTGAGAAGAAATCGAAGATAAGGGTGAAGTTTTCAACCATACGAAAGCTCGTTCTATATCGCGTTTGACACTTTCTGCGAAATTTCAGATCTCGTGTGAGCGAGTACTAATTCAGTAACTTGTTAAGATGAGCAGACCACAAGAGCCACACCGCCCCTTTTTTTCATTTGGGAACCCTTTCCGGATGATATCACCCAAGGGGTCTCAATTATCTCCAAGGCTTCTTTCCGTATTGAACTCGTTTGAGGAAACATTAGCAGAGAGGTTGAGGAAACTTAATCCGAAGGACAAGGATGAAGTGCTTAGTTTGACATGGATGAAATATGCGATGGAGTCGCTTTGTGAGACACATGAAGACATCAAAACTCTGATTACTGATCTTGAGCTCCCCATTACTGACTGGGATGAGAAATGGGTAGATGTGTACTTGGACATCAGTGTGAAGTTGCTTGATATTTGCATTGCATTTAGCTCGGAGCTTTCCCGCCTAAACCAAGGCCATCTGTTGCTTCAATGTGTACTTCACAATTTGGAGTCCAAGTCATCAAATCAATTTATTCGAGCCCGTTCTTCCCTTGATAGCTGGAGACAACACATCAACTCTAAGAATCAAAGAGTCCAGAACTGCAACTCTATCCTGAACGGTCTTGTGGAATCACTGGATCTGCCAAAGGTGAAGAACTCTGCTAAGGGGAAGGTCTTGATGCGTGCAATGTATGGAGTAAAAGTGCAGACAATATTTGTATGTAGTGTGTTTGCTGCCGCCTTCTCGGGTTCCGCTAAGAATCTGCTACACTTGGATGTTGCTGACTCAATCTTGTGGGCACAAGCATATTCGAATGTGCAGGCTAATGTAAATATGGAGATCAGAGAGATATTTTCTGGTGGAAAATCTTCAGTCCTGAAAGAAGTGGATACCGTTGAAATAATTGTGAACAAGTTGTATCCCGTGATCGAAGACGGGCCTGTCGAAGTTGAAGAATTCGGGAAGTACGTTTCAGATTTAAGAAGTGGAGCAGAAAAACTTTCTCAAGGGCTGGATAGTGTCGCGAAGCAAGTTGACGGGTTTTTCAAGATAGTTTTGAGCGGGCGTGATGCTTTGTTATGTAACTTGAGAGCATCCGGTGTCGACTCGATGTTAGGCTGTAACGTAGGAGAACAGACTGTGAGATGAAAATATATGAAGCTAACTGTTTTCAAGTATACAAAAAATATATTAGGATTGAGTTGTTTGCTTAGTTATACTAAATTGTATGGCTTATCGTGTTTTAAGTGGTGTGGGGGTATCTTGTTACTGGTTTGTAAAAGTATGTATTACTATGAAATGTCAATACAAGTAACAATTTCTATTGTGATGCCG
>EFI_000099
ATCCAGAATTCTCGAGTTGCTTATCTGCTTAACCAACAGAACTTCAATCGTAGAAAATGCCGAAGCAAATTCACGAGATCAAGGACTTTCTTCTCACAGCAAGAAGAAAAGATGCTCGATCTGTCAAGATCAAGAGGAGCAAAGATGTGGTGAAGTTCAAGGTTCGCTGCTCCAAATACCTCTACACACTCTGTGTATTTGATTCTGAGAAGGCTGATAAGTTGAAGCAATCTCTCCCTCCAGGTTTGAGTGTACAAGACCTGTGAAGCAACAAATGAAGTAGTTTTGAGTTTTATTATGGCCATGAAAAGAATCTTAAGTATTTTTGTCATTTGTTCTGTTGTCTTCATTTTGGTGGATATTGAATCCTAGTAGAGAGCTTTGCCAATGTTTACTAGGCATGAAATTTTAGACTCTTATAAGTTGCTAGCAAGTTTGAATTATCTCTAGTACTTTGAAAATCTTTTGGGCCCTTTTACAATCTACATTCTTCTTCCATCTATTTTTGAATCTATGGCCTGTTATCTGTAGAATTGTTAATGGATCCGGCATTCCGGCTTGAGCTGGATTTATAGGTATGTTTATC
>EFI_000100
CGATGAGTGCCCGAAAATGTATGGATCGTCATACAAAATTTATCAGGGGTCAATTGGCAAGTTCAACGAAACACCCAATTACAGGCTCTCCATTGTTGACGTTGCTCTGTGCAAACCCTAGAACTCAGATCCGAGCGCGATATCGAAGCTAATCGGCCATGGAGTACACAGCACGACGGAGTAAAGGTGGCCCCTTTGAAGGTATATACAGGCTCATCATGCGCCGCAACTCAATCTATGTTACCTTCGTCGTCCTCGGCGCCTTCGCTGGTGAACGGGCTGTGGATTATGGAGTTCATAAACTCTGGGAACACAACAATGTTGGGAAACGTTATGAAGACATTTCAGTTTTAGGGCAAAGGCCAACAGAAGAATGAGTTGAAGTTTTCCATTTCTTCCTGTTCTGAAGTTCCTTATTGAAGGTTTGGAGAAACCATTAATGTAGTGGATAGCAATTTTTGCAATAAGTGTGTTGAAACATTGTGATCCTTCAGTTGTGCATTCTGCAATTATTGAACAAAACATGCAAAGTTTACAGTTATAATGATTTGGA
>EFI_000101
CAGCACAGGCACAAAAACGAAACCTTTCCAAGGTTTCCACCGGTGCTAACCAACCAGACTTCTCTTTCCTTGATTTTCATTTCCGGGTCAATGCGTTGTTGAGCATTCAGAAAATAGGCATAAGTGCTGAGTTTGGTCATAACTTAAAACAAGTTCTCAATTCGGGATAGCAATGGCTCCTGTGGGTGGTGCTTGCAAAGAGGTTCTTGAATCTCACCCTCCAGCCGCAGACTACGATATTAAAACATCAAAATCAGAGAATAATAGTACAACTGCAAAAGGCGCTACTGGCTTGGGTGGAAAGCAAGGAATCTATTCAAACAATGGTGTGCATGAGCTTCTTGAGTGCCCTGTCTGCACAAACTTAATGTACCCCCCAATTCACCAGTGCCCAAACGGACACACATTATGTTCGAACTGCAAGATAAGAGTGCATAACTGTTGCCCTACGTGTCGTTATGATCTCGGAAACATAAGGTGTTTAGCTTTGGAGAAAGTTGCAGAATCACTAGAACTGCCCTGCAAATACCAGGACTTGGGATGTCATGATATTTTCCCATATTACAGCAAACTCAAGCACGAGCAACACTGTCGATTCCGTCCTTACAGTTGTCCTTACGCTGGATCTGAGTGCTCTGTCACAGGTGACATCCCAGCCCTTGTTTCACATCTTAAGGATGATCACAAGGTTGACATGCACGATGGGTGTACCTTTAATCATCGCTATGTCAAATCGAACCCTCATGAAGTTGAAAATGCCACATGGATGCTAACAGTCTTCAACTGTTTTGGAAGACAATTCTGCTTGCATTTCGAGGCTTTCCAGATGGGTACGGCACCAGTGTACATGGCCTTCTTACGCTTTATGGGCGATGATAATGAAGCAAAGAAATTTAGCTACAGCTTAGAAGTTGGTGGGAACGGGCGGAAACTAACATGGCAGGGGATTCCTCGGAGTATCCGAGACAGTCACAGGAAAGTTCGTGATAGCCAGGATGGACTTATCGTACAAAGAAGTATGGCTCTGTATTTTTCGGGCGGGGATAGGCAAGAGCTGAAGTTGAGGATTACCGGGCGGATATGGAAAGAAGAATGAGAGACAGAAGATTGTCAAATGACTGTACAGTTGCTAAATTAATGAGATGCAAATGGTGGCAGATGATGAAGTTTCATCTTCTATATCGATCGATCTTTACACGGTATTTTGGTAAAAATGCAGGAAGTAGAAGAAAGTTAAGAGTGTGCTGTGAGATGATGATTTTGCAGTTCACACAGTTAAGCAAGGCTTATTCAACTTGTGCATTTTGTGTTTTGTGGATGATGCTTTTATGTACCATATAATGCCCTTATTGAGTTGAAAGGAAATAAAGATAATCTCTTTGCATATGCCCATCTCATACTTAATTCAGTGATTTGAAAGAAT
>EFI_000102
GTCCGTAAAAATGATTATGCATAGAAGGGAAGGGGTAAGCATGAGATCAATCTAACCCATCTTTATTACTTTGAATACATCATCAATCAAATCTAATATGAAAAACGGAAACCGCCTCTACAAATAGTTTACAATCGCCAACATGGGGAGAAAAAAAACCTTTCAGGTGCTGTTTTCCTGTCATGCAAACGAAAAGCCCACATCGTTACTCCCCAGAAATTCAATGCTTCGAGAACATGCCATTTGTTAAAGATGAGAAATCGTAATCCTTTGCAGATTGTGATGAATTCACTGACGATGAAACGGAAGCTGCTGGTTGAGTTTCTCTCACTCCTGCACTTGTCACACCATTAACAGGGGTAACCTGTCCCATGCTGTACAAACTAGACGCTGGATACGTTACCGAGCTTCCCAATTCCAATGGATTTGTGAGTCCCACGTTACCAGTCTGCATGAGTTTCAGTAGGTCACCCTGCCCAGAACCTACTGGCATCACTACTCCAGGAATTTGGTAGCCAACGTTTGGCCAATTTTGAGCAGGAGAGTTAATACCATTGGACCCAGGCTGCTGAAGATTACCAGCAAATTTAGGGTTCACAACACCTGATTTGGCTGCAGCAGCCATGAGAAGGGACTGTTGATGTGCAAGCATAGCAAGTTGCTGTTGATGCATTGCAAATGGGGAAACCATATTGGACTTCTCAAAAAGGCTCATTATATCAGTTTTCACATCTTTCTGAGGCTTCTCTGACAATGGAGGAGTTGTTAAAGGTGAATCTTTAAATAAATCGTTAATTCCAGAGGAGGAAATAGTACTCTTCTCTACTGTTTTAGACGGGCCAGCTTTGTCTGTTGTTGATTCTTCTTCAGCAGCTGCAGCTGCAGATTGGAATCCTGCCCATCCATTATCATCACTAGCAGCTGCGTCCGAGCCATTTTCACTAGGACCATGTATAGATAGCATGTCGAAAAGATCAGTTGCATAATCAATTTTAGGTGCAGGAACAGGCGGAGCAGCAGCTGTAGCATTCTTTGGTGCTTCAGATGGCTCTGCGGGTGATTCAGTTTTCTGACTTATCTGTTGGGTCTTTGGCGGGGGGGTAACCTGTTCAGGTCCCCTGGAAGGAAGTGAAATGCTAATTCTTGCAGAAGGAGCACTCTCTTTTGAACTTGGTGGTTGAACATTCTTTCTTTGCTCAAAGAAACTCTCATAACTGCTCGTTTGATGATGTCTGCTTTCATTTGGTCTCTGCGCATGTGTGGCAGACTTTTCATCATGCCTTCTAGGAGGAGATTTTGGTTTTCCATCTTTTGAAACCCATCTCTTCTCTTCATATTTTGCACGAATGAAATTCTCTATTCCTACTCTATCATAGTTTGGGGGTAGCTCTGCTTCCCAATAACTGTTCGCCTTCTCATTTCCCATTGATTGAATAAATGCAACCTGCTCTGGAAGCCATGTGTCAAGTGTTGCAGATCGAACCTTTGATATGTGAACCCCAAGACTTCTATGTATTCCTGAACATTGCATGCATATAAAGATACCTAAATTCACACTTGCCCATCTTGGGCCTTTTGATTTGCAGTCAGCACATTCCCTATTCTCAGGCATTTTAAGAAGGCCCTCCAAGATCTTTCTGTGCCTTGCATTAAGCTCTTTAGAAACGTTGGCCTTCTCGTTCATGGCGAAATTACTAAACCGGAAACCGATCGATTAACTAAGAAATTAAAAAACAAAAATAAAGAAGAAAGCAGAAACAGCAAGAACAGAGAAATTGAGGTCAATCCTGTCTTTTCAAATCTGTCTCTCCTCTCCTGTTGCCTTTTTTTTCCCCTCTCTTCCCTCCCTCCGATTATCAACCGAAAAAATCAAGAGAGAAAGAAAAGAGAGAATTCAATCACTT
>EFI_000103
TGGGGTTCCTCTCAAAGACTCAAGTGCACCACATTCTGGTATCTTAACAAAAGCAACTCTTAAGTGTGAGGCATATCCAGGCAGTTGAGAAACAGGTTCCAATTCTAAGCTGATTAAAGAAACCTCTCTAACTTTTCTACAAGTATCATCATCTACTTTAGATTCAAAAAGGGATGCCAAGGTCTCATTTCCTAGGCGGACAAGCGAGTTCAAACAAGATATGTGCAAGTCAACGTTAAAAGCTAACAGAGGTGAGAGATATGCAATTTCCCTTTCCAATAATAGAGGGTAGTCTGAAGGAAATGTACAGGTAGGAAAGACAACCATTGTATGAGGAGAAGGAGAAATAGGATCTTTAACAGTAGATGTGCGTTCATTGTTCGTGGGAGGATCCAAAATGACAACCTGGGCAATCCTCTGTACCTTTGCTTCGACATTCTTGATAAGCACCAGCGAACCGGAAGTTACAGCCAATTTCTTCAGAAGAGGCGTGGAAAGGCCAACCAAAGCTGAATCGTCAAGAGAAATTAGTTTAGAGTCAGAAATAGCGATTTTGTCTTTGAAGAGCCGGAGTATCCCAGGCGAGATCTGTAAGCTGGGTGAGACTTCATCTCCGCTGAGCTTGTGGTGAGCAGGTGTGGAGGAATTGAGTACAGAATCGATGAGGAATTTAGTGGAAGAAAGGATCAAAGGCTTCCTCCGTCTATCGACCATTGGGTCGGAGTGGAAAAACCCTGGGTGGCTGAGACAAATTCCGGCGAACAAAGGCAGTG
>EFI_000104
TTTTTCTTCTTCTCCAGTTTCAATCTTTCAGTACTTTCTCTTGATCAGACCGTCAAAACCTTCATCTTTCGTGTCGACCGTGAATCCAAACCCTCCATCTTCCCCACTCATTACCACTGGTACTCCTCCGAGTTTGCTGATCCTCTTCAAATCCTGCATGTATACGACACCGTTTTCCACGGCTTCTCTGCTACTGTTACTCCTGACCGCGCTTCCTTTCTCGGCCAACACCCTTCCGTTCTCGCTGTTTTAGAGGATCGCCGCCGGCAACTTCACACTACTAGGTCCCCTCAGTTCCTCGGCCTCCGAAACCAGAAGGGCCTCTGGTCTGATTCCGACTACGGATCCGATGTCATCATCGGAGTCTTTGATACCGGAATCTGGCCTGAGCGTCGGAGCTTTTACGACACGAATCTTGGGCCTGTACCGGCCCGGTGGAAAGGCATTTGTGAGACCGGAGTGAAATTCAGCCCCAAAAACTGTAACAAGAAGTTAATTGGTGCTCGTTTTTTCGTGAAAGGCCATGAAGCGGCGGCGGGATCAGTTGGTCCGATAAATGGAATTAACGAAACCATTGAGTTCAAATCTCCGAGGGACGCGGACGGTCATGGGACCCACACAGCGTCGACTGCAGCCGGAAGGCACTCATTCCGTGCGAGCATGGAGGGTTACGCGGCGGGAATTGCGAAAGGCGTGGCTCCAAAAGCGCGATTGGCGACGTATAAGGTGTGTTGGAAAAACGCAGGCTGTTTCGATTCCGATATTTTGGCTGCTTTCGATGCTGCGGTTACTGATGGAGTCGATGTTATTTCAATTTCCATCGGCGGCGGCGACGGAATTTCGTCGCCGTATTATCTTGATCCGATAGCCATCGGATCATATGGCGCAGCATCTAGAGGGGTTTTCGTGTCATCTTCAGCTGGTAATGATGGCCCTAATTTGATGTCAGTGACGAACCTTGCACCTTGGGTCGCCACAGTTGGTGCAGGAACAATTGATAGGGATTTTCCGGCGGATGTGATGCTTGGAAATGGACATAGGCTATCTGGAGTTTCTCTCTATTCCGGAGTTCCACTGAATGGGAAAATGTATCCTCTGGTTTATCCAGGTAAATCAGGGATTCTCTCTGCTTCTTTATGTATGGAAAACGCTCTTGATCCTCATAGTGTTAGAGGCAAAATTGTTATTTGCGATCGTGGTAGTAGTCCAAGAGTGGCTAAAGGTTTAGTTGTGAAGAAGGCTGGTGGTGTGGGTATGATTCTTGCTAATGGAATTTCAAATGGGGAAGGGCTTGTCGGTGATGCTCATCTTCTTCCTGCTTGTGCCGTCGGTTCAGACGAGGGTGATGCTGTTAAGAAATACATTTCTTCCACTCAAAATCCTACTGCTACCATTGCTTTCAAGGGCACCATTGTTGGAATCAAACCAGCTCCTGTTGTAGCTTCGTTTTCTGCTAGAGGTCCAAATGGGTTGAATCCGGAGATTCTGAAGCCGGATTTGATTGCTCCAGGGGTGAACATACTTGCTGCTTGGACTGATGCTGTTGGTCCAACAGGGCTGGATTCAGATGCAAGAAGAACTGAATTCAACATTCTCTCTGGAACTTCAATGGCTTGTCCTCACATAAGCGGAGCAGCGGCTTTGCTTAAATCTGCACACCCGGATTGGAGTCCTGCAGCAATTAGGTCTGCTATGATGACAACTGCTAACACTCTTGATAACATTAACCACCCAATGCTTGATGAGGCAACTGGAAAACCAGCAACCCCTTACGATTTCGGTGCAGGGCATGTCAATCTTGATCGAGCAATGGATCCAGGGCTTGTTTATGATATCACTAATGGCGATTATGTGAACTTCCTATGTGGAATTGGATACAGCCCTAAAGCAATTCAGGTGATCGCTCGATCACCGGTGAATTGCCCGAAGAGGAAGCCTCTCCCTGGAAACCTCAACTATCCCTCAATTGCAGCATTGTTTCCAACTTCAGCATCAGCAGGCACAACGAGCAGGGCATTTATTAGAACGGTGACCAATGTTGGTCCTGCTAACGGAGTATATCGTGCAAGAATTGAAGCTCCAAAGGGGGCGACGATAACAGTTAAGCCGTCAAAACTGGTGTTCAGTGAGACGGTGAAGAAGAGGAGCTATGTTGTGACAATAACAGCAAATACCCGGAATCTGGTGTTGGATGATTCGGGTGCTGCATTCGGGTCAATATCATGGTCCGATGGGAAGCATGTGGTTAGAAGCCTGATTGTGGTGACTCAGATAGATCCGTTGTAAAACAGAGTCTCGAGTTTGAATTCTTCGATCAATTTGGTGTTTTGATCGAGAATGGCGGTGGGTTTGTTTTTATAAAAATGAAAAAAATAGTACTAGTTTTAGCGGAGAGAGAGTAGCTTTAAGAGTAGAATTTGCTCCATTGCATATTTTAATTTTAAAGCTTTTGTCTTTATGTTTAGTGTGAGGTTCTTTCTGCCTTTCTTTTGGGGGTAAATTAATACTATTTGCCACTTTTTTAGTGTATGTTTTATGTATAAACTCAAGAAGTT
>EFI_000105
TTTTATCTAGCTCGTTGGTTTGAGATCCCTACAACAAATTGTTGAAAGCTCAAACAGATCACAAATTATTGCACTCCATTTGGTCCAAACAAACAAGAGTCTACTTGAGCAGTGATAATAGTTGCACAAGGGATCAGATTTTGTTTTCTCTTTGGCTGGTGAAGGGGGATAGTGGTTCTATTGTGTAGAAATTTGTATTTGTATGTATGCTCTTTTGGGGGAGATTTCGCTTTCTTGCATGGGTTTTATTATTTTAAGTTGTTAAACAGATTGAGCATTTATATCATTGTAAAAACTGGTCAGGCCTGGCTCTGGAGAGCTACTTAGACTCTGGCCACCAGGGGGCGGTGCCTGCAATGGCACCTTCTCGTGTGGCTGGAGGGTTAGCCCAATCTTCCTCAAGTTCAGGAATTTTCTTCCAGGGGGATGGACATTCCCAGTCTGTAGTTAACTCACATTTGACATCATCATTTGGTAACTCATCCAATTCAATTCCCGGAACTGGGCGTCCGAATCTGGGTCCGGTTTCTGGGGACATGAATAATGCGGTTTTGAACAGTGTGGCAAACTCTGGACCAAGTGTTGGGGCAAGTTCTTTGGTGACAGATGCAAATTCAGCGCTTTCAGGAGGTCCCCACTTGCAGAGAAGTGCCAGCATCAATACAGACTCATATATGCGCTTACCAGCATCTCCCATGTCTTTTACATCCAATAACATAAGCATTTCAGGCTCATCTGTTGTTGATGGGTCCTCAGTAGCACAACAGGGCAATCATCAAGACCCTAGTGTACAGCAAGTCCAGCAGAGTCAGCAGCAGCAACAAGGGGCTTCAAGTGCCACATCTCTACCTACATCACAAAATGCACAAGCTTCACTTGGCATGGGGCCACGAGCCCCTGGCGCATTCCTACCGGACCCTAATAGTTTATCCCAAGTGCAAAAGAAGCCTAGATTGGATGTAAAACAGGAAGATATACTACAGCAGCAAGTTTTCCAGCAACTGCTTCAGAGACAGGACAGCATGCAGTTACAGAGCAGAAGTCCACAGTTCCAAAACTTGCTTCATCAGCAGAGACTGAGGCAACAACAGCAAATTTTCCAGTCTATGCCACCATTACAGAGGGCCCAATTGCAGCAGCAGCAGCAGCAGCAGCAACAGCAGATGCAATTGCGACAACAAATGCAACAACAAGCAATGCAACCAGTAGCTGGGGTGAAGCGCCCCTATGATGGAGGCATATGTGCTCGGCGGCTGATGCAATATCTTTATCACCAGCGACAACGGCCGGCTGAGAATTCTATTGCCTATTGGAGGAAATTTGTGGCGGAATATTATTCACCTCGTGCAAAGAAGAGATGGTGCTTGTCATTATATGATAATGTTGGGCATCATGCACTCGGTGTTTTCCCTCAAACAGCTATGGAGGCATGGCAGTGTGACATTTGTGGCTCCAAGTCTGGAAGAGGATTTGAGGCCACTTTTGAAGTACTCCCTAGACTCGATGAAATCAAATTTGGTAGTGGTGTCATTGATGAGCTTTTGTTTTTGGACTTGCCACGCGAATGTAGATTTCCTTCTGGAGTAATGATGCTAGAATATGGAAAAGCAGTTCAGGAGAGTGTATATGAGCAACTTCGTGTTGTTCGTGAGGGTCAGCTTCGTATCATATTCACCCATGACTTGAAGATTTTATCCTGGGAATTTTGTGCTCGTTGCCACGAGGAACTTCTTCCACGAAGGGTTGTTGCACCACAGGTAAATCAGTTAGTTCAGGTTGCACAGAAATGCCAGAGCACAATTGCTGAAAGTGGATCTGAAGGGGTTTCTCAGCAGGATCTGCAAACAAACAGCAATATGGTCCTAACTGCTGGGCGTCAGCTTGCAAAGACTTTGGAGTTACAATCTCTGAACGATCTGGGTTTTTCCAAACGATATGTCAGGTGTTTGCAGATATCTGAGGTTGTAAACAGCATGAAGGATTTGATTGATTTTTGCCGGGAACACAAAGTAGGGCCTATAGAGGGGTTGAAAAGTTATCCTCGGCATGCATCGGCAGCTAAGCTCCAGATGCAAAAGATGCAGGAAATAGAGCAGCTGGCAAATGTTCAGGGCCTGCCAACTGACAGGAACACCCTTAATAAGCTGATGGCTTTACATCCTGGTATAAACAATCACATGAACGGCAATCATCACATAGCTGGTCGAAGTGCTATAAATGGTTCAGCACAAGCTGCGTTAGCACTTACTAACTACCAGAATCTACTCATGAGACAAAACTCTATTAATTCAAACTCTAGCTCGCATCAGCAAGAGGCTGCGTCGCCGTTTAATAATCCTAGCCCCAGCCCATCTTCTAACTTCCAAGGCTCTACGACATTTGGGCCAGGATCCCTGCAAAACATACCCGTAAGCAGCTTTTCGAGTCCTCAAATGTCTCCCCAACAGCCACAGCAGCTGCATCAACGAACATCGAGTGCTAATAGCTTATTACTACAACAAAACCATACACAGTCTTCTCAAGGCAACCAGGCCTTGCAACAGCAGATGATCCAGCAGCTGCTGCAGGAGATGTCCAATAATAGCACGGGAGGAGTACAACACCACTCTCTTGCAGGACAGATCGGAAATGGGAGTTTCGGAAGGAACGGAATGGGATTTGGAAGCAACTCTTCCGGAGTGCCTGCTGCGGCACCCACTGTTTCAGGAAGTATCGGGGGGCCTGCACCGAGCAGGAGCAACAGTTTCAAAGGTCCTTCAAACAGTGATTCTTCTGCAGGTGGTGGAAACAGTGGTTATAACCAGAAAGTAATGGATTTGCAGCAGTCTCTCCATTTGCAGGATGACATGGTTCCAGATTTCTCTGAGAATGGCTTTTTTAACAGTGACCTTGACGAAAATACGAGTTACGGTTGGAAGGCATGACTAACATTTTATATGGCCCCGTTATTCGCTGTTGTTGAGCGATAGATGGCTACGAATATTTGTACAGAATTTTAAATAGCTGCTATTCTATGTGCTCCACCTCTCCTTGTTTTCTCTAATCGTCGAATTTGTTGTGACATCAGTCATTTGTATTTCTGTAGGTAATTAGCTTCTTCTATGTTTCTTTTTATTTCACCTCCTTATCTTTTCTTTCTTTTTTGAGGGCTTTGTGTCAGGTCTTGCAAGTGTAATCTATTGGACAAAAACTGGAACAGCTAAGATATTTTAAACTTCTTTTCCTCATTTATGAACTCGAGAATTCTGGA
>EFI_000106
ACAAACAAAGAATTGAGCAAGGTCAATAAGTTTTAAGACGAACTAGATATTATCTATTAATGGTACAAGTCAGAACCAGCTTAAACCCTTTTACAAACAAGAAATCAAATCATAAACCAGACAAGTGAAGAAGTAGGAAATTCCTTCAGAATTTTCAGTCATTACATGCAAAGAGAGTCATATACGAATTATACCTGCAGCTTTGCCTTCTTCCGCGCCAGAAATCGTTCCTTAGCAGCAGCTAGAGCATCCTCATTTCTTTTATGATGATCATTCTTTGGTTGATCGGCTAATGGTTGTTCGGTTGAAGTCACCACTTGTGTTGAAGTTGGAAGAACTTGTTCATCAACAACTGGTTTCTCATCCAAGGACTCTGAATTTCTTCTAGGTGGAGGATGAGGGGAAGGAGAAGCTTCATCCCGATTTGGTTCTTTCACTCTGGATGACTGCATATCTGGCTTTGAGCCTCGCGGCGAATAATTCATATCCGATGTACCAGTCAGGGCTTCAGTATCCAACTTTTCTAGCTTCCCGAGTTCAGCCTGTTTCTCTTGCTTCCTTGCCTCAGCATATTTTGCACCAAATGCAACATTTTTCTCAAGATTGAAGTAAAAGTCAATAATATCGCTTTTCTTCGTGACATCATCTTTCTCCTCTTTAAGTTGGCGAAGGCGCTCTTCCTCCATCCATTTTGCCTGCTCTGCAAGTTTCTTCTTGTAGGCACTTGTAACAAATTTGTCCTTGTCTGCATAGAGGTGATCATCCTTGGTTCTTTCTTTAGCGAGTTTTTTCTCATATATTACCTCGTGTTCTCGTTGCCGTTGTTCTGCTTTCTTGATTAAAGCTTGTATATATTTAGGCTTTCTTTCCTCACGTTCCTGTTGTCGTGGTTGAGCAATTTTCTGCTTCATCTGATCATAAACGCCATCATAGTCAAATACTGATGGGTCCTCTTCCAACGCTTTCTTATGCTGGTCCTCAATATCCTTGAGAGACTTATTCTTGGCAGCGTGTCGAGATATCTCCTTTTCAACATCGTCATCATCGTCGTCGCGAAACCCAACAGGTGCCGGAAGGGGAGGCCTAGGTGGCTTTCTCGACTGCTGCGATTGTACCCTCAGATTCAAACCATACTTCTGCATTTTACTGAGTTCAATTGCGTAGGTAAAAGTTTGAGGAAGGGAGAGGACGAATGGTAAAGTAGAACGATGTCGCTTCGAAGTAGAAGACGCAAAAATTCTTACCTTTATATAGTCGGTTAGTGCTTAACGTGCGCCTGAGATCGTGTCGTAGGCGGTGAGATTTTCTGGCCCGATCTGAGGAAGGGAGAGGACGAATGGT
>EFI_000107
GCTGGATTATGAGGAAGAAGAGGGATTAAATGCTGATGTAATGCAATCAAGTGTGAGAAGAGATTTGTGGTCTTTTTGTTTTACAATACATCTTTACTTTCAGTTGAAATTAAATATGCCTAAAATTGTTGAATGTAATATTTGGTTTGGGATATGAAAGTTAGCTGTTGTGTATCTTATCATGATTTGATATTCTGCCTTTTCTCATAATTAGCAGTTTTGTAAATGATGTTGACCGGATCGTGTATGCTCTCAAAATCTAGAATTATTGGACTGTCTAGATCGGCCTAGGCTCTCGAATTGAATTATTGGACCGTCAAGCCTGACTAGTCTAGTCCTTGAAGGTCTTTGGCTGTTCGACTAGCGCGGATGTATTGATTTTTGTTGGAAGGCG
>EFI_000108
GATATCCTAGCCATTAGCCATCCTAATATCAAGTCTGAAAGTTGGTATTGAGTATTCCGAACATCATGGTTAAGCAAATCAAAATTCAAAACAGTACCCATAATTTATTCCATACTTTTACACAGCTCCAGTACATCACAAACCACATCTTCTTCAATCAAAGCCAAGAGAAGAGGTGAAACAAAATATACATACCAGGCACGCAGGTAGATTCAAATTTACAAGAATGCAAACTCTATGCTCTCACAGCACCCAAAATGGCTCTACTTAATCCACTCAAATCCATCCTTTGCTTCTCCTTCTTCTTCTTCTTCTTCAATGGAAGCTTTAGCAACATCAAGTTCCTCATCAAAGAAAATATCCCACTTCCCTTCCCACTTAATGAAAAACTCTGTATCTTCAAAATACTTCACTCTATGCACATCCCCTGCAGGAGTAAACAGATAATCTCCAGCATTCAAATCATACTTACTCTTTTTGCTCAAATTCCAAACCCTTTTGCTTCCCTTCATCACCACCAAATCATGCCCAAATGTATGGTGATGAGCTGGTTCAACGCTTCCTGCTTTGAACTTCACTATCGCTGAAGTCGGACTTTCCCTCACTATCTTCATCGAACCACCTGGGATTACATCAATTGGATCTAATTTCCTGTTCTTCGTTAAGCAGCAGAGAGCACAAGGGGTTAAAGCTTCTTCCTTCTTCTCTTCCAATTCAGATTCTTCTTTTCCCCCAATTTTTTGCATTTCAATTAGGGATTTGTCGAGGAACGAAGATAGGTCTTCGCTCCAGGGAGCGAAATTTGAAACCGGACATGGTGCTTTGAAAGGTGTATTGAGCCAAGCGTCGAGGATCTCTATCGCGGTTTCTGGAGTTGTCGACATGCCGGCGACGGCGAGGACGTTGGAATTGTTGATGGAGCGAGTGTTAATGGCGTCGCTGGTGGTGAGACAGATGGAGGCGAATACGCCAGGGAACTTGTTGGCGAATATGGAAACGCCACATCCGGTTCCACAAGCAAGGAGGCCGCGGATTTCAGGTGAAGATGGAGGAGATGTGGTGTTGGCGGCGGCGGAGAC
>EFI_000109
ATTCATTCTTGAGTGGATATCAGTCGAACCTGTAATTCAAGGAAATAAAAAGAATAATAATAAATCAGGCAGCAAGAGCGCTTCGTTTCTTCACCTTTTTATTGTCACGAGATTTCTCCCCTCCCTTCATCATTCTTGAGAGGATATCAGCCTGCTTCGTGTTACCCTCCTGATTGAGGCTCTTAATCAATTCGTTGCAGCTACTCCAATCGGTGACACCTCCTTTCTCCATGATTTTACACAGTATTGAATATGCATTAAGGGTCTTCCCCGAAGCCAAGAGAGCATCCAACACTTTTTCATAGCTTTTGAAATCGACACTGAACTCCCTCTCTAATGCGAAATCTAACAACTTAAGAGCACCAATTGTCTTGCCTTTGTCACTAAGAACAGACAGAAGATCATCGAAATTCACATGACACCCGCTGTGCATCAGTAGCTCAATTCGTCCAAGGGCCTCCTCAACATGACCTCTCATGAGGAGAGCTTCCAAAATCTTAGCTACCAAGTCCATATGCTCCTTCACGCCCTTCTCCACCATATTCTTCATAACACGGCTAGCAGTTTGAACCCTTCCGTCTTCAAACAGGCTCTCCATCACAGTTCGGAATGTCGATGAATCTGGAATATGGCCATCTTCAATCATACCATCCAAAGCTGTTTTCGCATCAGCTGGTTCGCCTTTCCTCAAGTAACTCTCAATAAGCAACTTGTATGCATCTGCATCTCTTGGAACCCCTCTCCTACCCATGATCTTTAAAATTTCAAAAGCCGAATCAGGAGCCCCTTCTTTCGAGTGGCCAGAGATCAGAGTATTAAAGGCAAGTGGATCCTGAATTCCCTTTTTCATTAACTGCCTGAAAAAGATTTCTGCTTTTCCTGTTTGTCCATGACTGCAAAGATACTGAATCACTGGGTTATAAGCATTTGATTCCATCATCAGAGTGCTCTGTGGACTCAAAACAACCTCATTCTCAATGAGCTTATCCACCAACTTCACTGCCCGATCATATTCCTCGGCCTTACAGAAATTTTCTATCAACACTCCATAGTGCCCGGCCTCTACTGGTACGCTCAATCTCATCATTGCCTTCAGCACATCCTCAGCAGCTCTCAAATCACCAGCCTCGCACTGGCAAGATAACAGCCTCATAAATATAGAACTATCGTTTGGAGCAAAATGCCCGCTGACCATCTCTTTCAAAATACCTTTAGCCTCAGCCACTTTACCAGTATCACAAAGCCCTGGCAATAGAGTTGAATAAGTGTGAGCATTAGGCTTGATATCAAATGACTTCATCTCCTCGAGCAATCTCAGCCCATCATCCACTCTATTGACGGCAACATACCCTTTAATCATTGTGGTATAGCTTATAACCGTAGGAGCTATGTTCTTCCCTTTCATCTCCTCAAACAACTTCTCTGCCTCCTCCATCTTTTTAAACCTATAATAACCATTAATCATTGTATTATAAGTGACCACATCCGGGGAAATCCCTCTAGTCTTCATATCCTCAAAGAACCTCATTGCTGTTTCCAACCTCAATGACAAGAAGAAACCCCAGATCATGATATTATAAGTATGTCTAGTCGGTTCGATCCCTTCACTCAACATCTTGTTAAACAACCTTTTAGCCATCATGTATCTCCCCCTCCTCATAATAACCTTGAACAAAACATCATAACTCTTGATAGTTCTCCCTACACCCAATTCATTCATCTTATGAAACAACTTGACAGATTCTTGAACTATCCCAGCCTTACCATAACTCTCAATCAACATTACAAACATATCCTCATCCCAATCAACCCCCTTCTTAGGCATGTCGAATAGAATACAACGAGCGTGGTTGAGCTTTGAAGCTCGACCCAAGATCTCGATAATCTTCATATGGGTCCCACGGTCATGTTGAAACAACCCAGACCGCTCAACCCACCTGAAGAACTGCAGTGCGTGCTCCGAGTTACGAGAACTGTGCAGGACATTATACACTAATGAGTGATCAAATTCAGGCACCAAATCCCGAATCGAATTCTGTAACCGGGTCGTCCAGGCCCGGTTAGCCATCATTCTGCATATCGTATCCTCTATTTTTTCAGGGCTTGGACGCCTACCGCGTGGGATTCTGAGCGGTCTTTGATTCAATTGATTCCCATTCTGTGTTTCGGTTTCAGGTTGTGATTGTAGGGCTGGAGCAGGATTTTCCGGAACAGAGTGAATTGGTTCTTGAGTTGAAGTGCAGAAATGGAGAGGACTGAGTAAGTAGGGGGGCGATGCTCGAGAGATAATGGGATAAACCCCGTACTTGTAGGTCTTACGGAGAGATATTGAAGCCATTTAAGATTAACAACAACAACAAAAGTAGCAGCTTTAGATTAATGGGTATTCTTCTTCGTGTTGCTTCTAATATTCATCACCTTCCGAAAGGAGGAAGATCGATGCACAAGACAGCGAAAAGAAAGACTAATCACAAAAACAGCAAGAAGGAGAAGCTCTGCACAATGCTTCGCCTGACTGCCATGAGACGCGTCAACAAGGAGAGGAGTTGGGGCTGGACGGCGATAATCGAAGGAAATGGAG
>EFI_000110
AATGTAAAAGCCAAAAACAAACAAATTGTCAATTCACATTGGATCATACAAACCCTTTTTCAACATAACATGAAATTAAGTTATTCAGAAATTTCAACTCAATGAGCTAAAAAATGAAACTTGAATGTAATGTAAAAGCCAAAAACAAACAATGATTCATATACATATATATTCTTTCTACAAAAATAGAGATTCCTGTTTACCAGAATCTAAGGAAAAAAAAACCCAAATCAAACCAACCAATGGTAACAAAAACCTCGCCGATCGGAAATCGATCAGTTGTTCTTTTCAGCATTCTTTTCGGCAGCCGCCTGCTTCGCCCCGACGGAGAAGAACTCTGTTATGACTTCAAGGGGCATGCCTTTGGTTTCTGGGACTTTCAGGTAAACAAATACCAATGATATGACGCAAACCACTGCGTAGAACCCAAAAACACCACCAAGACCGATCGATTTAAGCATAACGGGGAGTGAATAGGTGACTATGATGTCGCCAATCCAAAAAGCCAGGGCGCAAATGGCAATGCAGAGGCCACGGACTCGAGTCGGAAAGATTTCTGCACACAGAATGTTAGGGACCGGACCGAATCCCATGACGAAGCAACAGAAGTAGAGTATAACACTGAAAGTCGAGATCGATGCATTGGCGATGCTGCCTAGATTGACTACACTTCCGAGGACTAGGATGAGGAGAGCAACTATTAAGACGGGGATTGTGAAAAGCAACAAACTCCTTCTTCCAGAGAGATCCATGAGCCTCATGGCCACAGCTATACAAGGGAGCATTAACAATGTTGTTACTGCACTAATAAGCAGAGATGAAGAAGTTGAACTGATGCCCAAGTTTGCAAGAAGAACTCCAACACCTGCCTGCTCAAGAATTTGAGGAGTGTAATAGAGAACTCCATTTATGCCGGAGAACTGTTGAAGAATTTGGAGTCCAACCCCAACAGCCAATGCACTTTTGACTCCTGGTTCGAAAAGATCTTTCCAAATAGGTCCTCTAGCTGCAGTTTCAGATGGGTGAACCATGGCTGGTCCAATTGGATGTTGATCCAGAAGCTGCCGGGAATAAAGAGCCGGTTGGCTGACCAAAGCCGAAGCCTGGACAAATTCACTCTCGGCAGGGGCATCACCACCATTCATAGAAACCAGAGATCCCCGCCCCGAAGCAGCCACACCATCTTGATGCAAATAAATCCTTTTGAACCCTCCTTCCTTTTGTCCATCCTGACCTTCTCTCTCAGACCATTTCCATGCTAACTGCCAACCGCTACCAATCCCCGTGCTGCTACCAACCGGCTCTCCACCTTCTCCTTGCATCAGACTCCCGTGTCTCATGCTCGAAAGGCTTCCGTGTACAGGTGGTGCCAATCCTTCCTTGTCCATGCTTGTTGCCTGACGTGATATTAACGGACTATGCAGATTATCATCAGAGTCATTAACACCCCCATCAGAAGGATAATCATCACCTTCTCTGGCTTGGCTTTCCTCATCCCACTCTTTAGGTTGCCCTCCTACACTGAACATACTTCCAAAGTGCGGAAAAAGCATACTTCTCATGCTTCCTGTGTCGGGGTTCTTTTCGTGCACACTGCCAAAGAGGGTAACAAGAGGATCCATGAGAGGCACACTTTGGTTTATCACACTTCCTGGCCGAGATGCAAGACGAATACTGCTCTGCCCCGGAACGGGTTTGGCAATCCAGCTAAGACCTCCTTCTGGTCCGTATAACTTCATTTGATCTTTGTCTTCAGATATCTCTTGGTCATCAATGATATCATTGGCTGGGCCAATAATGTACTCCTCAATCGATGTGTCGGCCCCAACCCCGAGTCCTTCGACCAGTAAAGCCATCTCACCAGATACATCGTCCCTGCCACGAAGCCTCTGCAAAACCTTCTTGGCCTCAAGCATCCGTCCTTTACTCACAAGCCATCTCGGAGACTCAGGCAAGTAAAATATAGTCAGAGCAAGATAAATGAGAGAAGGAAAAGAAAGAACCCCAAGCATCAATCTCCAATTTGGAGCATTTGTCAGGGACATCCCGAAAACCATACAATATGACAGAAACATGCCACCGGATCCAGAGAACTGAGGAAGAGTATTCAATAAGCCCCTGATTTCGGGTGGTGCAGTCTCGGATATGTAAACTGGAACCAGAGTGACTGCCAAACCGATACCGAATCCATCCAGAAGCCTTGCCAAGAGTAGAACATAAACATTGGGAGACCATATCATCACAATACCACTAATACAGTAAAGTACAGAAGAGATTATCAACAACGGACGGCGACCTAGCCAGTCTGCTATGGCACCGGAACATGTTGTAATCAGAGTAGCACCAATAAGTGAGGTAGCCACAATCAATCCTTCTATAGTTGGTTCGCTTTCCAATTTGAATTCCCTCTTAATATACAAAACAGCCCCTGCTATGGTTGCATTATCCCATCCTTGCAACAAGTTACCAACTGCAGCAGCTACAGCTACAAGCACAGCTCCACTCATCTTTCTTGGAAACCAGACTTTGAAGTTTGAACCCACTCTAGCTGAGCTGAGGTAGCAGCAAAAGAAGCAGAACCGCCTGATGGGTATAATCAGATGCAGAAAGATCGATCGTCTTCTCTGCAAATTACCATCTAATGACGAAGATGATGGAAAACGAAGTTCAAAATTCTTAAACTTTATCAAAAAAGAAAGAGAAAAAGAGGAAAAGAAGAAGCCAAAGAGGAACAGAAGTAAAGCCTTTAAGACTGAGACAAGTGCCCCTCTTTTGCCGC
>EFI_000111
CAGCCACATATGGTAATCAACTAATTCATCAAGTGAAATAAATCTTAACAAGAAATGACCCACAACACATCAAGAAACTCATTAGTACACAAAGAATTCAAAAACTTGAAAACTATACAAGCGCCTGTCTCAAGATTTAGACTATAGCAAAATATAATGACCTCAAAAAAAGTAGATGAAAAATCATCCTCTGTGAAACTACTTATTACATTTGAAGCCATGACAAACAGACAATACTATGATCAGAATCAAAGCAATCAAGATACCCAGCACTATCAGCTTGATTTTCATATTCTGCAGCCACATCTTTCTCCTCATCTTGGTTCCTTGCTGTCTGAAATCTTGTGCCTGAGAGCGAAGATTTTCAGTTTTGTCAACAAGAAGTTCAATTTTCTCTCCACGGTCAAGAACCTTCTCTATGTTTTCCATCATCACTCCTTTGACTTCTGAAACTTGAGCTTTAACTTTGGCAAGCTTGCTGACCTCCTCAGGGTGATCAACACAGTATTGCATCTGCTCCTTTAACTTTGGCCCGAATTCTTTGTTCAGGCTATTAGCAACAGCCGTTGCAGCTTTCCCTCCACCATATTTCTTGGTGAAATCCTCCTTGATTCTCTCGAGGAAGGCAATTGGAACTTGTCGACCAACAGACTCAACTGCAACTACGCAATAAGTGAAGCCGTTGTCAACGAGGTAGTTGAAAGTGTGACCATCGCAGTTATAAGTGAACTTATTGTTGGTGGCCGGAAGTTTCTGAAGGCACTGAGCAGCTATGCTGGTGAAGTTACCGGTGAACTCCGTGTAATCGGCCAAAATCACCGTGCCTCTCGCGACGAAGCTGTAGATCAACGATTGCTGGCCCATCTAGTCTCTGCCACAACAACAACAACAACAACAACAAAGTAAAACCCTAACCCTAGAGAAAGAAGGAAGTTAGGAGGGTATTTGTTGTTGTTGCAGAGCGGATATGAATTCCAAGGAAGGAGAGATTTTATTGTGGAGAGAGAGAGAGAGATTTGTTTTCCAACTCGAGAATTCT
>EFI_000112
TTATAACATTAGGGTATGTTATTATGCATATAAAACGAGTGGGATTTCAAAAATAATTCACAAACACTGGCGTTGGCGTTTCAAAACCCTACTTGACTTTAGAACCAAAAACCCTCTGCTTTGCGCCTCTTCCCCAAGATCTTTGCGCCTCTTCCCCAAGATAGAGAGCTCCATGGACGAAACAGCTAAGGCAGTTTCTAATCTTTCAATGGAGACAGCAGAACCAATGGATTCCGGTGAAACTATCAGCAAAAATGCACGCAAGAAGGAGTTGAAGATTAAACAGAAGGAGGAAGAGAGACGCAAGAAGGAGGAGGAGAAGGCCAAACTGGCTGCAGCCAAGGTCAGCGTTGGCGCCCAGGTTCAGAAAGCTTCTGCAGCAGTTGATGACGATGATGTGGACCCAGCGCAATACTTTGAGAATCGGCTGAAATTTCTTGCTTCCCTGAAAGCTGAAGGAAGAAATCCATATCCTCATAAATTCTTCGTTTCTAATTTTATGTACATTTTAGAGTACATAGAGAAATACGGAGGCTTGGGCAATGGAGAGCATCTTGAGGATCTGTCTATATCCTTAGCTGGACGAATCACGAGCAAACGATCTTCCTCTTCAAAGCTGTTCTTTTACGATTTGCATGGTGGTGGTGTTAAGGTACAAGTGATGGCTGATGCAAGCAAGTCAGACATGGATGAAGCTGAATTTTCAAGGTTCCATTCTAGTGTGAAGCGTGGTGATATTGTTGGTCTCACAGGATTTCCAGGAAAAACTAAAAGGGGAGAACTGAGTATCTTTCCAGTATCTTTTCACGTCTTATCTCACTGTCTTCATATGATGCCAAGGCGCAAACCTGGTCCCTCTAGCACAGATAATGCCACTAAAACTGACATTTGGGTCCCAGGAAGTCCCAGGAATCCTGAAGCTTATGTTTTGAAAGATCAGGAAACACGTTATCGCCAACGCTATTTAGATCTAATGTTGAATACGGAGGTTCGTCATATATTCAAGACCAGATCTAGGGTCATATCATACATTAGAAGTTTTCTCGACAACCAGGATTTCTTGGAGGTTGAAACTCCTATGATGAACATGATTGCCGGTGGAGCTGCTGCTCGCCCGTTTGTGACCCATCACAATGAACTAAACATGAGGCTATATATGCGAATTGCACCTGAACTCTATCTTAAACAATTAGTTGTTGGCGGACTTGAACGTGTTTATGAGATAGGAAAACAGTTTAGAAACGAGGGTATTGATTTGACTCATAATCCTGAATTCACAACCTGTGAGTTCTATATGGCTTATGCGGACTACAATGACTTGATGGAACTCACTGAGATTTTGTTGAGTGAAATGGTCAAGGAACTTACAGGAGGGTACAAAATCAAATATCATGCGAATGGGCTGGACAAGGATCCAATTGAGATAGACTTTACACGACCTTTTAGACGGATTGAGATGATAGAGGAGCTAGAGAAGGTTGCCAATCTGAGCATACCAAAGGATCTTTCCAGCGAAGAAACTAACAGATATCTAGTGGCTGCGTGTGAGAGGTTCGAGGTCAAGTGTCCCGCTCCTCAAACAACAACTCGTCTGTTGGATAAGCTGGTGGGGCACTTTCTGGAAGAAACCTGTGTCAATCCTACGTTCATCATCAATCATCCTGAGATTATGAGTCCCTTGGCAAAGTGGCATAGATCAAAACAAGGCTTGACTGAACGTTTTGAGTTGTTTGTGAACAAGCATGAGATTTGCAACGCGTACACTGAATTGAATGACCCTGTGGTGCAACGCCAACGATTTGCTGAACAACTCAAGGACCGACAATCAGGTGATGATGAAGCAATGGCTTTGGATGAAACATTTTGCACAGCTCTCGAGTATGGTCTACCCCCAACAGCTGGCTGGGGACTGGGTATCGATCGACTGGCCATGTTGTTAACTGATTCACAGAATATCAAGGAGGTGTTACTATTCCCAGCTATGAAGCCTCAAGATGAACCTCCTGCTAAAGCAACTTAAGGAGGTGGAGGGAGCCGAGTCTCGTTTCATGTTGTGGAAGCGGACATATTGTCCAGTCGCTCATACAATTTTCCATTAATTTCATTTCGCTTTTCTATTAATATTTATAGGACCCTTTAACATTAGTTGAGAAATCGAGATATTTATATCATATGTTATTAGATCAGATGCATTTTTCTTCATTCTTATGATTTCATCTGTTAGATTTTGTAATGATAAACCGAGTTATAC
>EFI_000113
TACAATTTTCTTTCCTTTGATACACAGAGGAGGAAGAAGAAAGAAAGAAGAAGAAAAACACTCTCTCTTCTTTCCTCTGTGTTCGGAGCTATGTCGCTTCTTTCAGATCTCATTAACCTTAACCTTTCCGAATCTACTGACAAGATCATCGCCGAGTATATATGGATCGGTGGATCTGGTATGGATATGAGGAGCAAAGCAAGGACACTTTCCGGACCTGTAAGTGATCCTGCAAAACTACCCAAGTGGAATTATGATGGATCCAGCACAGGCCAGGCTCCTGGTGAAGACAGTGAAGTGATCTTATATCCTCAAGCTATCTTCAAGGATCCATTCAGGAGGGGCAACAACATCCTTGTGATGTGTGACGCTTATACCCCGGCCGGCGTGCCAATTCCCACAAACAAAAGACACGCAGCTGCTGAGATTTTCAGCCACCCTGAAGTTGTTGCTGAAGTCCCCTGGTACGGAATTGAGCAGGAATACACCTTGTTGCAGAAAGAGGTCAAGTGGCCTATTGGATGGCCAGTTGGCGGATTCCCAGGTCCTCAGGGACCCTATTACTGCGGTGTCGGAGCTGATAAATCATTCGGCAGAGATATTGTTGATGCACATTACAAGGCCTGTTTGTTTGCCGGAATCAACATTAGCGGAATTAATGGCGAAGTGATGCCAGGCCAATGGGAATTTCAAGTCGGTCCTGCTGTTGGTATCTCTGCTGGAGATGAATTGTGGGTTGCTCGCTACATTTTGGAGAGGATCACAGAGATTGCTGGAGTGGTCCTTTCTTTTGATCCCAAGCCAATTCCGGGTGATTGGAATGGGGCAGGAGCTCACTGCAATTACAGTACCAAGTCCATGAGGGAAGAGGGAGGCTTTGAGATCATCAAGAAAGCAATTGAGAAGTTGGGACTGAAGCACAAAGAACACATTGCTGCATACGGTGAAGGAAACGAGCGTAGGCTCACCGGACGACACGAAACAGCTGACATCAACACTTTCTTATGGGGAGTGGCGAACCGTGGTGCATCAATCCGGGTGGGGCGAGACACGGAGAAGGAAGGAAAGGGATATTTCGAGGACAGGAGGCCAGCTTCGAACATGGATCCATACGTGGTGACATCCATGATTGCGGAAACTACCCTCTTGTGGAAACCATGAAGAAAGCAAAAAGCCTAGAAAAGAAAGGGGAACATTGTTGTTTGATGAAAGCCTTTATGTGGGAGTATAGACAGGAATTTGTTTGTTACTATTAACATTTTAGTTACTATTATAAGTTTCCTATTTTCTATGCTCCTGTTTGGCCCTTATGTGGGAGATGTAGCAAGGTTGATAAGATTTATGTACTTCCTTCTTCCTTGCCTTTAGCTGGTTGTTCTGCGTTTTCTGTGTTGAATAATGTAAAACGCTTCAACTTTTAAATCATCAAAAAAAAAAAAAAAAAAA
>EFI_000114
GCATGATCTCTAACTCCACCAGTGTTGCTGAGGTGTTCTCCCGGATTGACCACAAGTTTGATCTTATGTATGCCAAGCGTGCCTTCGTGCACTGGTATGTCGGTGAGGGTATGGAGGAAGGAGAATTCTCTGAGGCCCGTGAGGATCTTGCTGCTCTTGAGAAGGATTATGAAGAGGTTGGTGCTGAATCTGCTGAGGGTGAGGACGATGATGGAGAAGAGTATTAAAGATACCTTGTGTCTTTGAATCTACTATCCTTAATCATGTTTCTGTTATGCAGTTTCTTATTGATTGCTCTTTCTGTAATGTTCTAATTTGAAGCTATCTTTGCTTCAAAGGCTTGGTTTTTCTATAATTAATATGAACTTTTAGCATGAATGCTATATATATCTGTTTCGTAAAAAAAAAAAAAAAAAA
>EFI_000115
GGTTTTTCCAACTACCTTTTCCTTTATACGTCTCCCTATTATAAGGGTAAGAGATTCCATTTTTCTCTTCGTCTGGTCATTGGTATCCTGTCCTCTTCAATCCTCCAACAGAGCGCGAGTAAACCAGCTCCGATGGCAGCTTCTCTGTTCTTCTTCACGCTTTTGCTATTCCTTGGGACCATCTCTATTTCTCACTTTCAGGTTATTGCTGTGGAACCAGATTCTAAACTGAAGCTTAGCTCTGGGATCCTCAAGGAATCTATATCTGAACAAATCAATCAAAACCAAAATGCTGGATGGAAAGCTGCCATGAATCCTCAATTTTCCAATTATACTGTTGGCCAATTCAAGTATCTTCTTGGAGCCAAACCAACTCCCAAAAAGGAATTACTTGGTATACCTGTTAAAACTCATCCAAAGTCCTTGAAGCTGCCTAAAGAATTTGATGCCAGAACAGCCTGGTCACAGTGCAGCAGCATCGGAAGAATTTTGGATCAGGGTCATTGTGGATCTTGTTGGGCTTTTGGTGCTGTTGAATCACTGTCTGATCGGTTTTGCATCCACTTTAGCATGAACGTATCTTTGTCTGTCAATGATCTATTAGCATGCTGTGGATTTTTGTGTGGAGATGGTTGTGATGGAGGGTATCCAATCTATGCATGGAGATACTTTGTCCACCATGGTGTTGTTACTGAGGAGTGTGAACC
>EFI_000116
CGGAGGAGGCGGAGGCGGAGGCGGAGGAGGAGGAAATACTGTTTTCATGGATTCCTCCACTTTGCAAATGATGGGTTTTGGGGTTTCTTCGTCTTCTTCATCTCCTAATTCCTCTGATTGGAGCCAAACCTTACTGAGAGGAAATTCCATGTTGCAAGAAGATATGAATTCCACAGCACTAAACACATCAGAAATCCAAAAAGATTGGAGTCCAAAAAGCTTCACTAGTACACCAGAAGATTTCACTATAGAGCAACAACAACAACAAAGGCTAAACCCTTTAACAAGTTCAGGCAATTCATCATATGGTAATTACCAATCAACACCATTGATACAAAGCTTATTCGGACCGTCCGATCATCATCATCATCATCATCAACACAATCATTTTACGACGATCGGACGGGCATGAGCTACTCTAGCTCCTCCCCTCAAAACTATGGAACTATGTTGAATGAATTATCAACCCCTACTTGGCCTAAACTTGCTTCCTTTTTAAAACCGTCATCGCCACGTCAGCAAAGTCAAAGTCCGAGTGGATTGCACTTCTCTAACAATACACCCTTTTGGAATGCCTCGTCAGCCGATCAATTTCTATCGTCTTCTTCTTCTCAACCCCAGTTTCTTATCTCCGCTTTCGAGGACAAACCCAATTCGCCAAGTCCTACCTTAAAGTCAAACAATGAAGTACAAGTTCGTGACTCGGGATTCGTCGGTAAAAAAGGAAGCGAGCCAGCATTCAAAAGGCCTAGAATTGAAACACCATCGCCATTACCAACTTTTAAGGTCCGGAAAGAAAAGCTAGGAGACCGAATAACTGCCCTTCAACAATTGGTTTCTCCTTTTGGAAAGACTGATACTGCATCTGTCCTCCATGAAGCCATTGAATACATCAAGTTCCTTCATGATCAAGTCAATGTTTTAAGTACTCCATACATGAAAAATGGGAATCCCATTCAACATCAACAGGTTGTGAAAGAAGCAGAAGGGTCAAACCAAGATCTAAAAAGCCGAGGATTATGTCTTGTCCCAATCTCAAGCACATTCCCTGTAGCCAATGAGACCACTGCTGATTTCTGGACACCTACATTTGGAGGTACTTTCAGTGTAGCATATCAATTCAACCAAGATGCCATTGATGATAACTTCAATACAAAAAAGAAGATAATTTAGGAGATGAACCTTTGTGCTAGCTGTACCAGTCTTGAGCCAAAAGCTAAAGAAAACAAAAGAAAAAAAAAGTGAAGCAGAAAAAAAAGAAAAAGAAAATAATAATAATAAAAGAAAGAAAAAGCAAGTGACCCTTCAAAGATGCACA
>EFI_000117
AAAGCCCCTCGAAAAACCCCAAATTCAGAAAGCGAAAGGTGTGAGATTCTTCCGAGAATTCCAAAATGGTGTTGGCAGAGTTATGCTCATTTCATACAATCCCTAAACCCCCAAAATTTCTCTCTTCCCTCGAAAACCCCCAAATCCAGAAACCGAAGGTGTGAGATTCTTCTGCAAATTCCAAAATGGTGTTAGCACAGTTAGGCGGGAGCATATCCCGAGCTATCCAGCAGATGAGCAATGCCACCATTATTGACGAGAAGGCCCTCAATGAGTGTCTCAACGAGATCACCCGTGCTCTCCTCCAATCTGATGTCCAATTTATGCTCGTACGCAATATGCAAACTAATATCAAGAAGATCGTCAATCTTGAAGACCTTGCTGCTGGTCACAACAAGCGGAAGATCATCCAGCAGGCAATTTTTAATGAGCTATGCAAAATGTTGGATCCCGGAAAGCCATCTTTCACCCCAAAGAAAGCGAAAACTAGTGTGGTTATGTTTGTTGGATTACAAGGGTCTGGTAAAACCACAACATGTACCAAATATGCATATTATCATCAAAAAAAAGGTTGGAAACCTGCTCTGGTCTGTGCTGATACATTCAGAGCTGGTGCTTTTGATCAATTGAAGCAGAATGCCACGAAAGCGAAGATTCCATTTTTCGGAAGTTATATGGAATCAGATCCTGTGAAGATTGCAGTTGAAGGAGTGGAAAGATTCAAAAAGGAAAATTGTGATCTTATTATTGTTGATACTAGTGGGCGACATAAACAGGAAGCAGCTCTTTTTGAAGAAATGCGTCAAGTTGCTGAAGCAACGAAACCAGATCTTGTCATATTTGTTATGGACAGCAGCATTGGTCAAGCTGCATTTGATCAGGCTCAAGCATTTAAGCAAAGTATTGCAGTTGGAGCTGTCATTATTACCAAGATGGATGGTCATGCAAAGGGTGGTGGTGCACTTAGTGCTGTTGCAGCAACAAAGAGTCCTGTTATATTTATTGGAACAGGAGAACATATGGATGAGTTTGAAGTTTTTGATGTTAAACCTTTTGTTAGTCGCCTATTAGGCATGGGTGACTGGTCCGGATTTATGGACAAAATTCATGAGGTTGTTCCTATGGAGCAACAACCCGAGCTTCTGCAGAAACTCTCAGAAGGAAACTTTACATTGAGGATTATGTATGAGCAATTTCAGAACATACTCAAAATGGGTCCCATTGGCCAGGTATTTCAAATGCTTCCTGGATTTAGTTCTGAATTGATGCCGAAAGGTCGTGAAAAGGAAAGCCAGGCAAAGATTAAGCGGTACATGACCATGATGGATTCAATGACAAATGAAGAGTTGGATAGTACTAATCCAAAACTTATAAATGACTCACGAATTATGAGGATAGCACGGGGTTCTGGGCACCAAGTTAGAGAAGTGATGGAAATGTTTGAAGAGTATAAGCGTCTTGCTAAAATCTGGAGCAAAATGAAGGGACTGAAAATTCCTAAGAAGGGTGAAATGAGTGCTCTATCAAGAAACATGAATGCACAACACATGAGCAAAGTCCTCCCTCCTCAGATGCTAAAGCAGATAGGTGGCATGGGTGGGTTGCAAAATTTGATGAAGCAAATGGGTTCTTCCAAGGACATGATGGGGATGTTCGGAGGCGCGGACAAATAGAATATGATTATAACTGCACTAGTTGGTTGAATCGGATTTCAGTTAATAGCTTGGCAGGACAAAGAAGCAGAAGTATACAGGCTGCGTGATACTACTAACTGCTTGTCTGCATGCATAAGTCTTGAAGGTTGGGCATATGGTGTTATCTTTATCTGGTATGGCAATGTTGTCATCTTAACATTAATTAATGTTGGCAATCAAGTACTTTAGTTTACGCTTTTATATACTCTAGGTGTATTTTAATGGGAAAAAGAGAATAACACAGAAACATCTGGCAGTTTGAGATTTCAGGACATTGAATATAAATATTTGGTTTTGCATTTGTTCCCACGGATTGAGAACTTTTATTGTGAATTAGTCTGGCATTGATGTGTACAAAATACATGCTGATATTTTGCCTAGGACTGGGAGATCTCATGGAGTTTACTTCAGACTGATCAATGAAGCATATTC
>EFI_000118
CTACTCCATCCTCCTCCGCTGTCAATCCGACTGTAAAACCCATATGGATCAGAACTCAATTCGCCTCCATCGTTGACGCGATTTTCTTTCTGCAACTCATTCCCTGCGGTACACGACACTTGAAGCTTTAGAAAGCCGAACCCTATCCTATCCATGTCTAGTTCAACCCCGACGATATTGACTTTATCAGTATTACTATTATACTGCCTTTTAGGATTAGGGTTTGGTTCAATTTTTGGTGAAGCTTTGAAGATACCTTTCAGGCCTAAAGATGTGCTTCCGATTTTGCCCCGTCAGATATCCTGGCCGGTACTTAACAATCTCCATAGCCCTGTTGATTTGATGCCCTATTTTGTTGGCACTGTGGCTCCAAGTAATGGCTCTATTAACTGGAAAGGAGCTTGCTTTTATGAGAATGAGGCTCGCCTTGACTTCACCCAAGGCGATCAAGACCGTCCTGGCTTGGGAGGCGGCGTTCTCTACCTTAAGACATCTGAAGCACACAGCTGGACTTGCATGGATTTATATGTTTTTGCCACACCATATAGAATCATGTGGGATTACTACTTTTCTGCACGGGAGCATACTTTGAAGTTCGAGTCATGGGAAGAAGCTGCAGAAATGGAATATGTGAAGCAACATGGAGTTTCTGTTTTTCTCATGCCAGCGGGAATGATGGGGACTATGCTTTCTTTAGTAGATGTCTTGCCTCTCTTCTCTAATACTGCGTGGGGTCAGAATGCTAACTTGGCTTTTCTAGAGAAGCACATGGGTGCCACATTTGAGAAACGTCCTCAGCCGTGGAAATCAACAATTAATCCTGCTGATGTTCATTCTGGGGATTTTCTAGCCTTGTCAAAGATCCGTGGTCGTTGGGGTGGATTTGAGTCATTGGAGAAATGGGTGACTGGTGCATTTGCTGGTCATACAGCAGTTTGCTTGAAGGATGAAAAGGGTAATCTCTGGGTTGGCGAATCAGGACATGAGAATGAAAAGGGTGAAGAGATTATAGCAATAGTTCCATGGGATGAGTGGTGGGAACTATCCCTGAAAGATAGTTCGAATCCACAAATAGCTTTGCTTCCTTTACATCCGGATGTGCGTGCTAAGTTCAATTCCACTGCAGCTTGGGAGTATGCTCGGAGCATGTCAGGGAAGCCATATGGTTACCACAACATGATATTTAGTTGGATTGATACAATAGCCGACAACTATCCGCCTCCTCTTGATGCTCACTTGGTGATTTCTGTCATGTCTATGTGGACTAGGGTGCAGCCTGCTTATGCTGCAAACATGTGGAATGAAGCGTTAAATAAACGATTAGGGACTGAGGATTTGGACTTGTATGGAATTTTAGCAGAGGTTGAGAAACGCGGCATAGCCTTTGATGATTTGCTTACAGCTCCAGAACAAGATGATTGGATATATAGTGATGGGAAGTCAACAACATGTGTTGCCTTCATCCTTGCAATGTACAAGGAAGCTGGAGTCTTCGGTCCCATTTCCAGCAGCATTCAAGTAACTGAATTCACTATTCGCGATGCGTACATGCTTAAAATTTTCGAGAACAACCAAACTCGCTTGCCTGCTTGGTGTGATAATGACAAAGGTCGTCTCACATTCTGTCAGATTCTCGGTGAATACCGGATGGAATTGCCTGATTACAACACCATAGAGCCTTACGCCAATATGAACGAGAACTGCCCATCCTTACCTCCCATTTACGATAGGCCAATTCAATGCTAATTTCAATTCTGACCTATTTCCTAATATTGAAAGGGTGGTTGAGTTCCTTATCTGCAGAGATGTATTGTCGCGAAACCGATCATATTGGAATATATGCTATTAGTTAATGCTAATGTGTTATATAGTTGCATATCAACGTTCTGGAAAATGTAAAGCTGTAGATAAATGTTATTCTAGCAGAATGAAGACATTGTTCAGAGTGTCAAGCATTACAATGACTTGGGACTGTGTGATTAAATGTTTTTATTACAAATTAAGGATTGAAAAATTAAATTTGACCATCC
>EFI_000119
GGGGAAAATGTTCAAACTTGGTTTGGAGCTTGAAATTATAATGTTTACTACTTTGATTAATGAGTTACATAGAGAAGGTAAGATTGCCAAAATAGTAAATTAGCTTGATTAGATAGCAGCCATGGATTATAAACTTTATATGTACAGATATAATGTAATTGCCAATGGCCCAACTTCTTTTGCTTTTGCTTCCGAGCCTTGGTCCTTGTCTTCTTCAATAAGATGACCATTGGACAATCACATTATAAATGTACAAGTATGGTTTAAACCCATAGACTACCATTTTTGCTCAAACAAATCTACAAGTTCAACAATTTCACTCTCTCTATATTAACCCAATTAATCAAATTAATAAACACTATATCTCAAGTTACAGAATAGTTTTAACAGCTGTGCCTGTCCGTGGTAAAAAAAACACAAGTTAGCACCAAATTCCATCATTTCCACCAGTGAAAAACACTTCATCCTTCACAACATTAATATCAGCCTCTGGCATTGTTCTTTTATGCAAATGGCCTACTTTATTAAGGCAGTGAAAAAGAAAGAGGCGGATC
>EFI_000120
ATCTTGAATCTATTCCATTCCCTTTATCTTCTCTTTCTCTTTTAATCTTGATAGATTGATTTTTCTGGTTTTATCTCATAGATTCTGTGTTTAATTCAACTTGTTCTTGTTTAGGGAAGCTTAAGTGACTAAATCTCTGAAAGTGCGTCTTCTAAGTGGTTAGCTCTTTGTTTAGAAGATTCCAGTAGCTGAACTGTTTGATTTTATTTCAATGAGAGATTTTTATGCTACTTCCCAACAACAAAAGCTTAAATTGGAGTAGATTTTGTTTCAAAAACCCGCAAAAGAAATGGTGTCAAGGTCATACTCGAATCTCTTGGAGCTCGCCTCAGGGGATTCTCCGTCTTTTGGTCGGATGAGCCGACGAATCCCGCGGATTATGACGGTGGCCGGCATAATCTCCGACCTAGATGATGACCCCTCGGAGAGTGTATGCTCTGACCCATCATCTTCTTCGGCACAGAGAGACCGGATAATAATTGTCGCGAATCAGCTGCCAATAAGGGCTCAGCGAAAAACGGATGGTAGTAATAATAAGTCTTGGATTTTCACCTGGGATGAGAATTCACTTCTGCTCCAGTTGAAAGATGGGTTAGGGGATGATGAAATTGAAGTTATTTATGTTGGTTGTTTAAGAGAGGAAATTCATCCTAGTGAACAAGATGAGGTTTCACAGATACTTTTGGAGACTTTCAAATGTGTGCCTACATTTATTCCTCCTGATCTTTTCAGCAGGTATTATCATGGTTTCTGTAAGCAGCAGCTTTGGCCTTTGTTTCATTACATGCTGCCTTTGTCACCAGACCTTGGAGGTAGGTTTAATCGATCGCTGTGGCAAGCATATGTTTCGGCTAATAAGATTTTTGCTGATAGGATTATGGAGGTGATCAACCCTGAAGATGATTTTGTATGGGTACATGATTATCATCTTATGGTGTTGCCCACTTTCCTTAGGAAGAGATTTAATAGGGTCAAACTTGGGTTTTTCCTCCATAGCCCCTTCCCTTCGTCCGAGATTTATAAGACATTGCCTATTCGGGAAGAGCTTCTTCGAGCCCTGTTGAATTCGGATCTGATTGGGTTCCATACTTTTGACTATGCTAGGCATTTCTTGTCTTGCTGTAGTAGAATGCTTGGTCTTACCTATGAATCCAAAAGGGGATATATAGGGGTTGAGTATTTTGATGCTCACAGTTCTACCAATATTGCCTGTTGGTATACACATGGGTCAGCTTCAGTCAGTTTTGAGTCTTCCAGAGACTGAAGCAAAAGTTGCGGAGCTCATTAAGCAGTTCCGTGACCAGGGTAGGATAATGTTGTTGGGGGTGGATGATATGGATATCTTCAAGGGCATAAGTTTGAAGCTACTGGCAATGGAACAGTTGCTTCTGCAGCATCCGGAGTGGCGAGGCAAGGTAGTCTTGGTTCAGATAGCAAATCCTGCTAGGGGTAGAGGAAAAGATGTGAAAGAGGTCCAGGCTGAGACATATTCCGCTGTGAAACGAATCAATGAAGCATTTGGGAAGCCTGGATATGATCCTCTAGTGTTGATTGATGCACCAATGAAGTTTTACGAAAAAGTGGCGTACTATGTTGTTGCTGAGTGTTGTTTGGTCACTGCTGTGAGGGACGGAATGAATCTCATACCTTACGAATACATAATCAGTCGCCAAGGAAATGAACGACTCAATAAGGTTTTGGGACTCGAACCTTCTTGCCCGAAGAAGAGCATGTTAGTTATCTCGGAGTTTATTGGTTGTTCCCCATCACTTAGTGGGGCAATTCGAGTAAACCCCTGGAATATCGATGCAGTAGCAGACGCAATGGACTATGCCTTGGAGATGGCGGAGCCAGAAAAACAACTTCGACATGATAAACATTACAAGTATGTTAGTACTCATGATGTTGGATATTGGGCGCGTAGCTTCCTTCAAGATCTGGAGAGGACATGTCGTGATCATTCAAGGAGGAGATGCTGGGGTATTGGATTTGGATTGAGCTTCAGAGTCATAGCACTTGATCCGAACTTCAGAAAGCTTTCAATGGAGCATATCGTGTCAGCTTATAAGAGGACCACAACTAGGGCGATTCTTCTGGATTATGATGGTACTCTGATGCCTCAGGCTACAATTGATAAGAGCCCGTCTCCTAAAACAATCGACATCCTAAATAACTTATGTAGAGATGAGAACAATATTGTTTTCCTTGTTAGTGCTAGAAGCCGCAAAACACTTACTGAATGGTTTTCTCAATGTGAGAACCTAGGATTAGCTGCAGAACATGGCTACTTCCTCAGGCTAACGCGAGATGCAGAATGGGAAACATGTGTGCCTGTAACAGACACGGCTTGGAAACAGATTGCAGAACCAGTGATGCAGCTATATACTGAAACAACTGATGGGTCCACTATTGAGGATAAGGAAACTTCACTGGTATGGTGTTATGAGGATGCGGATCCAGATTTTGGCTCATGCCAAGCTAAAGAACTTCTAGATCATCTCGAGAGCGTCTTAGCAAATGAACCTGTAACAGTCAAGAGTGGTCCAAATACAGTGGAAGTTAAACCTCAGGGAGTAAGCAAGGGGCTCGTGGCGAAACGATTACTTTCAGCGATGCAAGGAAAGGGATTGTCACCAGACTTTGTTTTGTGCATCGGAGATGATAGATCCGATGAAGATATGTTTGAGGTAATCATAAGTTCGATGGCAGGCCCATCTATTGCTCCGAGGGCAGAAGTATTTGCATGCACTGTTGGGAACAAACCAAGTAAGGCTAAATATTATCTGGATGATACAACAGAAATCGTTAGACTGATGCAAGGTTTAGCTTCAGTCTCGGAACAGACAATTACTATGTAGCTGAAATGAAAGGTGTAGTTCTACATCTTTGCTTCCACTGTAAGTTTTAAGCATGTAGGTTGAGCCGAGGGGCACTCTAGTTTCTGTGTAATTTATGAGTGCTGCTTTAGAAAAACAAAATTGTGCAAGTGGTGTTTGATCTTTTCCTAGTGAAGCTGTAAATATATGTTTGTGCTTTGAACTTGAGCTTGTTGAAACTGCAATTTAGAGGATTTCCCATGTTCTTCTTTATTTCATTGATTTAGCCA
>EFI_000121
TCTTCAGCTTTCGCAGTTTTTTTCCTACTCTACTCTCTCTAGTCTACCCCAACCCGAACGCCTTCACTGGTCGTGCAATGAAGACTATTGCAGTTTTCCTCTTCCTGGCGCTCTTCTCATTTGTTATAGCCAAGAAATCGGGCGATGTGACTCAATTACAGATCGGGGTTAAGCATAAGCCTGAATCTTGTGAGATCCAGGCTCATAAGGGAGATCGAATCAAAGTACATTATCGGGGAACACTCACTGATGGAACTGTTTTCGATTCCAGCTTTGAAAGGGGTGATCCAATTGAATTCGAGCTGGGTAGTGGTCAAGTTATTAAAGGATGGGACCAGGGTCTATTGGGGATGTGTGTAGGTGAGAAGCGAAAGTTGAAGATACCTGCTAAACTCGGTTATGGGGAACAGGGCTCCCCACCTAAGATACCTGGTGGAGCAACACTTGTATTCGACACAGAGCTTGTTGCGGTGAACGGGAAACCATCAAGTGATAGTGAGCTTTAGTCACCAGCCCGGAGCATTGGCGGTTATTATCATTGTTCTTTTTACTTATTAATGCTGGTGTGTCAAAACATTATTATGGATAGTAAACATAAACAAAGCAGAGAACTCGAGAATTCTGG
>EFI_000122
CGTTCTAGATATGGGGTCAAAAAGCCAAAATAAATGATTTTATTAGCCCTTATAAAAGGAAAACTGATTCTTGAGAACCCCTTGCACGCTCATGTCACGTCGAGGTACTGCAGAAGAGAAAACTGCAAAATCCGATCCAATTTATCGTAATCGATTAGTTAACATGTTGGTTAACCGTATTCTGAAACACGGAAAAAAATCATTGGCTTATCAAATTATCTATCGAGCCATGAAAAAGATTCAACAAAAGACAGAAACAAATTCAACTATCTGTTTTACGTCAAGCAATACGTGGAGTAACTCCCGATATAGCAGTAAAAGCAAGACGTGTAGGCGGATCGACTCATCAAGTTCCCAT
>EFI_000123
ATGATATGTGGGAAGATCTGATACTCAAGGCCAAAAATGGGGGAATAGATGTCATTGAGACCTATGTATTCTGGAATGTACATGAGCCTTCTCCTGGGAATTACAATTTTGAAGGGAGATATGATCTGGTGAGATTCATAAAGTTAGTGCAGAAAGCAGGCCTTTATGCTCATCTTCGCATTGGACCTTATGTTTGTGCAGAATGGAATTACGGTGGCTTTCCTCTCTGGTTACATTTTATACCTGGAATCAAGTTTCGAACTGATAATGAGCCATTCAAGACGGAAATGCAGCGATTCACGGCTAAGATTGTGGACATGATGAAGCAGGAGAAGCTTTATGCATCTCAAGGAGGACCCATCATTCTATCACAGATTGAAAACGAGTATGGGAACATTGATTCTGCTTTTGGCCCTGCTGCTAAACCCTATATCAACTGGGCAGCTGGTATGGCCATTTCTCTGGATACTGGTGTGCCCTGGGTCATGTGTCAGCAAAGAGATGCTCCTGATCCCATAATAAACACCTGCAATGGGTTCTATTGTGACCAATTCACCCCAAATTCTAAAAACAAACCCAAATTCTGGACTGAGAATTGGAGTGGATGGTTTCTTTCCTTTGGTGGTGCTGTCCCCTACAGACCTGTAGAATAC
>EFI_000124
CAATTTCGCTGGCTTACCTTCCTCCTCCGTTAGCCATAGTCCCTTTTAAGTTTTATTCTATCTCCTCCTTTCTAGATTCTAGTAGCAAAATCGGGAAGTTTTATCGGTGATAAGGAAGTCAACGCCGGTGGAGGACTTCGTCCTACCTTCATCGCCGGTTCCGGTGATGGGAATACCCTGCGACGACGCTGTTCTGATCGAGAAAGGAAAGAAGCCGGGAGAGCCCCATGTTATCACCGTTAATTGCCCTGATAGGACTGGTCTAGGTTGCGATATCTGCCGAACAATTCTGGATTTTGGACTGTACATCACCAAAGGAGATGTCTCTACCGATGGAAAATGGTGCTACGTGGTATTCTGGGTGGTTCCTCATTCTCCCTCTCTTGTAAGATGGTCAAGTTTGAAGAACCGTCTTCTATCTATTTGCCCATCTTGTTCAGTTTCCTTTTTCTTCAACCAACAACCTGCAACATCCACTTCATCTCCGGTTTACTTGTTGAAGTTCTTTTGCCTTGATAGGAAAGGATTACTGCACGATGTTACTCAGGTTCTCTCTGAACTTGAGCTTACAATTCAAAGAGTCAAGGTTACAACAACACCAGATGGCAGAGTCCTGGACCTCTTCTTCATAACAGACAACATGGAGTTATTACACACAAAAAAACGACAAGACGAGACATGTGAACAATTGCATGCTGTATTAGGTGAATCATGTATCAGCTGCGAACTTCAGCTGACAGGCCCTGAGTATGAATCTCATCAGGGCATATCTTCACTTTCCCCTGTTATTGCAGAAGAATTATTTCAATTTGAGATATCAGATAAAGAAAACCATTCACAAGTTCTTAGCCAATTGAAAAAGGTCATCGTATCTATAGACAATTCACTGAGCCCTGCTCATACATTGGTACAAGTACATTGCATTGATCAGAAGGGCCTTCTTTATGATATAATGAAAACTTTGAAAGACTGCAATATTCAGATATCTTATGGCCGATTTTCACCAAAGAAAAATGGATATCGTGATTTAGATTTATTTATTCAGCATAAGGATGGGAAGAAGATTGTGGATCCTGAGAAGAAAAATGGATTGTGCTCTCGTTTGAAGGTGGAAATGCTTCACCCGTTACGTGTGATTATTGCAGACCGAGGTCCTGATACTGAACTTCTGGTTGCTAATCCAGTTGAACTATCTGGAAAGGGAAGACCAAGAGTTTTCTACGATGTTACTTTTGCTCTAAAATCACTTGGGATCTGCATATTCTCGGCTGAAATTGGAAGATATTCCACATCAGAGCGGGAATGGGAGGTTTACAGATTTCTTCTGGAGGAGAATGGAAAATTTCAATCAACAAATACTGCAAGTAGAAATCAGATTGTAGATACTGTTAGAAGAACACTAATGGGCTGGTGAGTGGATTTATCATTTGCTTGGAAATTTTGATTTTGCGTTCTTTAATGGGTAGTGTGATCTGTTGATAATTTGTACAGCGCATAAGTCCTGAGTTATTTAGATGCATAATTGGCTTGTATTGTCTTCTGGAATCACCATTTACTCTGTCATTGCATCTTTGTAAAGTTGAGTTTTTTTTCGTAATGATTGTAAATACCTTTTGTGAACTGTCTGATCAGACAGAGACTCCCTACTCCTTTGTGAAATGAGCTTCCAAATTGAAACACCTCTTGGTTAATTTATTAAGTTACCGAG
>EFI_000125
CACAACTTGGTGTTGGAGTTTCAATTTTCTCCTGTAACCTAGAAATCCCATTCTCTTTCTTCCTCCTCCTCATGGCTACCACAAATCTTTCCCCTCTTTCTAAACCCTCTCTTTCTTTCAACTCTAATCATCAATTTCCCCGCAAATCCCCTCTTTTTCTTCTTCCCAAAACCCTCCTTAAACCTTCTCTTCTTTCTCATCCCCACAAACCCCACCTCTCTTTCTCCTCCCAAAACCCTCTCTTTCATGTTATTTCCGGCGATGCCGATTCTTCTTCTTCTTCTTCTTCTTCCTTTGATGATGATGATGACGATAAGCCCCGTGAGGAGTGTGGTGTTGTTGGTATTTACGGCGACTCTGAAGCCTCTCGTCTTTGCTATTTAGCTCTTCATGCTCTCCAGCACCGCGGCCAAGAAGGAGCCGGTATTGTTGCTGTCAATAACAAGGTTTTACAGTCTATTACTGGTGTTGGGTTAGTCTCCGAAGTCTTCAACTCCTCTAAGCTTGACCAGTTGCCCGGCGATTTAGCTATTGGTCATGTTCGGTACTCTACTGCTGGCTCTTCTATGCTAAAAAATGTTCAACCTTTTGTTGCTGGTTACAGGTTTGGCTCTGTTGGGGTTGCCCACAATGGGAATTTAGTCAATTATAGAGAATTGAGGGCTATGCTTGAAGATAATGGTTCAATTTTTAATACTAGTTCTGATACTGAGGTTGTTTTGCATTTGATTGCCATTTCCAAGGCTAGACCTTTCTTTCTAAGGATAGTTGATGCCTGTGAGAAGCTAAAAGGGGCTTATTCTATGGTGTTTGCTACACAGGATAAATTGGTTGCTGTCAGAGATCCTTATGGGTTTAGGCCTTTGGTTATGGGTAGGAGAAGTAATGGTGCTGTTGTTTTTGCCTCTGAAACTTGTGCTCTTGATTTGATTGAGGCCACCTATGAGAGAGAGGTTTATCCTGGTGAGGTTTTGGTGGTTGATAAAGATGGGGTTCAATCTCTTTGCTTAATGACTCATCCTGAACCGAAACAATGCATTTTCGAGCATATTTACTTCTCTTTGCCTAATTCGGTTGTGTTTGGTAGGTCTGTTTACGAGTCAAGGGAGTATTTTGGGGAAATTCTAGCCATGGAGGCTCCTGTTGATTGTGATGTTGTGATTGCTGTCCCTGATTCAGGGGTTGTGGCTGCCAATGGTTATGCAGCCAAAGCAGGGGTTCCATACAAAATAGGCTTAATAAGATCACACTATGTAGGAAGGACATTCATCGAGCCATCCCAGAAGATTAGGGATTTCGGTGTTAAGCTTAAGCTCTCACCAGTGAGAGCTGTATTAGAAGGGAAAAGAGTTGTGGTTGTTGATGATTCAATTGTGAGAGGAACAACCTCTTCCAAAATTGTTAGGTTGCTCAAGGAAGCTGGGGCTAAAGAGGTCCATATGAGGATTGCTAGTCCTCCGATCATTGCTTCTTGTTACTATGGAGTAGACACACCAAGTTCTGAAGAGTTGATATCTAATAGGATGACTGTGGAGGAGATAAGGGAGTACATTGGTTGCGATTCGCTCGCGTTTCTACCGTTGGATAGCTTGAAGAAATTGTTGGGGGAGGATTCTCCGAGCTTTTGCTATGCTTGCTTCTCTGGGAAGTACCCAGTTGAGCCAACTGAACTTAAAGTGAAAAGTATTGGTGATTTTGTGGATGATGGGTTGAATGGAAGTATTGACTCCATTGATGGAGGTTGGGTTCAGGGACCGCGAAATCAGAACAAGGAGAAGTTTAGTGATGTCCAAAAGTTATCATCTTTGTCATGATACTGTTGTTTGATGGGTTAACACAGATGATCATATCTTGAGTCATTATAATATGAGTTTTACATGCTTATTTGGATTAGTTTTGGTTTGCTA
>EFI_000126
CTTTGTTATAGTTGCTTTCTTCTCCCGCAGAAACTCCACACTTCACTCACTCTCTCTGCTTCTTCTTTTTCTCTCTGTTTTCACTTTCTCAGTCTCTTCCAATGTCGTCAATGGAGTCTCTCATCCTCCAGCTCCACGAGATTTCCGCCGTTAAATTCGGAAACTTCAAGCTCAAATCCGGCATCTCCTCCCCAATCTACATCGACCTTCGCCTCATCATCTCCTACCCTTCCCTCCTCAGCAACATCTCCCAAACCCTAATCTCCTCCGTCTCTTCCACCTCCTTCGACGTCATCTGCGGCGTCCCTTACACCGCCCTCCCTATCGCCACCTGCGTCTCCCTCTCCAATAACATCCCAATGGTCATGCGCCGCAAGGAGGTTAAAGACTATGGTACTGCCAAGGCCATTGAGGGCGTTTTCAACCCCGGACAAACTTGCCTTATTGTTGAGGACCTTGTTACCAGCGGCACCTCCGTTCTCGAGACGGCGGCTCCTCTGCGTGCGGCGGGATTGAATGTGACGGATGCTGTTGTTTTGATTGATAGGGAGCAAGGTGGGAGGGAGAATTTGGAGGGGAATGGGATTAAATTGCACGCGATTATTAAATTGAGTGAGATGGTTAGGATTTTGAGGGAGAAAGGGAAATTGGATGAGGAGACGGAAAAAATGGTGATGAAGTTTCTGGAGGAGAATAGGAAAGTGGCTGCTCCGGCAATGGAGAAAGTTAGGGTTAAAGCTTTGACATTTGAAGAGAGAGCGAAATTGGCTAAGAATCCTACAGGGAAGCGATTGTTTGAAGTGATGGTGAAGAAGGAGAGTAATTTGTGTTTGGCTGCTGATGTTGGAACTGCTGCTGAATTGCTTGATCTTGCAGAGAAAGTTGGACCAGAGATATGCATGTTGAAAACTCATGTGGACATACTGCCTGATTTCACCTCTGATTTTGGTTCAAGACTTCGCTCGATTGCAGACAAGTATAATTTCTTAATTTTTGAAGATCGCAAGTTTGCAGACATTGGAAACACCGTGACAATGCAGTATGAGGGGGGTATTTTCCATATATTGGAGTGGGCTGATATTGTTAATGCTCATATTATATCTGGTCCCGGAATAGTGGATGGACTGAAATTAAAGGGTTTGCCTCGCGGAAGGGGTTTGTTACTGCTTGCTGAAATGAGTTCAGCTGGTAACTTTGCAACTGGAGAGTACACAGCTGCAGCCGTAAAGATCGCAGAACAACATTCCGATTTTGTAATCGGCTTTATCTCTGTTAATCCAGCATCATGGCCAGGGGCTCCGGTAAATCCAGCATTTATCCAGGCAACCCCAGGGGTTCAGAAGGTGACCGGTGGAGATAACCTCGGCCAGCAATATAATACTCCATTCTCGGTGATTAACGATAGGGGTAGCGATATCATCATCGTCGGGCGAGGAATTATAAAAGCAGCAAATCCTGCAGACACAGCTCGAGAATATCGTCTTCAAGGATGGGATGCATACTTGGCTAAGTGCGTGTGAGGATGCATTTTGGTCAGCGTCTCTCCCTTGGTTTTTCTAATGCTAGTATTGTTCCTTGTTTTCGGAAAACATGCGCTACCATCTTTCGAGTTTTAATTTATGTTTGTTTCCTGAGATTCTGAGAAAATCAAATCCAAAATAACTTATGCGAGGCAATAACTTATCATTCTTAATTTTGTTTCTGATATGAATCTGAAGATTCCATTGTTGAG
>EFI_000127
GGATCCAGAATTCTCGAGTTCCCTAAAGTTGATAATTCATAAATAGGCATCTACCCATATTCTAAACATAAACAAAGAAATGTCAAGATTTTGTTTTTCACAAGGACACATATAAGGTTGGTTGGGAAGACTTACAATATTTCATTAAAACTAACTTCACAGCAAATGATAATTAGTCCAATCATTCCTCAAACTCATGCATGTGATCTAATAGATAGTTCGCTGCGAGTTCTTCATTCTTGTTGCACGCAAAGAATACCTCCAACACTAGGGCTCTCTCAAACCCCATTCCTTCAAGACGCTCAATCGCCTCACGCTCCTCAGGGGTGACAGTCACAGACAGTGGCACTGCTGACGCCAACTGGCCAAGTTCATTCCCCTCTCCTTCAACAGGTTCATTTATCAAGCGCAAAAAATCAGCCTGATGCTCTTGAATGAGCCGCATAAGATGTGGATTTTGCTTCCCAAGCTCCTGAAGCATAGGCTGGAGGATCTGAGGATTTGTTTGTACCATAGCCCGCAAAGCTTGGAACTGTTGACTGTTGCGCAAGAAATCCAAATTCCCTGCATTAGCATTGGCACCCATGCCGGGAATTCCCTGTGGAAATAGATCTAAAGGATTTGCATTTGGGCCAACACTGGTAGGTGCAGCTGGTTGTTCACCCAGGGCAGGTGGATCAGCAGCCTGCCTACTAACTGGAACTTGGGGAACTGGTTGAACTTCAGCTTGCTCAGGTATGCCAGAATAAAGATATTCAACAGCCCTTTCAGGGTTGTTAAAGGCAGCACGTAGAGCACGCACAACAGTTTCACGGTCCCAACTTCCTCCACCCATGTCAAGTATTTGTTGGACGGTTGCCTCTAAGCTGTTTCCAGCAACAAGATTTGATGCAGCTTGTCCATATACGTCTGATTCTGAAGAAACAGGACTAACTACAGGAGTAGACTCAGCAGCAGCTTGTAGTGGTGCTGCAGTTGGAGCAGGTGTTTGAGCAGTCGTTGATAATTGTGTTGTGTTTGGAGGCAAACTAGCAGGTTGGGCTTGGCTAGGAGGTGTAACTGAAGTAGTTGATGGCCCACCTGATGAAACCTTGCTCTTGGTCAACATAATGACAATAAAACTATTTTCAGCAACTTTGTTTTCATCCAGTGTTGTATTATCCTTGAGAACTTTCCCTTGATGAATCAGCATTTGTTGCTCAGCAGGGTAAACATCTTTGCCCTGTACCGTCTCTATATATTTCTTGACATCAGCCACCGTGTCTTCAGGTTTAACTTCGATCTCGAAGTTGGTACCTTTCAAAGTCTTCAACAAAACCTTCATCTTCTTTTCTCGAGTAACGTCGTCCGAGCGATCGTCGATTTCCGGCGAGTCACCTTTCCCCGGCCGCCGCCGGCTAAGCGTCCCACGGCAACAACTCGAGAATTCTGGA
>EFI_000128
AAAAAAAAAAAAAACTCATTTAAGTTCACAATTGTTCCATCTCTTTCACTTTCTTCCCTCTTTTTACTCTGCTGGTCTGCATACTCTACAGAAGCCTCCTTACAGAATGCCCGGAATTCATGGGCCATCGGATTATGCCCGCGAACCACCGCGTCATCCTTCCCTCAAAATCAATGCCAAGGAACCTTTTAATGCTGAACCACTTCGTTTAGACTTGGTTAGCTCTTTTGTGACTCCGGTTGATTTTTTCTACAAGAGAAACCATGGACCTATACCTATAGTTGAGGACATAGAGAGATATTCGGTTACTGTTCGTGGCCTGATAGAGCACTCTGGAGAGCTGTTTATGAGAGATATCTTGAAGCTTCCAAAATATAATGTTACTGCCACTTTACAGTGTGCTGGTAACAGAAGGACTGCCATGAGCAATGTTAGAAAAGTAAGAGGAGTTGGCTGGGATGCTTGTGCCATAGGAAATGCTGTTTGGGGTGGTGCCAAGTTATCCGATGTTCTCGAACTTTTTGGGATATCCAAATTAACAAATACCACAAAATCTGGTGGAAAGCATGTTGAATTTGTGAGCATTGATAAGTGTAAGGAGGAGAATGGAGGCCCATATAAGGCATCAGTTCCACTAAGTCAGGCTACAAACCCTGAAGCTGATGTTTTACTTGCTTATGAGATGAACGGAGAGCCTCTAAACAGGGACCATGGTTATCCATTGCGAGTGGTTGTTCCTGGTGTTATAGGTGCACGATCTGTCAAGTGGTTGGATTCCATTAACATAATTGCAGAAGAATGTCAGGGCTTCTTTATGCAAAAGGACTACAAAATGTTTCCCCCATCCGTGGATTGGGATAATATCAATTGGTCCACAAGGCGGGCACAAATGGATTTCCCTGTCCAGAGTGCAATTTGTTCTTTAGAAGATGTGACAGTAATAAAGCCTGGAAAGGTCAAAGTCAGAGGATATGCGACATCAGGAGGTGGCCGTGGAATTGAGAGAGTGGATGTATCTGTGGATGGTGGCAAAACCTGGATAGAAGCATCCAGACAACAGAAGCCTGGTATCCCTTATATTGCGGATGGCGCAAACAGTGACAAATGGGCATGGGTGCTGTTTGAGGCTATTGTTGACGTGCCCCACAACACACAGATCGTTGCAAAAGCAGTGGACACAGCAGCAAATGTGCAACCTCAATCTGTGCAAGAAATTTGGAATTTGAGAGGCATACTGAACACTTCATGGCACCGAGTTGAAGTTCGAGTTGGTCACTCCAGTATGTGAAAAACATCACCATTTCTGTGTTTTTCGTTTCCTTTTAGTATCAGTGTTGTGTTGATCGGTAGTATAGCTTCACATCACTTGTGCTAGAAACAGTTTGCTCTTTCAACTATCAAGTTGTTGTAATATGAACAAAACTTGTAACCTATTTACTCTTTAGAGATTTGAAGCCAGTTATATATATACAAGTGTATTCTATTTTCAGCACGAATAAAATATTTATTACAGAG
>EFI_000129
CTACTTACTGCAGGATGGCTAAGGGACGGATCTAGGGGTCGGAGAAGGGGGTTTGCGCACCCACTGGTCACCGGAAACTCCATTTAACGTCTTCTTTGGGCATCCCAAAATAAAGCAGAAGAACAAGTATTCATTTACAAACCAATCAATCTTGTCTCAGTGAGCTCTGACAAGGCCAAGGTGCAGATGCAGTATTTGGAATGGCAAACTCAACCCTTAAAACTTCATGGATAGGGCCTCGGCGAATAACCTTGAGAACCTCATTTCCTTCGTCTTTCAGAAGATCTGCCAAAGATACTGAACGAGAATGTGATTCATCCCTCATGCGGAAGCCATGGAACCATCGGCCAAGCTTCCACCATTTCACACACAGTTTCTGCTCTGAAATTTTGCAACTGATGAGTATATCAATGACCTGATCAGCCAGCACATTAAGACAATAGATGCAGTGGTACAACCCAACCAAGTAAATCAGCACACTCAGCTCCGGTTTGAAAAGGAACATTTGGACATCTCTAAGTCCAAGCTTCATTGAAGCTACTTCAATAATTGCTTTATTGAAGTCCCCAAACTCAAGAGATTCAGATTGAGAACAATGCTCCACAAACCGAATCAGAGAAGAAGCTTTACCCCTCATCTCTCTATGCATCCTTATATAACTCTGCTTCCATCCCTCGATGATAGGAGGCGAAGCAGGAGAAGAAGAATCAATCGCATAAGGAATTGGAGGCCATCTCTGTCTGGTAAGAGACTCCCATGTAGAATCCGATCCACAAAGCTCCCTCCAAAACCGAGAGCAACTACCCAATGCGCGAATATCAAGTTCCTCAAGAAGTGATGCTATTTTGAGGGCAACATCGACGGGCAGAGAACTCAGTATGTCAATGTTACTCTCTGTTGATTTCATTCCTGTGATTGAAGAGTTTGCCCTCGAATTTTCAATCGATCATTGAAGTCTATCAATATCGAGATGATTCAATTACGAATAGGGAATTAGGGATTTGAAAATTCTGGTCATTTGTAAAAC
>EFI_000130
TTCCAATAATATCGCATGCTTTTCTTGCATAAAACATAGTAAAAGGTGAACGAGAGGTTATTTCTGGCATGTGAATGCTATTTCTGCTAACTGAATTTCTACGAGTTACAAAGTTTGGCGGGCGTCATAATTTGGAAACCAACTATTTCTTTGAAGATGATATATGATTTCAACCCTTCTTTTCCTAACTAAACAATAAATTCTAAACATTTTTCTTTGGAAAAAAAAAAACAAAAATGAAAACTGGATGCTACACGAAAAATGAATAGAACTAGAGTGAAGTACAACAAGCAGCTAATGCTCTCATTTAAGCTAAGCTACGTGACTCTCCAAAACATGAGAATACCTGGCCAAGTTTTTAATGCCCATGCCATTCGCGTTCTAATGAAAGGGTTGTTTTCAATAATTAGCTTTTTTCCTCACAACTGGCTTCCGAGGTTCCCTTTTTGTAGTGGTCATAAATCCCGGAGCAGGTATTCCGGTTGTTGTTTGATATAAATAATTTAACCTTGGTATACTGATGAAAAGCGCGATTACTGAAACCCCAACAACAAGAGGGAGCACAGGTGCTGCAGTCAACTCCTGTTTGTGGTGGTCTTCCTCAAAAGAGTATCTCAATGGGCCGACATGAATTTGGGAAGTCGTCTCCAGGTCCACCTCAATAGCATCGGACTTGAATTTGAGTGCACTTGATTGAACACTTGATCTGAGCTGCAGGATGTGTTTACCCTTGGGTAGATCCTTCACCTGGAAGAAGTTGGACAGTGGCAATGGAAAGACGGATTCAATCTTAGAAGTGTCACTAGCCGCCTTGATCTCTACCAATAAATGAGAATGAAATTCTTCTATCCTCTTCCCCTCAACATGGCAACTTAAAATGGTCGTATCTGGCTGTTCAAAGACAATAAAATCCAATCCCCTGATATCCTCTGATCCAACCTTAATACTAAAAGATTCGGGTGATGCACGTTCAATTATAGGGGCACCCAAGTGCTTTTCAACTACTTTGATCACATAGGAGGCTTCAGGCATGAGTCCTCTCAGCCTGTAACTTCCAGATGAATCTGTTACTGACTCCTCATAATAGCCTTTTGACTCAGACCGAGCTTCAACTGTTACACCTTCTTTTGGTTGGCCAGACAACAGCGTGACAGTACCTGTCGCACTGTAAGCTACACGGGTAGCCTGGAAAGTGACCGCCTTTGAATCCCCAGAACCAAGTTCTATTGCCTGTGCTGGAGGTGAGAAAGCATACTCCTTTAGCAATGGGCGCAAATAGAAAATGCCAGGAAATAAGTCATCGAAGATGAATCTTCCACCAGCTCCAGATATAGAGTTATTCCTATACCCATCATCACCACTCAACGATAACAGCACAGAAGGAATAGGTTCACCAGCGTCACCCTCCAAATGTATATGAACAGAAATTTGTCCAAGCTTCTGGCATGAAAAGGAATGAGGTCCCACTTGTTTAAGATGATAACCAGGCTTTGAGGCCTCTACACTATAAGTTATATCATCATATAGAGGACCCCCAACAAATGAACCATCGATCCCTGTGGTTGTTTCAAGTGCTATTTCACCTTTCTTGAGTGGTGTAATGCGGCTATCTTCTGTAGCAGATATCTTAACATGCACACCAGGAAGCGGAGGAGAAACTGATCCCTCTACGTACAACCCAGGACGGCCAGAAAACAGAGGAACTGAAGCTTGACAGCCATCATTGGTTATGAAGACAGTATGTTCTACGGGATAAAACAATATCATCTTCTCTCCATCAACCCTAGAGTCTCGGGGGACGAAGGTAAATTTCTGTCCAAAATTAGCCCAGACAGAGTACTCATAGAAAACATTGCTTGTTTGATCACTTCCACTAGATACTGCAGCTGTGCCCTCAACAACACTGCCCTCACTATTTAGCATATCCACAACAATATTCTTGGGTAACTCGAATCTACCATCAGCTGAGCTTAACTCAACCTTGATTTGTCCTTTGAGTAGATACTTCTCTCCTCTCAGATAGATAGGTGAGGGGTTTGATGTATCAATCTTCATTGGTGAGCTCCCAAACAAAATACATGAATTCGTAAAGTAGAGTTCATGCACTCCTGGAGATTCCACGCATATATGCTGGGAACCTTTCTTAATGTTCAAATCAATTGTTGAACTATCTGGCTGAGTTATTTGAGCACCTACATCATGAGTCGAGATAATATTAACCCAGTAACCTTTTTGAAAGAATTCAATTCCTTTGACATCCTTAGCACCAACATCTACATCAATGAAGCTCTGCTCCCAACACCAATTATCTTCACCAGGTCCTTCAAGGGAACTATGTTTCACCTCAAGCCTGTATTTTCCAGGTAAGACCTTCACAAAAAGAAATTCATCACTCCCATCTGTTAAAGTAATGGACTTCCTTTCTTCATTACGTTGACCAGCTAATCTCACTAGGCTAACAGAAACAGAAGGACCGCATTTCTCCTTGCAAGTCACAGAGCCAAACACGTTGACCAGGGCCTGAGAAAATTCGACATTCAACAATGGACTTTTGACAACAACATCAATGTAAGGTGGTAAGAATAGAAGTCGAGGAGCATTTTCAGGACTGGCAGCCAAAGCAGATAACCTGTATTCACCAGGTGGAACCTCAAAGCAGAATTTTCCACTTTCATCTGTCTGTCTAACTTGAGGTTTGGTGTTCTCTGGTCCATGAGTCAAAGCTATCTTTGCCTTGCGGCCAGATTTAACCATCTTCACTGTACCACAAACATCGTAGTAGATTGCCTTAATATCTGCCACTGAAGCCATATTTGGCAAAACCATATACTCCTTCAAGCTGCTGAACTTGTAATGCTCCTTCCTGGCCTCTATTGTATAATGATTTGATGTAACCTGATCAAGCTTATAGTATCCTTCCTTATCAGTTGTAGATCTTTCATGGCCATCAACAATAATTTTAACACCCTCAACCCCCGCATCATTCCCATCAACCACTCGACCTCCAACAGAAAATCCAGTGACCTGAAACTTCTGGGAAACTGTTACATGCTGATGCACGACAGAAACAGATGCCACAGGAGGAGAAATGTCAAATATTGTATTCTCACCCTTGTAAAATGGAACAAGCTCATAACTCCCGCAGGGTATTGCTTTAAATGAGAACATCCCATCGGCATCAGATACAGCATGACAAAGAGGTTTTCTTTGTCCTGTGACATCACCAGCACCTTGGGGACAATCTAATTCTATGACATCTTTGGACTGTAGAAAAATATGTACTCCCAAAATTGGATTTCCCTGAGCAACAACGTATCCATGCAGATCATACCCAGGGACAAAGAAAACATCATCAACTTCACCATTTTCAAAACCCAATTCCACCTCTGTGGAACCTTTCACTTCAACTTTCAGATCAGGATGCGATGCACGAACTTTATATTTTCCTGGAATAATATTGGTGAACAAATAACTCCCTGTTGCTGATGTTTTAACAGAAGAAATGATATCATCACTATCAGATAGTAGTTCAACATTTACATTTGAGGGACCCCCGCTTTTGTCTGAACAGCTCTCTCCACCAACTGCTCCCACCACTCTACCAGATAAGGCAAACCCTGTAAATCGGAAGTTAATATCTTCATTACGATTGCAGCCAGTATCATCAACAAGAACAGGAACTTTTTCTGGATTCCAAGACCATCCTTCAGGTCCATTGATTTTAATTACAAATGAGCCCTTGTCATATACTGGAATGAAGTAATAACCATTTGGAGCACACTGTGTTCTGTCTTTCACCAATCCATCTACCGTGCGAAGCTCCACCGTGATGTGAGAATAATCCAATTTTGTATTAGTTGACTTCCTCGACTTAATGAGCGACGAACTTGCCTCGACAAATCCGCCACATCCGTGGATTGAATTAGCCGAAGCAACTGACAATGAGTATAGTACTATCGAAAAGTAAAGCAAAGCATCTCTCATCTTCATCTCTTGCGGTGCTTTGAAGCTTGGCAAGAGTGTAGCCTGGTCTGGGGCCGGATCGAGATCTTCACATGAGATTTATATTCGTTATTTGATAAAAATGTCTTCGGAGACGAGACGAGGGTTTATGGTTTGAAGAATTTTAATTTTACGTTCTAAAACTCGAGAATTCTGGATCCTC
>EFI_000131
CGCCACAGCACCATAAAAATAAGGAAATTTAAGGCTTTATTTATAACACACTGAAATAGTATTGCATTCAAAGCAATTTTGACAAAACATATTTGTAACTACAATAGCGGTAGCAAAGCATAAAAGTTACCCGTAAGTTCATGGACATATCTAGGGGATCGGGAGGCGGGTTTGAACACTTATTGATCGCCGTATTTGTAAAACTCCATTGGACCTGTGTATGGAATTCCATCCGGTAAACATCCGTAGACATTGGAGCATCTCCTGTCAGTCATTCCTAGATCCGTTATTGGCTCACTGCATAAGTTGATCATGATTCCGTTTGCCGGATGGCTGAGACAACTTCACCGACGGACTGGAATTGTCGCCTTTCCTTGAGAAGTTGTTTTGCAAACCGAAGTGCTTGCTGCTCACATTCAGCTCGTTTGCTAGCAACTTTAATTGATTCAAAATCCTCAACATGAGCTACCCCCACAATTCTCCTTATCATTTTCGCGGCACCAAAACCAAGGGTGTCATGGAGCAAATCTTTCATATAAGCTCTCTGTACAAGGTGTAGAAGCTCAGGGTTATTATAAATTTGCGGAAGATATGCATCTCCAGGTCCATCCTTGTGCTCATCCCAAATTGCAACGAATTTTTTGTCAAAAAAGTTCCATGTATCTTCCATTGTCTTCAAAATCCATTCTTTATATGATTTACGGTCATTTGTCGAATCAGCATGGCCATCTTGAGCATAGTATGCCAAAATCAAGTTTCCAATGAAAGCTCCGATATCAAAACCCATTGGACCATAAAACGCAAATTCTGGGTCAATAACCTGAGTTGAATCAGGAGTAACCATCACAGAACCAGTATGGAGATCTCCATGTATTAACGCTTGGGTCCTTTCACAAAACTTGGATTTCAATCCAGCAACTTCAAGCTTCAAAATGTTATCCTCACGGACTGCCTCAGCATCAAGATCAAGGTAAGGAGAAGTCCAACGGTTATATTGAGATACTCTGTACGGATCAGAGAAAACAACCTGCTCAGTTAGCCTACATAACTCCACATTCCCACAGTACTCAGCAACAGCACGTTTATGCTCAGTGGTTGTAAGATACAGAAGAGATGTATAAAAAAGAGTCTTTGCCATATAATCAGACATATGTTCTGCCAGATGAGGATACTCATTTCCTCCAATAAGCCCTTTTCTCAAAATATGATGTGGTGGCTCAAGGTATCTCATACCTATCAAAGACATTTTCCGGTCAAAGTGATACACTTCAGGGACATGTTCAGGCGACAATCTACCGTGTTCTTTAAGTGCCAGAGCCTCAAAGTATGCTCTTTCCTTAGTCATAGGCCAAGATTCTCCGATACAACGTATGTAAGGAAGTGCCTGCTTGATGACGAAAGAACCATCTGAGCCAACAACAATGTAAACGAAATTGAGATTCCCATCCCCAACTTCTTCGACCTTCAAGTCATCGAATTTTCCCCCAATCTTGTTCGACAAAGCAGGAGTAGCCTTTATATACTCAATCAATGATTTCTCGTCCAGCGGCCTGAACTCCGAAAACGCCATTCTAATCAGCGGCGGAGGCGGAGGAAAGAGGGTGCAGTGTTTTAAGCAGGGGAAGGGAAGAATCAAGTGAAGATGACGGCTGGGTGAGCAAGACCGAAATGGAGGGAAAGGGTTGATCCATGCTGGACCTATTGGCGAGGCGAGAATTTAGGGTTTCCTGCCCCTGGTTCATTGAATCTAGCCATTTTCTTTCTGAGATTCTTTACCTATTGACTAAAAA
>EFI_000132
CCAGAATTCTCGAGTTGAGAGTTTGTAAAGCAAGCTTTTCTTTTTCTCTGTGAAAGAGAAGCAAAAACAAAAATGGGGCTCACTACACATCTCTTCTTCTTCGCTTTGTTATCCTTGTCAGCAGTGTCACTGAGAGTAGCTTTTGCAGAGAATGAAGAAGAAGATCCAGGTCTTCTTATGAACTTCTACAAGGACACGTGTCCTCAAGCTGAAGACATTATCAAAGAACAAGTCAGACTTCTCTACAAGAGGCACAAGAACACTGCTTTTTCTTGGCTCAGAAACATCTTCCATGACTGTGCTGTTCAGTCATGTGATGCTTCACTGCTGCTGGATTCAACAAGGAGGGACTTGTCTGAGAAGGAGACAGACAGAAGCTTTGGTCTGAGGAATTTCAGATACCTTGATACAATCAAAGAAGCAGTTGAAAGGGAATGCCCTGGAGTTGTGTCCTGTGCTGATATTCTTGTCCTCTCTGGTAGAGATGGCATTGTTTCTCTAGGAGGACCTTACATCCCTCTGAAAACTGGGAGAAGAGATGGAAGGAGGAGCAGAGCAGATATGCTTGAGGAGTATCTCCCTGACCACAATGAAAGCCTCACTGTTGTTCTTGACAGGTTTGCTGCCATGGGTATTGACACCCCTGGTTTGGTTGCTTTGCTAGGTTCTCACAGTGTAGGAAGAACCCACTGTGTGAAACTGGTTCACCGGCTGTACCCAGAGGTTGACCCAGTGCTAAACCCAGACCATGTTCCACACATGCTCCACAAGTGTCCAGACCCAATCCCAGACCCAAAAGCAGTCCAGTACGTGAGAAATGACCGTGGTACCCCTATGGTTCTAGACAACAATTACTACAGAAACATTCTGGACAACAAGGGGTTGTTGATTGTGGATCATCAGCTAGCCACAGACAAGAGAACTAAGCCTTATGTGAAGAAAATGGCTAAGAGCCAAGATTACTTTTTTAAGGAGTTTTCAAGGGCTATCACTCTTCTTTCCGAGAATAACCCTTTGACTGGTAACAAAGGTGAGATCAGAAAGCAATGCTCTGTTGCTAACAAGCTCCACTAGGAAGGTGAAAGTGTCTGAAAATGGGTGAAATTATTGAGATTAATAATAAGGTGGGGTTAGTTTAATTTGCTTTCAGATAAATGGAATAGCTTTGCTTTGTTTAGTGCTTATGCTAGTGATGATGATGAATGAGTCCCTGCAGTTTTTAGATATTTAATTCTCTTGTTGGTGATGATGATGATGATGATGATG
>EFI_000133
GTGACCACTGATGCACAAAGTCTATACTTTAATGACCATAAAAACTTTGCACCCTGTAAAAACTTTGCACCAAAGTCATCAATTCTGCAACAGAATTATATCTTTCTTCAGATAAAAACCAAATACATGGCAGTAATGATAACAACACATCTCTCTTAAGGAAGGTCTACCATTTCCCTCCACAGTAAACACAAACAAGATGCTGTCCTCCATCACTATCCTATCTTCTGGAGCATTCAAGGATCTCATCGAAAACTGCAACACACAATAAGGGCAACACGCCACTTCAGTGAGGCCTCACTAATTGCATACCGATAAGAACAAAACAAGGAGAGATCAGATACCCTTTATTAATTGCTATAGAAATAGATGTGGACTCAGTCATTATCTTCACGCCCATAGTCATACACTATCTCAACCCCAGGAGGTGGAGGTAGATTTCTTGTAAACTTGCTACCTCCAGGAGCCCAAGGAACAATATAGGGATCAGGGTGCCGCCACTTATCATACTCTGCCTCCCCATGAGCAATCATTCTATCAATTGCGTCAAGGTCTTCCACATGTTTGTTGGCGTCGAACTTGTCGCGGAGATTCGAGGCATCTTGATAGAATAGGTGGCGATGGACGGCCCAGTTGAGAGTGTCTCTGAGAGCTCGGCGGTAGAGGATCTGAACCCTCTCCTTCTGCGCTGCTCTCCTCGCTAGGTACGATGCTGTCAAGCTCATTTCTCTCTCTCTCTCTTTTTCTCTC
>EFI_000134
GTTTTCTTATTTTCTGCATTTTTCACCAGAAAATTTCTCTTGATGTATTACCACATCCATCCAACATAAAAGAAGACAATAAATTAGGAACTGGAATCCAATAAAAAAACATGCCAATTAGCATTCCAAAGTAAATGACCAGAGGGTCAAATACTTTAACTTGAAAATGAACTAATGTGTCGTCTAGCCCTTCGCAAACAAATGACTACAAGAAGACACACATAGGTTCTATAAAAACAAATCACAAGATATTACCAGAAACCATAGATTCATGCTCCGGATTAATAAGAAAACTTTATGGAAAAACTTGGAAACCAATCACAATCGACTTGGTTCACCATCCCACAAACTATAAACATTTCACTCCAGTAAAGAAGAGACTGAGTGGAGGAACTCCTTGCTTGAATGCCTATAGTCATTCTTTTAATTGGCACGGCTTTTGAAGACATCAAGCCCCATCTCAGTTGGATCAGTTGCCTGCAATTCTACCTGAATTCCATCAAGCTCTCTCTTAAATCTGTCTTTTGAGCTAGCATAGATCATCTTGCTTCTGACCCTTGCTGTATCAGGGGCCCATGCAATGAAGAAAATTCTGCTCTTTTGGCAATTCTC
>EFI_000135
AGGATCCAGAATACTCGAGTTGAGCCTTCCATACCAGAAACTGGGAAATCAAAACTCAAATATCAGTCCTCTCCTCTGAATATTTGATCAGATAGAGAGCTAATCTAAAGGGAGAACCTTGCTGCTTACTTGCTATATCCCCGCGTTCTTGCACAGCTCGGCTCACTGTAAAAGATGACGCTCAAAGTATATGCAGATCGAATGTCTCAGCCATCGCGGGCTGTTATCATCTTCTGCAAAGTAAACGGGATAGACTTCGAGGAGGTTAGAATAGATTTAGCCAAGCGTCAGCAATTTACTCCTGAATTCAAAGAGATAAACCCTTTGGGAAAAGTACCGGCTATAGTTGATGGAAGATTCAAGTTGTTTGAAAGTCACGCAATCCTCATTTATCTTGCTAGTGTATTTCCTGGAGTTCCTGATCATTGGTATCCAGCTGATCTTTTTAAGAGAGCTAAGATTCAGTCTGTGTTGGATTGGCATCACTCAAATTTACGCAGGGGTGCAGCTGGATATGTTTTGAATACTGTACTAGCACCTGCACTTGGCCTACCTCATAATCCAACGGCTGCTGCTGAAGCTGAGAAAGTTCTATCTTCATCCCTTTCAAAGATAGAATCGTTTTGGCTCAAGGGACAAGGACGGTTTCTGCTGGGTGGGAATCAACCATCCATAGCAGATCTAAGCCTTGTTTGCGAAATAATGCAACTCGAGGTTGTAGACGAAGAGGATCGCAATCGAATCCTTGGTCCTCATAAGAAAGTTCAGCAATGGATCGAAGATACAAGAAACGCGACGAGACCTCACTTTGATGAAGTGCACAAACTCCTCTTTAAAGCCAAAGCAAGACTGAATAAGCAGCGGCCGACGGGGTCAGAAGGTGAGACTCGATCAAGCTTCAAGACAACGATACACTCGAAAATGTGAGACTTGTTTGATGATCATTGTGATTGCCCTCAAACTGAAATGTATATCTTGAACAGAAAAACATGAAAAGTTTAAGAATTGGGCAGAATAATGTTATATTGTCAGTTGTATTTTCTGGCAATTTTCTGTGAGGTTTATGTGCCTGAGAAAGAATGACTTCTCCTACTCCATGTTGAAGGTCTGTTTCCTTTTCCTTTCTTTTCTATTTCTTAAAAAATTATAAAAATGTACAAGTTTGAATGAATAAAGCCG
>EFI_000136
GTTGAAGATAATATTATTTTCTTTTCTTAAGTATTTATAAACTATATGGAATTCCTTCAGGACATATGATTCATAGGCTACATTTTATAATCATTTGATATAAAATTTGCAACAACAAAGTGAGATTCAGAGACATCCTGAACCAAGAAACAGAAACTACAATATCATATCATACTGTGCTGTTTAAAAACTCTTCGCAAAACGGCCGGATAAACTCATTTCTCTATCAAGCATTGGATCAGATCTGAACTCCGATGGACTCCTACGACTGGCTGACACCAGGGAGCAAAGCAGTGCACCTCGGGATTTTCCCCACAGGCTTGTCGGATTTGAGCTGTCTGATTAAGATGACTGGAGTATCTTCTTATAATCATTGAATGTCCCATGGAAAGGCGTCACCCTTCCATCCGATACCACCCACATCTCTTCTACACTTCCGGATATGAGATGTTCATCGTGACTAACCATGAGGATCCCTCCTTGGAACAAAACAAGGCCTTGGATTAGTGCCTCTACTGCATCTAAATCCAGATGGTTGGATGGCTCATCAAGCAATATTATATGAGGTTTTTTGAATGTTATCTTTGCAAATGCAACCCTGCTTTTCTGACCACCAGATAAAGTGTACATTGGTTGAAGTGCCAGGTTTCCAGTTACACCAAAAGAACCCAAGTGACCACGGAGCTTTTGTTCAGGCACTCCAGGGAAGCAGCGCATCATATATAGAAGCGGATTAGAAGAGAGGTCAAGTCCATCAACATGATGCTGACTAAACACAGCAATCCGAACCTTCGCTGAACGAAAAACTGTACCAGAGCTTGGTTGTAGTTCTCCTGATATTAACTTAAGTATTGTTGATTTGCCAATGCCATTTGGCCCCACCATTGCAATGCGGCTGTCCAGATCTATCCCAAAATTTAAGTTCTTGAACAATAAAGGACCCCCAGGATAACCAAATGAAGCATCACTGAAACTTATGATAGGGGCCCCTGGTCTATCATCTGGAGTAGGAAACTCAAATTTGTAGTCTGGGTCGTTAACAATTTCATCTACATGACCCATTCGGTCCAGTGCCTTGATTCTTGACTGGACGAGAGAAGCCCTTTTTGCATTATAACGGAATTTGTCAATGAAGGACTGCATATGCGCCCTTGCTTTTTCACTTGACTCAAATGCTTTCTGTTGGTTCTTGATCTGCTCCATTCTTGTCCTCTCAAATGTATCATAATCACCCTTGTAAGCAGACAACTTTTGTGAATGTAAATGGAGAATATCTGTGACCACCGTGTTCAAAAATTCTCTAGCATGAGAAACAACTATAAAAGTTTTTGGCCATTTCACCAAGTAAGATTCCAGCCATAAGACAGCGTGAAGATCCAGATGGTTCGTAGGCTCATCAAGTAGCAGTAAATCAGGCTCTACAAAGAGGGCACGTGCGAGAGCTATTCTCATTCGCCATCCTCCAGAAAAAGCTCTAGTTGGCTTCTTCTGCATTTCCGGAGTGAAACTAAGGCCCGCAAGAATGGAGGCAGCACGTGCTTCTGCGGAATCTGCATCAATGAACTCAAGTCTTTTGTATATTTCCTCAAGCCTTTGTGAGTTTGAATCTTTGTCAATTGCGCCATTCTCAACTCCTTTATTTTCTTGCTCAAGTTCGAAATCTCTTTGTTTTGCAAGTAGACGAGCTTCTTCTTCCAAAAGCTGGGTTCTCTCAATATCAGAGTTCAAAACACATTGCAGGGCTGATGTATCATCACCAACCACTTCTTGCTCGACATGTAGGATTTGGCAGTGTTGAGGAATACCATCAATAGCATGTAGAGCCATGTGCCTCAGGAAAGTTGTTTTCCCAGTACCATTTCTTCCAACAAGACCATAATGTCTTCCAAAAGAAAGTGTGATACTTCCATCCACAATCAGATCACGACCACCCACAGAAACATTGAAGTTCTCCATATGGATATCCTTGACATTTGGCCCACTGCTACTGTCATGATTCACACATACAACGGGCATTCCAGCTTTAACCGCTTCCATTTCCGCTACATGCACTAGATATTGTGCCTCTCTTTGGCGCTCGTCCTTCCTCTTCCTCCTTTCTAGCTTCTGTTTGTCTCGCTCAGACAATAATGGTCCTTCTATCAACTCAGGCTTCTTTTTCGGAGCCTCCTCATCCATTCCATCATCCATTCTTAAAGGTGTTGTAAGGCTCCGCACTGTTGGTTTTGCTTTAACCAGCCCATGCTTTCCAAATCTTTCTGAAAGCTTGCTACAAACCAGATGACATTCGGCAATGTCGGAGACGCAACCGGCGCCAACGAGAAGTTCACCGACAGCTTCGACTGCACCTTCACCTTCCTCGCCGAAATCAAAGTCGTCGTCGGCGAGAACGTTGACGATGTAGTCGACGATTGGCTGATCGACGTCCAGAAGTCGGCGGCCCAGCACCTCATGTATCACGGAGCTGGCCACTTCTGCCATGGCCGAAATTCCCGAAACAAAGACGATAAGAATACAATCAGTGGAAGGTTTTCGTCGCAGACGAAGAAAAAACGGCACGACTGCAAGCAAAAAGCTCGATTGAGATTGAGAAGAGAACTCGAGAATTCTGGAT
>EFI_000137
GAAGGATCTAGAAACCCTAGTGAAGTCCTATATATAAACCCCTTATCCTGCTCTTCTGCAGCCTCACTCTTCTCGCCTCGCCCTCTCTCTGATTCTTCGTTTCTGATTCAAATTTTAGATCTGTGGTTTTAGTAAATCCATAGAATTCTTTCAAAATGTCGGAGACGGAGACGTTCGCCTTCCAAGCTGAGATCAATCAGCTGTTGAGTTTGATCATCAACACCTTCTACAGCAACAAGGAGATCTTTCTCCGTGAGCTCATCAGCAATGCCTCCGATGCATTGGACAAAATCAGATTTGAGAGTTTGACAGATAAGAGCAAACTAGATGCTCAGCCTGAACTCTTCATCCATATTATTCCTGACAAGACTAACAACACATTGACTATCATTGATAGTGGTATTGGGATGACCAAGGCTGATTTGGTGAACAATCTTGGTACCATTGCCAGGTCTGGTACCAAAGAATTTATGGAGGCATTAGCTGCGGGAGCTGATGTGAGCATGATTGGACAGTTTGGTGTTGGTTTCTATTCAGCTTACTTGGTTGCAGAGAAGGTGATTGTGACCACCAAGCACAATGATGATGAGCAGTATGTGTGGGAGTCTCAGGCTGGTGGTTCCTTTACTGTTACAAGGGATGACACTGAACCCCTTGGTAGGGGTACAAAGATCACTCTCCACCTGAAGGAAGACCAACTTGAGTACCTTGAGGAGCGCCGACTTAAGGATTTGATCAAGAAGCACTCTGAGTTCATTAGCTACCCTATCTCTCTCTGGATTGAGAATACTACTGAGAAGGAAATCTCCGATGATGAGGATGAAGAAGAGAAAAAGGACGAGGAAGGCAAGGTTGAGGAAGTTGACGAGGAGAAAGAAAAGGAAGAGAAAAAAAAGAAGAAGATCAAGGAAGTGTCTCATGAGTGGTCCTTGTTGAACAAGCAGAAACCCATCTGGATGAGGAAGCCTGAGGAGATCACAAAGGAGGAGTATGCTGCTTTCTACAAGAGCCTTACCAATGACTGGGAGGAGCATTTGAATGTGAAGCACTTCTCTGTTGAGGGTCAGCTGGAGTTCAAGGCAATTCTCTTTGTCCCTAAAAGAGCTCCTTTTGATCTCTTTGATACACGGAAGAAGCCAAACAACATCAAGCTTTATGTCCGCCGTGTCTTTATCATGGACAATTGTGAGGAAATCATTCCTGAATACCTTGGGTTCGTGAAAGGTATTGTTGATTCTGAGGACCTTCCACTTAACATATCAAGAGAAATGCTGCAACAGAACAAGATTCTTAAAGTCATCCGCAAGAACTTGGTGAAGAAGTGCATTGAGCTCTTCTTTGAGATTGCTGAGAACAAGGAGGACTACAACAAATTCTATGAGTCGTTCTCTAAGAACTTGAAGCTTGGTATCCATGAGGACTCCCAGAACAAGACAAAGCTTGCAGAATTACTCCGATACCACTCCACCAAGAGTGGTGATGAGATGACCAGCCTCAAGGACTATGTGACAAGAATGAAAGAGGGCCAGAATGATATCTACTACATCACCGGTGAAAGCAAGAAGTCTGTTGAGAACTCCCCATTCCTTGAGAAGCTTAAGAAGAAGGGCTATGAAGTGCTCTTCATGGGTTGATGCTATTGATGAGTATGCTGTAGGGCAGCTCAAGGAATTTGAGGGCAAGAAGCTCGTCTCTGCAACAAAAGAGGGTTTAAAAATTGATGAGAGCGAAGACGAGAAGAAAAAGGAGGAATTGAAGGAGCAATTTGAAGGTCTGTGCAAGGTTATCAAGGATGTGCTGGGAGACAGAGTTGAGAAGGTCATAGTCTCGGATCGTGTTGTGGATTCACCATGCTGTTTGGTGACTGGTGAATATGGGTGGACAGCCAACATGGAGCGGATTATGAGAGCTCAAGCTTTGAGGGATAACAGCATGGCCGGGTACATGTCCAGCAAGAAGACAATGGAGATCAACCCCGAGAATCCTATCATGGATGAACTCAGGAAGAGAGCTGATGCGGACAAGAATGACAAATCTGTGAAGGATCTTGTGCTTCTGCTATTCGAGACAGCTCTCCTGACCTCTGGATTCAGCCTGGATGACCCCAACACCTTCGGCAACAGGATCCACAGGATGTTGAAACTCGGATTGAGCATTG
>EFI_000138
CATCTTTGCTCTTTCATTATAAGACTCTTTCCTCTCTGTTCTCTCTCACCACTTCAATATAATCAACATACACATCTTCACCTCTCTCTGAAAGCCCTAGAATTTCAAATCTATAGTGTTTGATTGATCTGAATCAGTAATCATGGATGAAGAGTACGATGTAATTGTTTTAGGAACTGGTCTCAAAGAATGCATACTTAGTGGTCTTCTCTCTGTTGATGGCCTTAAGGTTCTGCACATGGATAGAAATGACTATTATGGAGGAGAGTCTGCATCACTTAATCTCATCCAGCTATGGAAGAGATTCAGGGGAAATGATAAGCCTCCAGCGCATTTGGGTTCAAGTAGGGATTATAATGTGGATATGATCCCTAAGTTCATGATGGCAAATGGCAATCTTGTTCGTGTTCTCATTCATACTGATGTTACCAAATATTTGTACTTCAAAGCAGTGGATGGAAGCTTTGTCTACAGCAAAGGAAAGGTTCACAAGGTGCCAGCTACTGACATGGAGGCTCTTAAATCCCCATTGATGGGTATTTTTGAAAAACGCCGTGCTCGCAAGTTTTTCATATATGTTCAAGATTATAATGAAAATGATCCTAAAACACACGAGGGAATGGACTTGTCAAGGGTGACAACCAGAGAACTGATTGCAAAATATGGTCTGGATGACAACACTATGGACTTCATTGGCCATGCTCTAGCGCTTCATAGAGATGATCGTTACCTAGATGAACCTGCACGGGACACTGTACTGAGAATGAAGTTATATGCGGAGTCTCTTGCTCGATTTCAAGGAGGATCACCATATATTTATCCTTTATATGGATTAGGAGAGCTTCCCCAGGCATTTGCACGGCTTAGTGCTGTTTATGGTGGCACGTATATGTTGAATAAACCTGAGTGCAAGGTAGAATTTGATGCGGAAGGTAAAGTTATTGGTGTCACGTCAGAAGGGGAGACTGCTAAGTGCAAGAAAGTTGTTTGTGATCCTTCATACTTAACCGGCAAGGTCAGAAAGGTTGGTAGAGTTGCCAGGGCAATTGCCATTATGAGCCACCCAATTCCAAGCACCAACGACTCTCATTCAGTTCAAATTATCTTGCCACAGAAGCAGTTGGGTCGCAGATCAGACATGTACCTTTTCTGCTGCTCTTATTCTCACAATGTTGCTCCGAAGGGAAAATTTATTGCATTTGTTTCATCGGAGGCAGAGACTGATAATCCTGAGGCTGAATTGAAGCCCGGAATCGATCTCCTAGGTCCTGTTGATGAAATATTTTTTGAGATTTATGACAGATATGAACCAGTCAATGAACCCACTCTTGACAATTGCTTTATATCAACAAGTTACGATGCTACAACGCACTTTGAGTCCACTGTTACTGATGTTCTGAATATGTATAGCTTGATCACTGGAAAGGCTCTTGACCTGAGTGTGGATTTGAGTGCTGCGAGCGCTGCAGAAGAATGAGGAAAAGCTACAACTACATTGTGTGAATTGATGCTTTAGCATTTTCTAAGTTCCGCGGTGAAATTCGCCTAATCGGAGTACCGAAATGGGAATTTTAATCTTGAGTCGACTATATTTATCAACTATATCTGTTCTCTTGTAATAAAATTATGTCTTAACATGTAAGCTTTGAAACTTCAATTTCTGTCTGTCTCAAAAGTTTATCATCTGTGCATGCTTGGGCTTATGTCTA
>EFI_000139
CTCAACAAGCTCGAAAAAAAAGAAAGAACATTTGTTGAGAATCAAAGAACATATAACAATTTTTACAGCTTGTGAGAATAAATGTATTAAAGCTCTAGATATCATCATATCACAAAACACAATCAAAACGATGGCCGAATAACCCTCGTAACATATGCCTTTTTTCCTGCAACAGCAGCTTATCAATAATCATCGCCTTCCTCTTCATCTTCTGCGCCTTCAGCACCAACTTCCTCGTAATCTTTCTCCAGGGCCGCCAGATCTTCACGAGCTTCTGAGAATTCCCCTTCTTCCATGCCTTCGCCGACGTACCAGTGCACGAATGCTCTCTTTGCGTACATGAGATCGAATTTGTGGTCAATGCGAGAAAACACCTCAGCCACGGCTGTGTTGTTGCTAATCATGCAAACAGCGCGCTGCACTCTTGCTAGGTCTCCGCCCGGTACTACTGATGGGGGCTGGTAATTGATACCACATTTAAACCCAGTTGGGCACCAGTCAACAAACTGAATAGTCCTTTTAGTTTTGATAGTGGCAACAGCGGCATTGACATCCTTGGGGACAACATCTCCGCGGTACATCAAACAGCAGGCCATATATTTTCCGTGCCTCGGATCGCACTTAGCCATCATGCTTGAAGGCTCAAAAACAGCATTTGTGATCTCAGGAATCGACAGCTGCTCATGGTATGCCTTTTCAGCCGAGATGACTGGAGCATACGAAGAAAGCATGAAATGGATACGAGGATAAGGAACAAGGTTGGTCTGGAACTCCGTAATATCTACGTTAATGGCTCCATCGAACCTCAACGAAGTTGTCAAGGATGATATGATTTGAGATATTAATCTATTCAAATTGGTGTAAGTCGGTCTTTCAATATCTAGGGATCTTCGGCAAATGTCGTATATGGCTTCATTATCTAGAAGCACAGCCACATCTGTGTGTTCTAGAAGGGAATGGGTAGAGAGCACACTGTTATAAGGCTCCACAACTGCAGTTGAGACCTGAGGAGAAGGAAATATGGTGAACCCAAGCTTTGATTTCTTTCCATAGTCGACAGATAAGCGTTCTAACAACAAAGATCCAAGACCAGAACCAGTCCCCCCACCAACAGCATTAAACACCAAAAACCCTTGTAAACCAGTGCAGTTATCAGCCAATTTTCTCACTCGGTCGAGGCAGAGATCCACAATTTCCTTCCCAACAGTATAGTGCCCTCTGGCAAAATTATTAGCAGCATCTTCCTTTCCGGAAATAAGCTGCTCAGGATGGAAAAGTTGCCTGTAAGTGCCAGTCCTAACTTCATCGATAACTGTTGGTTCTAAGTCGACAAAAATAGCTCTTGGCACATGTTTGCCAGAACCAGTCTCACTGAAGAAGGTATTGAAAGCATCATGTGCAACACCTACTGAAGTGTCACTAGGCATTGTGCCATCCTGTTGGATCCCATGCTCCAAGCAGTAAAGCTCCCAGCAAGAATTTCCAACCTGAATTCCTGCTTGACCAATGTGTATACTTATAATTTCTCTCATTTCTCTGTTAAATTGACCGCTTTTTAACACTGATAACAAGTGATAATCTCACTTTATCAGTCTCCTAGATCTAGAAATGAAAGAAAAAATTAGGGCTTTCTTTCTCTGAAA
>EFI_000140
ATTTCTCATTTACTTGATCGTGGAATAGATCCCGCCCAACCAATAACCTTCCTTTTTCTCTACTTAATTGAATTCTCCTTCCTTGCACCTTAATTTCGTTTCAACAGCCAGCTTTGTAATGGGTATAGCGCAAAACAATCACGATATGGAGGAAGGCACGCTGGAGATCGGCATGGAGTACAGAACTGTCACAGGAGTTGCTGGACCTCTTGTTATACTTGATAAGGTCAAGGGTCCAAAATATCAAGAGATTGTAAATATTCGTTTAGGGGATGGATCAATGCGGCGTGGTCAAGTGCTTGAAGTTGACGGGGAGAAAGCTGTTGTTCAGGTTTTTGAAGGAACATCTGGGATTGACAATAAATTCACCACTGTCCAATTTACTGGAGAGGTTTTGAAGACTCCTGTCTCAATGGATATGCTTGGGCGCATTTTTAATGGTTCTGGAAAGCCTATTGATAATGGTCCTCCTATATTACCCGAGGCGTACTTGGACATTTCTGGCAGTTCTATTAATCCGAGTGAGAGAACCTACCCTGAAGAGATGATACAGACTGGGATTTCAACAATTGATGTCATGAATTCTATTGCTAGAGGACAAAAGATCCCTCTGTTTTCTGCTGCTGGTCTTCCCCATAATGAAATAGCTGCTCAGATTTGTCGCCAGGCAGGTTTGGTAAAGCGATTGGAGAAGTCAGAGAATCTTCTTGAGGATGGAGAAGAAGACAATTTTGCTATTGTATTTGCAGCTATGGGTGTTAACATGGAGACAGCACAGTTTTTCAAACGTGATTTTGAGGAAAACGGATCAATGGAGAGAGTGACCCTTTTTCTGAACTTGGCAAATGACCCTACAATTGAACGCATCATTACACCTCGAATTGCTCTTACCACAGCAGAATATTTGGCATATGATTGTGGGAAGCATGTTCTTGTCATACTCACTGATATGAGTTCTTATGCTGATGCTCTTCGTGAGGTGTCTGCTGCTCGAGAAGAAGTGCCTGGAAGGCGTGGATATCCTGGATATATGTATACTGATTTGGCAACCATATATGAGAGGGCTGGACAGATTGAGGGACGTAAAGGCTCCATTACCCAAATTCCAATTTTAACTATGCCAAATGATGATATAACGCATCCCACACCAGATCTTACTGGATATATCACAGAGGGACAGATTTACATTGACAGACAGCTTCACAACAGACAGATATATCCTCCAATCAATGTGCTTCCATCTTTATCTCGTCTGATGAAGAGTGCTATTGGTGAGGGGATGACCCGCAGGGACCATTCTGATGTGTCGAATCAGCTATATGCAAATTATGCAATTGGGAAGGATGTTCAGGCAATGAAAGCTGTGGTTGGAGAAGAAGCACTTTCTTCGGAAGACCTGCTATATTTGGAGTTCTTGGACAAATTTGAGCGAAAATTTGTGGCCCAAGGAGCTTATGATACTCGCAACATCTTTCAATCACTTGATTTAGCTTGGACCCTTCTCCGTATCTTCCCGCGTGAGCTACTCCACCGTATCCCAGCAAAGACTCTTGATCAGTTCTACAGCAGAGATTCAGGTAATTGAGAAAGAGGGAGGGGTTCTAGAGTATTGGTTAAATTGTTTTGGAAGAGGTGCAAGTTGGGGATTGCTTGCATTGCATCTCTCCTGGATCATGCGGAATAATAAACGCTTTCCATTTGAGGTATAAAAATTGAAAGTTGTTGATTTTAGTCATATCTACACATGTATTGTTGTTTTTTTACCCCAGTGAGTAGTGCTGCAGTCTTGTAATTTATTTATGAGTTGGTGATACCCAGTTATGAGAGAGGTTTACAGAGTCAAATAAGTAAATTATATAAATTAGTCCTGGGTGTGATGATCTTCTTGACTTGTATTGCCTTATTTGTCCTGTAACATGACCTTCCAGAACTCGAGAATTCTGGA
>EFI_000141
CGATTCGAAATCTTAAAACCGAAACTAAAAAAAGAAGTCGACTATTGTCATAATACTGTCATTTCCTATTCAAACATATGCCTACCAAAATCTTCAAAACATAATTTTCTTCCATGAATACATCTCAGTCAAAAATTGAACTCCATCTACTTGGCTGCATGTTTGGCTTTTGAGTGAGACGCCAAAGCTGTATCCGAGCCAAATGCCCTATCACAGGAGCTGCACGAATACTTGCCCCCAGATTTTGGGGTCTGTGGCTTAGCTTTGGCGCCATCTACTTTGGCGCCATCCACTTTAGTTTTTGCAGCTGCCTTGGCTGGATGGGGTGTTGCGGTATGCGCAACCTTCTTACCATCAGATTTTTGTGGAGTAGCTGGTTTTTGCTTCTTTGCTGGCACAGGTGTCTTCATAGCAGAACCGTTGGGCCTCTTGTTGCCACTTTTTCCAGCCTTCTTTGGAGTCTCCTCATCTTCACTCTCAGAATCGTCTTCATCAGAATCTCCATCAACAGACATTCCCTCCTCGGACCCTTCTTCATCATCAGATTCATCATCATCCTCATCAGAAGATTCCTCATCATCAGAGTCATCAGATTCATTTTCAGCTTTGTTGTCTTTGACTGGCTGCACAGGCTTAGACTTTTGCTTAGATGCAGAAGCGAGTTTAGCATTATTGGGACTTGGGAGCAGCAGCCGGAGCAGCCACAGCAGCAGCCGCCTTCTTATCATCTGAAAGTTGAATTCCTTTGTCTGAATTTTCCAATTGAACAAGCTCTTCTTCTTCTTCTTCTTCATCTTCCACTGTCTAACCCTAGACCATTTCTCTTCAAATTCGCCTTTTTCATGGCTCTCTCAATCGCTAAACCTAAACACAGGTCTCTTATTAGTCCTTCTCTGGCTCATCTTTTCTCTTCCTCTCCTTATCAAGATGCCCCCAATTCTCCCTCCCAATCGCCGTCGGAAGAACAGCAGCAGCAGCAGCAAACCTCACCCTCCTCTTATTTCAGACACATTAAAGCTAGCCTCAAGCAACCGCAACAGCAACAGAACCCACATTCACAATACCAGCCAAACAATCCCGATTTTCCTCATCTAAGAACACCCGGGAATGTTAATCCTTCCATCTCAAATTCCGCGGGCGATTTGGGTTCTTTTGATGAAATAAAAAATAAACTCACGGATATTCGTAGCAGATCTTTTGCTCCGTCTGCCGTCGAATCCAATGCTGCAGGACCACCCAACTCCGACCAACAAAAGCAGCCGGCAGTTTCGTTCCGAGAATTGTATAACCGACATGCGAATGTAAAATCAGGGGAGGGTACTGTTACTACCCAATCTAGCCCCAATAACATAAAAAGTTCCATTTCTTTTGAAGCTATTAAAGACAGTATGCGTCAATTTAGGTCAGGCCGCTTAAAATTGAAACCTGAAAGTGAAAAAGGACCATTGAAGTCTACTGTGATTGGTGGGACCCAGGAGCCTCCATTGCCGATGTTTATGAAGGAGCAAATGACTGGGAAAGATGACATGAATATAGAATTTGTCAAAATGTATAGCATGGAGGAGTTGGGGGAGAAGTTGAGGAATTTGCGGCCAGAATCGAAGGAGAAGGGATGGTTTTCTTTGGAGGAGTTGAAAGAGAGGTTGATGAAATTGAGGACAATGGAGGTGGAGGAGATTGAAAAATCGCATGCTGCAATACCAATTCGGGAATTGAGGGAGAGCTTGGTTCATCTGAAAAAAGTGGAAGAAGCCAAGAAGAATTCAATCCCAAGCCTTAACCTCCTGGGTCAGTTGGGTCAACCAGATTGTATGGCTTATCCTCCAAAGGAGCACTTAGTTGAAAAGTATTTCCATCCAGACAACATGTCTTCTGCTGAGAAATTGAAACTTGAGCTTTCCAATGTTAGAGAAGAATTCAAAATGTCAGAGTCAGATTGTGGATCAGCACGTGTTCAAGTGGCACAACTCACTACGAAGATCAAGCATCTTTCCTCAGTTTTGCACAAGAAGGATAAGCACTCTCGGAAGGGTCTTCAAGAGATGGTGCAAAGAAGAAAGAAGTTATTGAAGTATCTCCGAAGAACTGACTGGGATTCTTACTGTTTTGTTCTATCCAAACTTGGTCTCCGGGACAATGCAGAGATGAAGCATTAGACTACTGCTTTCTATCTTGGTTTATTTACCAAGATTTACTATAATTTCTATGGAAGAGTAAAAAATGCTGGACTTATTTCCCCCATACTTGATCATGTAGTTCTGTTTTGTGAAAAAAGTAATCTCTTGCTAATGGTCTTCGACAGAGCACATGAGAGACTAATAAATGCTCCAGGCTACTATTACAAAAGTGACCTAAAACCGGTAAGGGTTTTTTTTCATTTATTTCCAACTGGCTTTTAAACCTTATTTTAACTGAATTGATTCATTTGTTTCGGG
>EFI_000142
GAGAGAAAGGTTTCAGAAAAAAAAGCCCTAATTTTCTTTCTTTTTTCTTTTTAATCTTCTGTTGTGAGAGAGATTCCTGTGGGGAATGCAGAGAGATGAGAGGAGCTTTGCTGACCGATAGTGAACTTTGTGGCCGTTCAAAGCGGTGGATCGGCGGCAGGAATTGCCACCGGAAGCACGTCGAGGACGGGTGATCCTTTTACCGTCCTTAGTCTCCTCCTCTGCTCTCTATTTTTAGATCAATCATCAACGCACAGATTCTCTATAATTTCTACTTTTCAATACTCTGTTTTGCATATTCTGTTTCGATTGTTCTGGTCTCTGTAGCGGATATTCCAACTCTGCATACATCATCATATACATATGGCGGAAAAAAGCAGAGACGGTCACTGTACCCTACTCCATGGGAAATACGAGCTCGGCCGGTTACTCGGCCACGGCACTTTCGCCAAAGTCTATCACGCGCGGCATTTGCAGTCCGGAAAGAGTGTGGCGATGAAAGTGGTGGGAAAAGAGAAGGTGATTAAGGTCGGAATGATGGAGCAAGTGAAGCGGGAAATTGCAGTTATGAAGATGGTGAAGCATCCGCATATCGTTGAGCTGCATGAGGTTCTGGCTAGCAAATCTAAGATCTATTTCGCCATGGATCTTGTTCGAGGCGGCGAATTGTTCTCCAAGATTTCCAAGGGGAGGTTAAGAGAAGACGTTGCTAGAGTTTATTTCCAGCAGTTAATTTCTGCCATCGATTTTTGTCACAGTCGCGGTGTTTATCACCGTGATTTGAAGCCTGAGAATCTCCTCCTTGATGAGGAAGGTAATTTGAAGGTTACAGATTTCGGCCTCAGCGCCTTCACTGAGCATTTGAAGCAAGACGGCTTGCTACATACCACCTGCGGGACACCGGCGTATGTTGCACCGGAGGTAATCGGGAAGAAAGGATATGATGGAGCTAAAGCAGATCTCTGGTCTTGTGGTGTTATTCTCTATGTTCTTCTTGCTGGTTTCTTGCCATTTCAAGACGATAATATTGTGGCGATGTATAGAAAGATTTACAGAGGTGATTTCAAGTGTCCACCGTGGTTCTCCTCTGAAGCTCGTAGGCTAGTCACAAAACTCCTGGATCCAAATCCGAGCACTCGAATTACAACAGCCAAGGTGATGGATTCGTCTTGGTTCAAGAAATCTGTGCCTAAAATTGTGAGAACCAAAGAGGAAATGGAATTCGATGCCTTCACCGGGGAAGAAGATAAGAAAACAGGGGACAACACTCTGAATGCTTTTCACATCATATCATTATCGGAGGGGTTCGACTTGTCGCCGTTGTTTGAAGAGAAGAAGCGGGAGGAGAAAGAAGAGCTAAGATTCGCCACAACTAGGCCGGCAAGTAGCGTGATATCGAGA
>EFI_000143
GAGAATTTCTCTGCAACCACATTCTGCCCGCTTCCCTTTTCGAATCTTACTCAAGGATTTTGGGGGTTTTAATGCTGGCGGGCAGATTGGCTTAGATTTTATAGTTTTTTAGAAATTTTTGGTTTGTAAATTGTTGAATTTTTGTTGTATTTTGATTAATTATAATATAGCAATAGAGAAATTTTATTTCCAAACTATACAATCAAAATCAGGTCTTCTATGTTGATTATTATTGGATCTTAAGGGGGTATAAAAGTTGAGGATTTTGATGGGTTTTCTTGTTGATTCACCAAAGGAAGGTGGATTTGGTGTTGTGGGAGGTTGCTTTAGGAGTTTGGTAAGGAGAAAACAGGTTGATTCTGAGCTTTCCAAAGCTAATTCTCACCATCAGTTAGCCAAGGAGTTGTCTGTTGCTCACCTTATTGCTATTGGAGTTGGCTCAACAATAGGAGCTGGAGTTTATATTCTCGTTGGAACAGTCGCTAGAGAGCATTCTGGTCCAGCTCTCACGATTTCTTTCTTGATAGCTGGAATTGCTGCTGCTCTCTCTGCCTTTTGCTATGCAGAGCTTGCAAGTCGATGTCCATCTGCTGGCAGTGCCTATCACTATTCCTATATATGCGTCGGAGAAGGTGTTGCATGGTTGATTGGCTGGGCTCTAATATTGGAATACACGATTGGTGGGTCAGCAGTTGCTCGTGGCATATCCCCAAATCTAGCATTTCTTTTTGGAGGTCAGGATTCTCTGCCTGCTTTTCTAGCTCGTCAGCATATTCCAGGGCTTGACATTGTGGTTGACCCATGTGCTGCAATTTTGGTATTTATCGTTACTGGACTTTTGTGTGTGGGAATCAAGGAGAGTATCTTGGTACAAGCTATAGTCACCACTGTGAATGTGTGTGCTATGGTGTTTGTCATAATAGCTGGTACTTATCTGGGCTTCAAGACTGGATGGGCAGGATATGGACTTCCTACTGGGTATTTTGCCTTTGGAGTTGATGGGATGCTTGCAGGCTCTGCAACAGTATTTTTTGCTTACATTGGTTTTGATTCAGTTGCTAGCACTGCAGAGGAGGTGAAGAACCCTCAACGTGATTTGCCTCTGGGCATAGGGCTTGCTCTGTCTATTTGTTGTTCTTTATATATGTTGGTTTCAGTTGTTATTGTTGGTCTAGTACCGTATTATTCCATGAATCCTGACACTCCAATCTCCTCTGCATTTGCTGAACATGGGATGCATTGGGCAGCGTACATAATAACTGCTGGAGCTGTTATGGCGCTTTGTTCAACATTGATGGGCTCACTTCTTCCTCAGCCGCGGATATTGATGGCAATGGCCAGAGATGGATTACTACCATCGTTCTTTTCAGAAATTAATAGAAGTACTCAAGTTCCTATAAAGAGCACATTGACAACAGGTGTTGGTTCTGCAATACTGGCCTTCTGTATGGAGGTTGACCAGTTGGCTGGAATGGTTAGTGTCGGCACACTTCTTGCTTTCACCATGGTAGCAATTTCTGTATTGATACTGAGATATGTCCCACCAGATGAGGTGCCATTGCCATCCTCTCTTCAGGATACAATTGATTCTGTGTCATTGCGGTACAGTGCAAGTAGTAAGGATATCAAGAGTGAGAAGTCTGAGGTTAATGTTTGTACTTCAAGCACTTTGCCTTTGTTAGGCAAGAAGAAAGCTACAGTTGAATATCCTAAACTTGCAAAACAAGTAGCCCAAGGCAATTATTTCCTAGAGGAGAACAGAAGAGAAATTGCTGGTTGGACCATAGCGTTTACATGCATAGGGGCATTTCTTCTTACATATGCAGCTACAGATTTGAGTCTTCCTAGGCCTTTTCGCTTTACATTGTGTGGTGTTGGTGGTGTACTACTTCTGTTTGGTTTGGGTGTGCTTACCTGTATCGAACAAGATGATGCTAGGCACAGCTTTGGGCATTCTGGAGGTTTTATTTGCCCATTTGTTCCTCTCCTTCCAATTATCTGCATTCTGATCAACCTATACCTGCTGGTTAATCTCGGGGCTGCTACCTGGACCCGTGTTTCTATCTGGCTCCTAATCGGAGTGGTTGTTTATGCATTCTACGGGCGGAGGCACAGCTCGCTGCTACATGCCGTCTATGTGCCTGCAGCTCACGCAAATGAAATTTACAGCAGCGCTAGAGATAATTTAGCTTAGAATGCAACTGGATTCAATGTGCTTCTTACAACAGAATCTCTTTGTTGTATGATGAAATTAACAACTCGAGAATTCTGGA
>EFI_000144
ATCACCTAGGGTTTAAGCAAAGATCTCCCGAAAACCCTAAAAATGGGAGGCAAATGTCCTAGCAGGAAGGTGAAGAAGAGAAGATACTCTCACAAAACAGCTCGGAGATCCAAATTTCTCGTCAAAGGTGACGATGCGGTCTATGACCTGTTGCAGAAGCCTGATGCAGAGCAGAAGCCTTTGCCCCTTGACGAGGACTTGCCTGGCATGGGCCAATTTTATTGTTTGCATTGCGATCGATACTTTGCTAATGTAACTGTGAGGGACGATCACTTCAAGAGCAAAAGACATAGGAAGCGTGTGAAGAAAATGCTGGGACCTGCACCCCATACGCAACTTGATGCCGAATTGGCTGCGGGGATGGGTATGCCGGATAACGGCCCTAAGCTTATGGTGACTTGATATTTGACGTTGTAAGAATGTCATGCTTATATAGACATGTTTATTTGTTACTAACCACTCGAGAATTCTGGATCCTC
>EFI_000145
TCCAGAATTCTCGAGTTGTAATGGGAGAATCAAATGGCATCATTCAACAAAAGTCATTTCTCTTATGTTGTTTTAACTTTTCGCCACAAGCTGGCTGCAAAAGCATTTGAAAATGCCACCAATTCAAGATATCTTATTTTGTTCCAATTCAAAAAGGGTTTCACTATCAATCAGAGAAGAGTACAAACAGATATCAAGGGATGCCGCAACAGCCTCCCAATCATTTTAGTTTCGGAAATAGCTTCGGTGCAACACATTTATCAACACAAGACCAATAATCGAAGTACTGTCCCGTGCAGTGCTTGTGCCCGCTCTCATCGCCTCTAATCCTCTTAACACATGCCTCATATTCAAGCAGGGGCTTCACACATTTAGGCTTGCAAGATTCCTCAAAGTACCTCTTTTGATCAACAGGTTCCTCGTCAGCCATTGAACTAAAAAGAATGGTGCAGCAATTCACTTGATGTCAAAAAGAAAATTCCTGTAGAGATAGATTTCTGGACTTCCAATTAGTTCCGACTGCTGTGGAACGCGTTTACCTCGGAGTTGGTTTAGAGCAGCCGACTTCTGAGAAGAAGAGAGGGAGAAAAGTGGAGAAACTAGGGCTGAAAAC
>EFI_000146
CTCGTGCACAACGTAATTCGTATGTTGGAGCAATAATTTAATGCCGCATTGCACTTTAACAAGTGAAATGACGAAATAAACCTCATTCACTAGAAATAGAATCAACGAGTATCTGGCAAACAAAAACTCGCACATAAGTCATAACGTATCCAAGTTTAATTTATAATGCTTTGCTCAAAGGTTGGAGAGGACAAAACTTTACAAGGCTTGTGCTGAGTTTACTTCACAGGACCCCCCATGCATCAGTTTGTAACTTGTAAGGAAACTGAATACAGGGGAGTCTTTCGCCTTATATCATTTTCTTATCGCACACTAGACTTACCAGTTCGTTCGTTACAGTTATTACCTCCTTTTTTTCCCTCTACTCTTACCAAATTTTTTACCCGGACCAGCTTTGCTCTTCATCTGAGACAGCTTGTTCGCTTTTGTCCATCTCTCTTTCCCGATTTGTTCAACATTTTTAATTTCTGATCGTACATTAGCATTAGGTACCGAGTTCTTCTTGTAGCCCCCCTTAAATCCCCTATTATTTCCTCGGAAATGGCGGTCTCCTGAGGAGTTTGAGGTTTGCTCAGCACTCCCGTCATCACTAGTTCCCTTAAGGGAAACCTTTCTGTGTGATCGTTCCTTCCATTTCTTGTAAATCCCAGTACTCCTAGCATTTACCTTTGCACCACTCTCTGTCTTTACCTTTCCACTAGCTGTAACACGTTCACCATTATTCAACTTAACGTATTTTTTACTCCTCTTATCCCAATGGTATACAGTTTTTTGTTTCTGCATGCCCTCACTATTATCTGCAACCAGATCTAAGACTGCAGCGTCCAACCTATTTGATCCAAAGCCTTCATTAGCTCTCACTTGGAGACCAGCCTCCATATGATGATTTGTTGGCACTGAACTTATAAAGTACTCCTCATCTTTGAAATTCGTCGCCTTTCTTTTGGAACCTCGGGATTCTTTTTTCTGCTTTCCATTTGAATAAGTAATTTCGGGTTGATCTTCCTTTTCCTCTTGCTTGCTAGAGCGCTGCTGATGTACCAAATTAATGACCCCCTCATGAATAGCTCTTTTTCTCTTCATTACATCAATCCATTGACTAACACCCTGCATATTCTTTGATTTAGCAGCTTCACCTTCAGCTTCCAGTATAGTCTGCTTAGGTCTAAATGCTTTTAAGCGTTCAGAAAATGCCAGAGCAGTTAATTCTCCACCTTCTATAACATTTTTGAAAATTGGATGCAAACCTTCATGGGGTAAATCCTTTACTCTTCTAATGGACTCCTTTGCAGGTGAGGGTTTTGTCTTTGCATATAAACGAAAAGCGTTTGTACAGGTTTTCTGCAAAGAAACCAGTTCTGCAGATGAATCAATGATTTCTCGAACTCTATCTGAAACAAGATCAAGAACTGTCTGTGGAAAACGTCCATAAACAGTTTCCCCATTTGCAAGTGCTTTATCAATTTTCTTCATCACACCATCCATGTCCTTCAAAACCTCTTCCTCGGTGGGTGCAGCTTTGATTGGCTTTGAAAGAAATAGATGAAGATCTAAAAGGTAAGGCATATCTTCAGATGTCACAAATGAAAAGGCCGTACCGGTTCGACCTGCCCTTGCAGCTCGCCCTACACGGTGGACAAAAATTTTTGGTTTAGGGGGGAAATCCCAGTTGATGACATTATCAAGCAATGGAATGTCAATGCCCCTAGCTGCCACATCTGTCACAACCAACAACATAGTTTTTCTTGCCCTAAACCTTGATATGTGAATCTTGCGGGCGTCTTGATCCATATCACCATAGCACACAGAAGGTTCGATGCCCTCCGCTTGAAACACTATATTAAGGAACTCCACATGATGCTTTGTAGAAACAAATATTAAAGTCTGCTGATCAGAAGTAATATGCTCCCTGACCAAATACAGCAATGCTGCAAGTTTTTCCTCATGCCGTATGGTGAAAAACAACGTCTTCAGATCAGGGCTAATTTTTGTGTCCAGATCAAGCCGGACAAGCTGAGGTTCTCGTAGACCAGCCTTCGCAAACTCAGCAAGTGCACTCGGCAAAGTTGCACTGAAAAGCAAGGTTTGTCGATTTTCACTCAACTGGGTTAGAATGCTATGCAACTGCTCAGCAAATCCCATGCCAAACAGACTATCTGCTTCATCAAAAACTACATACTCCACCGTCCGCAATGACATGTCGTCTACCTCAGACAGATGGTGCATAAGCCTGCCAGGAGTTGCAATTATAACATCTGGATTCTGTGCTAATTCTTCAAACTGAGTTTCCATGCTATCACCACCAACCAATAAACTAATACGAAGATCGGTGAACCTGCCAAGCTCCTTAGCAAACTTCATAGTTTGTAAAGCCAAATCCCTAGTAGGCGACAAAATCAGAGCCCTAACACCTGCCTGAGAATCGTGCTGCTTCAGTCTCTCGAGCATGGGGATCAAAAAGGCCGCGGTCTTTCCGGAGCCCGTGCGAGCCATGGCAACAACATCAGCACCGGAGAGAATGAGAGGCATGGTTTTACGTTGGATAGGGGTGGGAACACGGTAGCCCTTCCGTTTGATTCCCCGGTACACATTGTGGCTGAGTTTAAGAGACTCAAAGCCACCGGATTTTGCTTTCTTGTTGATATTCTGTTTGTGCTTCAGCTCCGCCTTGGAGCTCACAAGCGGTTCCTTTTTGCCCATCGTAACTGTCAGTGGATTAGGCCGGAGGCCGCAGCTCCGTTTTGGCTCGCGTCCGAGTAAAACCTTGCAAGGAAGGGAAAGGCGTTGCAACTGCAAAAT
>EFI_000147
TGCCAATTTGAAACGGATGACAAACAACAATACCAAAAACGAACCAATTGAAATATTCAACAATTATGTCCTCATAATTGACTCACAAATTCAGAACCACCCTCCACTTCCAAAAATCAAAATCAAAAAATGAATCAAGGGGATTCACCTCTATTTTGTATTTTGTATACTTCCAGTAAATCATCTAAACTTATTATAGATACAATTAATTGACAACAATAAGCAACAGAAATCATCTATAATTCACTCCCGTTCCTTCTGAATTCCAATCCAACGTGCATAATCCACCCACATCAATGATCCCAAGAAGGTATTGCCCGTTCGAACAGCAAAGCAGATTGCACTTAGAAACAACTTATGCTGGTGCAACAAAGGCTCCAAAATTCTTTGCTCAATAACTCCAGCAAGTATTTGGTACCTTAGATTGCTAGAAACCGCCATATAGACTCCATATGCAACGCTGGTGGACAATATGGGCACATCCTCGGCTTCACCAGCAAAAGATTTATCGAAAGCCTTTCTTGCATTGATCAATACATTTGTCAAGCCTACACCAATCAGAGATGCACTGGTCCCAACTGCAAATAGCTTTGTTCCATTGCGCGCTATAGCACCAATTCTCTGTAACAATGAATAAGATGTTCCAGCCAAAGCCACCTGAAATGCATTATCAGGACAATTGTAGAAGAACTTAGCAATTGGACCACCACTGACTGCAAGAGGTGATCGTAGGGAAACAGTAGGAGCAGGAAGCCACACAAGCATAAAGTCTGCTATTATAGCCATCACCACATCAGCAAAAACAAAATCCAGCTCCTTGGTAAAATTTTCTCTACGTTTTTCCAATTCTGCAGCAGTCTTGGTGAAGATCCCAACACCACACTCCATGGCAACTTTAGCCAAGAACAGATCATCAGCAAGCAATCGTTCCTTAAATCCACCAAACTGAAGCAACCACCGGAACACCGGAGACTTCTCAAGCTCAAAATACCTATTAACAATGGATCCCGGCACCCTCCCCGCTTGAATCGCCTCGGCCAAGTCCTTCGGCAAGGTATCCAAAGTCCTCCTCACCTCTGCCATTGCGAGAAAGGCGTCAGTCCGATTGCGGTCTGCCGCACCATCGTCATCATCCTTTCTTCCATCTCCTCCACCGCCACCTGAGCCATCACGTGAGCCGCCGGAGTTACCTCCATCGCCGGAGAAAAATACGAGCGTGGTGCGGAATCGATTAGGAGAAGTGGAGGAAGTGAGACGGAGAGTGGAAAGTTTAGAAGAAGTGACGGTTAACCGGCGGGGAGTGAGGAGGGGGGAGGCCTTGTGGTTTTGGGTGTAGTTATGGTGGTGGAAAGAAAGGGAGCGCGTGGAGAGGTTGCAGAAGGTGGCGATCACCATTGGAGGGAGAGGAAGATGGGATCAGT
>EFI_000148
GCCGTAAAAAAAGAAGATATATTTTAGGAATTGACCATAAATGTGTCAATATCACACAAATTACAGCATATAAACAGTAGTAGTTGATGATTATTACAACATCATACAATTCATCAAAGAAACTTGTGTAGAAGCTCAAACTCTTGGCCCCTCCAAAACTGCTCCAGCATCTGACTACATGTATATATATAAATAAGATGGTGTTGAAAAGAACAATGTAGCAAGTAGAATACACCTGAATAAAATTATAGATGACGTTTAGGTGTGAATTTCAGTTGTTAAAGCCTCGGAAGAACGACCGACCGGAATAATGGATGCAGGAGGTTTCGTTACAGCATAAAGAATGTCTGCATAACCAACTACGCCGACTAAGATATCATCGTTGTCATCCTCAGTCACCCACACGTGAGTAGCCCGGTGAGACAACATCTGAGCCATGACTGCAGCCAATGAACTAGTAAGTTTACATGTTAAGGGTGCACTTCTGCCCCTATACATGCTCCTACCGGTTCCGAAACTTGAGCTGCCTGGATTGAACCCAATACTTCTGCTGCTGAATTTCTTTGGCCTTGGTGATCCGACACCGTTAACGGTGTTATTACTATTATCTCCAACTGTTGAGTTAACTGTCAAATCAGGAAATGATCTTGAAGTTAAATTGTCCTCGACCCCCATCACGAACTGCCCGGATGAAAAATTGGCTAAAGCCCATGCTGCAGCCAAATAGTCACATTTCCATAACCTAGAGGCTGAAATTTCCCCGATGATCTTACAACGACCATCAGATGTGTGCTCGATAACCGCAACTGCACAGGGATCTTTGGGTAGCCTTCGTGTAGCTTCGATGGCTGGAAGTGAGGCCTGAATCGAAATGTAGTTCAAGTTAATGGCTCCAACAGATGAGATGGGGGAAAGAGGGATTGGAGCTAAAGCACCAAGGCAACCAATGAGAAACCGGATGACATCTTCTCGAGAGAGACAGCAGAACTTATCCTGGCTGATCGACGATGATGAAGGCCAATTCGTGTTCACAGTGAGGTTATTGCTGCTGTTGCTGCCATCAGGATTCTTGAGCCACTTACCATTGTAGAGAATTGAAAATCGTTTGCTCATACCTTTCCATACTTTGCCTTTGGCAACAAGGAGACGCTTTACGCCTTGCTTCATCATCTCCAAAGCATCTATCAGTCTTGTTGCAGGATCAACCTGTTTCAAAAGGGAATTATCAGAAACAACCACTTCAGAAACTGGAGCTTTCATTGCCTTTTCTTGATCCTCCAAGCACTGAGCTTTAGCCAAAAACGCCACAATATCAAGTGAATTAAGAATGCCTACAAACCTCTGTTGTCTACTTTCGCTATTCTCAATCATACCCACAAGCGATCTCCTCTTCCACACCGGAATTCCACATTCCGTCGAATCTCCGATAGCCCGAATTGCCGATTCCACAGTCTCTGTCTCCATGAATTCCACCATCTCCGGCTTCCCCACCGTCAGATCTCCCACAACATGGTATAGAAACACAGATGCCATTGGTATTCACTTAATTGGATGAATATAAAGATTTCTGAATTAATTATTGAATATTCAAACTATTTATTGATTCCCCCAAACAAGAGAGTGGGAAAACGGTCTAGAATAGGAGAAAAAAGGCGTAACCCTTTTTACTCTTTTCCTCAAACAAA
>EFI_000149
TTTTGTTGAATTTGAAGAAGAAAAGCCCAAATCCAATTTTGGTCCTCTTCCACGCGATTTCTAGGGTTTCATTCTCCGCTCCGTATTTTCCCCAATCCTTGAATTTGTAGGGATTTTCTTCTTCAAATTCAACAAAATGCCTCAGAGACATTCGAAAAACAACAACGATTTAGCTTTCTTCACTTACGATGAGAAGCGAAAGCTCGGGTACGGGACTCAGAGGGAGAGGCTGGGCAAGGATTCCATTAAGCCCTTCGATGCATGCTCTCTCTGCTTAAAGCCGTTTATTGATCCTATGTCTTGTCAGAAAGGTCATGTATTTTGTAAAGAATGCATACTTGAGTGCCTTTTATCCCAGAAGAAAGACATCCAAAGGAGGTTAGCTGCCCATGAATTGCAGAAGAAGCACGAGAAGGAAGATGAGGAAGAGAAGTTGATGCAGCAGAAAGCTCGAGAACTTGATGCATTTGATCAGCAAAATCATGGTGCAGTTCCACAATACAATGACAGAAACCAGGACCAAGGCAAGAATGGTTTCCATGGAGCAAACAGTGTGAAGGTCACATCCTATGAAGAGGAAGCACTTCGAACAATGAAAGCGTTTTGGCTACCGTCTGCAACTCCCGAAGCTTCTGTTAAAGTTGAAGCTCCGTCTACAAGCACGACTTGTCCAGAAGGCAACGAAAAGCTCAAAATGAAGAACCTTTTCCCCATCTACCTTACAGAAGACACTAGTGAAAAGAAATCTACTTCTCTGGATAAGACCTATATATGTCCAAGCTGCAAGGTTACTCTTACTAATACCCTATCACTAGTGGCCGTAAGCTCATGTGGCCACGTCTTCTGCAAGAAGTGCGCCGGAAAATTTATGGTCGCCGACAAAGTTTGCCTTGTCTGCAACAAACCTTGTAAAGAAAGGAATTTGGTGAACTTGGAAAAGGGTGGAACAGGCTTTGCTGGCCATGGAGATAATCTTATGGCAACAGACTTCAAGCATTTAGGTAGTGGTTCAGGATTGGGACTCATCAGACCTGCTTCAATGAAGACTTGATTCTGAGTTACTGTTAAACATGGTAACTACCTATGTTGCACGGAAACGAAAATGAAAACTGAAACAAAAACGGACACCGGGAAATGTTATTTGTTAAAGAATATGGCTAGGAAACGGACATGGAAACGGAAATGGATACGAAACGTGGAAACACTATCAAAGCAGAGTTTCCGTGCAAGATAGGTAGGGAAGTAATGTTGTAGCTAAAGAAGGGATGCACCGGGTTTCTTTTTTATTTTGTTTGAACTGGCGTGCATTAATATTCCAAACAGTTTGCAATTGTAAAAGTTG
>EFI_000150
CCTCTCTTCTCTCTCTTTTTTACTTTCTCTTATTCAAATTCCTCTCTACCAACCTGTTTTCAAGAACTTGTCCGCCTTATTTCCCAGCCGCAGTTATACTTATTCGACGAAATCCCGGTGATTTTTCCAGTCACGAGCAATAGCGATCTGGAAGGTTATATAATTTGGTTATTTTTCCATCCCCTGGAGGAAGTTAATACTCTAGATTGCGAAATTAGACAAAGTAGAGATGAGCGGAGGAGGAGAGAAAGGATCGATGACCACTAAAACCCCTGCAGACTTCCTTAAATCAATTCGTGGGAGACCAGTTGTTGTCAAACTGAACTCTGGTGTTGATTATCGAGGTATTTTAGCATGTCTAGATGGATATATGAACATAGCAATGGAGCAAACAGAAGAATATGTGAATGGGCAATTGAAGAATAAGTATGGTGATGCTTTCATTCGTGGGAATAACGTTCTGTATATTAGTACATCGAAGCGGACATTAGCAGATGGAGCTTAGCACTTGCGTTTCATCAAACATTCAGACTACTTAATGTGTGTGATTGAATCTGTAAGCAGTGATATTTTGTTCTGTTCTAGACAGAATTAGCGAAACTTTATTATATTCTGCAGTGAGGCTTTGAAAGGAATGTTCATTTCGTTTTTCGTTGCAAGGAAACTTTCTTTTCTTTCATGTCTTTAGTCTTAGAATTATATTAAAATCAC
>EFI_000151
TGAACCACCAATTTTTGCAATTCCAGATTCTTTCTTTTCTCTGCACAATTCGCCAGATTCTCACGCTTTCTTGCCCCCGCCTTTTGTCAATCTTTCTATTCATATTTTTATCCGGAAATTTTGATTTCCTCCTTTTGAGGAGAATTGCAGATTTTAGGGTTTCGATTTGTTGTCTGTTCGTTAAATTTTGGGAGATTTTCGATGGCCAACTCTAGCAAGCAGGATATGGGCGATGAACGTGTGGAACGATCCACCGGCGGAGATTTCGACGATTCTTCGTCGGTTTCTAGCGGAGTGGAGACCTCTGCTGTCGGATCTGGCAACATTGCGCAAGGAAGGACCGGGTTTGGGTTAACGGAGCGATTGACGGACATTCTTGTTGACGAAGTAGATGGAGATTTGCTTCTTCAGCTAAGCGATCGTGGAGATAGAGTTTTGCAATGGCTACAGGCTTTGGATTTGCAAGTCATGGGTGCTTGTAGAGCTGATGAGAGATTAAAACCGTTGTTGAAGATGAATGCTTCTAGTGGAATGGCCGAAGATCTTCTCTTAGCCCATCTGAGTCAGCACTTCGAGCCATCAGAAGTTGGCATGCTAGCGAGGTGTTTTTGCATACCGCTCGTTTCAATCCGTGTTGGCAAGATTAACAAGCAAGGAACTTTATTTTGTCCTACTGCTGCAAGGGGTAATTTATGTCTTACTGCATTACCAACATCTGATTTGCGGCTCTCGTACATTGGAGATAATGGCAATACAGAGACATTATTCACTATACGCTGTAAAGCACGGTGTCCTACTATTACAGTTGACGAGATCTCAGCAGACAGTTCTGGTCGATCTTTCCATATAAAAGTTGGGGATGACAGAGATTTTTACTTCTGGTGCTCAGAGAAATCTAAGCTTTTGGGAATTGAATTGCTTGCCAAGATGAAGGATATGCTGAGGAGGAGACCATCTGTAGCTGAGTTAACTGGAATCAGCAAGTCTCGACTTACTTGTTTTGCAACTCATTTGCGTGCCTATCTCGTGGGAAATAGCTGCAGAGAAAGTGCTGTTTATTTTCCTGCCTCTTCATTTAACCTGAATCTCGACTTCTCTGACGCAAGTCCTTCCATATCATCTAAGCCTCTAAGATCCAGATACATTGGTAATCAGGCAGTAAAAGCAAATTCATCTTATCAGGGAAGCCTGAGTCCAAGATCGAGTTCATTCAAAGAAGGCCCACCCAGAAGCGTGTCTTCTTTAAGGAATGCTGCCAGGGAGAAGTTAAGGCGTCGTGGGGATGTCCATCACTCAGCAATTGACAACCTGATGATTGCATTGCCACATGACAATGATGTGTCGAGCTCCAATATATCCGGAAGTGAAAAACTGCCTAGCACTAATAGTTGCCCTGTATCACCGTCAAGTTTTATTGAATCCTTGGGCAATTTGACTCTCCCACCGACTCTAAGTGCAGCATCCCATGTAACTTCATTTCCCCCTCTCATCTCTCCTTACTATTGTTGGTGCCCCCAAGGTATATCTACTATGCAGTATCCTTCAGGATCTTCACAACTTACTACCTCATCCAATGAATGCCCTTTACTTCCTCCACTTTCATCGTTGTTGTCGGGGTCTATGACCTCTAACCTGTTGACTCCTTTGCCATCTCTGAGTTTGGCTGATGTACCCTCCTTGGACTTCCCTGCTTTTCCTGCTTTTCTTCCTGACCCATTGGTTCGATTGCCAATTTCTGGTTCTCAGCAAATCCCAACTTTCACCCCTTTGATT
>EFI_000152
TTTCCTTGAGCGCTTTGTTTCTCTCTCTGAATCATTTTTCATCTCCACCTCCTCCTCCACCACCCTTCCTTTTTCCTCCTCCACCTACAGCTCTAAGGAGGCGAATCTCCGTCCGACTCCCTCGCTATTCTCTCTTCCGTCCTATTTTCTTCTCATGGCGGAAAAGGGTCAACCATTGCCAAAGTTTGGTGAGTGGGATGTTAATGATCCAGCATCAGCTGAGGGATTCACTGTCATCTTCAACAAGGCTAGGAATGAGAAAAAGACTGGTGGAAAGCCTGACTCACCAGGAAAGGATAATGCAGGATACAAGACCCGCACTGCCACTCTTGGAAAGCCTCAGTCTAAAAAATGGTTTTGCTGCATATCTGCTCATGCAGAATAATGAGGTGGCTCTTGCCTTGTAAGAGCTATTGTGGGAGAGTATCACATATCTACGCCTGGCCCTAGCCATATAATCAAAAATCCAGAAGACTGGAGCTGCTTTCAGAAGCTATGATGAGTCCTGCTGGAATCTGTTTTTGTTGTGACTTTAGGCTTTATGAGGATGTGGGGTTGGGGAAGATTGTGATGAAATAACTATGTTGTTTTCTGTCTGTCTGTCTGTCTGTCCGTCTGTCTATACTGGTTTGGTTATTATTGAGGTTCATATTTATTTTATCTTTCAGTGTTTACCCATTAATTAACGTTATTTGTTACATTATTCTTTTTTCTTTTTCCTGTTTGTGTCGATTTTCATGTGTATCTGTTTGCTTTAACCTATTTCTTATATGAGATATGAG
>EFI_000153
GGAAAATAAAATTATCCAGTTATTCATAATGTGAGAAACAAGAAATAAACTTCTATCTATATGCTGATAATACAAGAAACCCGACTTCCATCATTAAGTTTTTCCTGGAATTTTACACAAATATAGTTCCTAAAATAACAAATTAATTTTGTGTGCATGAGCTTGGTTAATATTTTTCGAGCATCGATAGATATCGCAGGTCAAAGCATCATCTCAGAAGATCAGCTCAATCCATTTTTCATCCTTCCAAGCACCACACTAATTATAGGAACAGAACTGTAGAGTCTCGCTTGTTTTTGAGCATCCAACTTACCGTTATTCCCATTCGATGGTCGAGGGAGGCTTCGATGTAATGTCTTGAACGACTCTGTTCACACCCCTCACACTATTACAAATTTTCCGAGCCACATTATCAAGGAATTTGTGCTCAAAGTAATACCAATCTGCTGTCATCCCATCTTGACTTGTAACAGCTCTCAAAGCAACAACATGAGAATGTGTTCTCTGATCACCTTGAACTCCAACTGATCTTACTGGCAAAAATACTGCAAAAGCTTGCCATATTGAATCATAAAGCCCAGCATCCTTGATGGATTGGATGAAAATCTCATCTACCTGGCGCAGGACTTCTAAAGCATTGCCTTGAGTTACATCACCCAAGACTCGTACAGCAAGGCCAGGCCCAGGAAATGGATGGCGCTTCAAAAACCCCTCAGGAACATTCAAGACCCTCCCAAGTTGACGAACCTCATCCTTAAATAGAAGTTTAAGTGGTTCAATGAGCTTGAGCTTCATGTCTTCAGGAAGACCTCCAACATTATGATGGCTTTTAATTGTGTGTGAGTGGGATCTTCCAGATCCAGGAGGTGGGCAAGATTCAATTACATCTGGATACAAGGTTCCTTGGACCAGGTAAGCAGGTTTCTTACCAAATTTCTGCTCCAATTCATGGGCAAAAGCATCAAAAATGCTAATGAACTCCTTCCCAATTATCTTCCTTTTAATCTCTGGATCTATGACACCTTTCAGCTTGCTAAGAAATTGTTCTGAAGCATCAACGCAAGTAACAGGTAAATGCAAATCTTTTTGAAAAGTTTCCATCACACGTTCTCTCTCCTTGTACCTCAGTAAACCATTGTCAACAAAAACACAATGAAGTCTATCTCCAATTGCCTTGTGAACAAGAGTTGCAGCAACAGTCGAATCCACACCACCTGACAATGCACATATAACATGATCTCCAGGCGGTACTGTGCGATTGATAACCTTGATTTCTTCATCTACCACATTTTCCATGCTCCAACTCGCACTGACTCCACAAACATCAAAAAGAAAATACCGTAGTGTTTCCATACCCTCTGGTGAATGACTCACCTCCGGGTGGTATTGCAACCCATAAAACCTCTTCTCCCGATTCTCCACAGCTGCAACAGCACCTTGTTGGCTCCTAGCCACCACTTCAAACCCCTGAGGCAATCTCGCGGCCTCATCTCCATGGCTCATCCACACCACCTGCTTATCCCCAATTTTTTTATTCCCAAATATACCAGAATTGTCCCCCACCTCGATTTCCATTCTCCCATACTCCTGTTCCTCCCCAATTCTCACCTCTCCTCCCAATCTCTGAACAATTAATTGCAAACCGTAGCAAATGCCGAGCACGAAGCAGCCATTGGACTGTACCCACTCAACGAATCCAGAGGGGAAGGTGGGAGAGTTAGGAGTATGGACGGAATGAGGACCTCCGGACAGAATAATGAGTTTAGGGTTGAGAGAAGTAATTGCTTCCAGAGGAGAAGTTCCGGAGATACAGAGAGAGAATACATTGAGAGAACGAATTCGACGGGTGATTAGATGTGTGTATTGAGAACCGAAGTCGAGGATGAGAACGAGGTCTGATTTCACTGCATTAAGCATGGTGGTGGAGAAGGTGGGAGAGGTTTCAGGGTTTTTTGGGTGGTGGCTAGGGTTTAAGGGGTGAAGAAGAGGGAAAACTATGTCCTTATATTCGGCGCCATTCTCATTTTGCCTTTTTTTC
>EFI_000154
TCCTTTTGCTCGTTATTTAAACAAGAAAAAAAAATGACAATATATCAAAATCCTGATTAATTCTTCTGTAACACAGCCAACACTTTCATTCTCCATTGTTCTCAAAGAATATCCTGTATAATACCCAATTGGTAATTTTCTTAATCGCCTTCAAAAGACATGATTCCGGAAAGCAAGGATCATTTTTGGGGACAAAAGCAAAACAAATGCTAAGATTGACCCAAAAAACATTTTGACAGCATATATAAATGGATCATAGTCAGCTTTTTCTTCGGTGCTGTCTGCATTTGATATGGCTTTTGCTGAAGGTAGGGCTTCCATCACTGCATCTGCAAGGTCTGAGATGAAAGATGAGGTCAAACCCAGAGCAGACACTCGCCTCCAATTCTCAATCCCAGATTCAAGTGCCAACTCCTTGTACTCCATGTCTATTTCTTCAAGGGTCTCTATATGCTCACTCACAAAGCTTACTGGGACAGCTAGAAGACTTTTCACCCCTTTCTGGCCAAGCTCAACCAGAACTTCATCAGTGTAGGGCTTCAGCCATTGTACAGGCCCAACTCGGCTCTGATAAGCAAGAGTATGATCATTGTCAAATCCTCTAGCTTTTAATTCCTGCATGATTAAATATATACACTCCTCCATTTGATCTTTGTACGGATCTCCTGCATCCTCCACATAACTCACTGGCACTCCATGAGCACTAAAGAATACCATGACCTCTTCAGGCTTCGTAAATTGCAACAGCTCTTTCCCAATCAAGTCGGCCATAGACTTAATATAGCCTTCTCTTTGATACCAAGACTGTATAATAGAGACAGGCAATCTTGATAGATATGCATCTTCCCTGAATATATCATCGAGAACGCGGAGGCTTGACCCAGTTGTGGAGATGGAGAACTGTGGATAGAGTGGAAGTACAACAAGCCTTGTTATCCTGTCACGTTTGATCTGATGAATAGCCTCTTCAGTGAAGGGGTACCAATACCGCATTCCAACATATACATTTGCAGCCATGCCCTTTGCTTCTAAGGCCATTCTGATTGCTTGTGCCTGTTCATCTGTTATTTTACGCAAAGGTGAGCCACCTCCTATGGAAGCATAACCTTCTTTACTTTTAGGAGCGCGAAGCGTGGAAATCAATTGAGCTAAAGGACGCTGAAGAAACTGAAACAACCTAGGAAGTCGTATGATATCAGGGTCCGCAAACAAATTGAACAAAAATGGCTGAACATCATTAAGTGTTTCTGGCCCTCCAAGATTCAAAAGCAGCACACCAACTCTATCATTTGTAGCATGTGATTGAGAATCAACAAAAGTTTCATCATATGGGCATACTCCAGATGAAGCGGCACAAATTATTTGGCCAATTGGATTTCTCTTTTGAGCCGAACTGTGCAGGTGTGATCCCCTCGATATGGTAATACTTCTATCATTTGAACTAGAACTCGAAACCCTTATTGCTTGGGAAGAATACTTGTCAAATTCTGGTAACTCTCCAGATGAGCGGCAAGATATAGACATGACAGATGAGGCTCGGGGCCATGATCTGGTATGAGGATGGACTGTTGATTGTGTTGGGACCATGGCTATTGGAAGAACGACGGAGGACGGCTGAACAGACCCAACGGAGGACGGCTGAACAGACCGAACGGCGCAGAATGATAATCGGACTGCCGACGCGTAGAGGATTCGACGGTGACTCGTCGTTATCGATGACAAAACGGCGGAGATGGGCAGGGCTGAGATTCGCGTCGGTCGGCGGAGAGGAAAACTGAATCGCAGGAGAGAAACACGACGGGAGGTAATTT
>EFI_000155
TCCAGAATTCTCGAGTTCTAAGCTTTTTTCATTTAGCTATAAAAGATCCGACTCCACATAGACATACATATTTATACGTCAGTGATTCAGAAATTATAAAATCATATTCAAGCAGCCATGGCTAATTCATCAACCAAATCCTACAAAGTAAAGCAAGATTTGCAGAAAACGCAAAAACCATAACCACTTTATTTAAAGCTTCGAGACGCAAAGATGACAATACAATCCGTCTCTCTTACTACGACTACCAGACGCTATATATTATTCTCTTTCTCCTTTCCATGATGAAAAGAAGAAAAGATGTCGAGATCTAACCGGATCTATCTGTTCCTCATTTACAATTGCAAGGATCGCAGGTGCATGTGTCTCCGCACTTGCAACCTCCGTTCTCGGCAGCCACTCCCATCTCTCCTCCCTCGAACTGTTCCTTCACCGGCCCAACGCCGAGAACCAGTGTCTCGGAGGTGGTTTTCTCGGAGTAACTCATGTCAGGATACATCTTGCATCCTCCGCAGCCGGAGCCGCACTTGCATCCGGCGCCGCAGCCACAATTTCCACCACAGCAAGACATTTTCAGATGATGAGAAATTTGGGTGATTTTGAAATCTGATTAATGATAGAATTCTCTTGCCAGTGACGGG
>EFI_000156
AGTTTAAATCTGGTAGACGAAGAATTAGGGAAGGAATTAGCTAGGGAGGGTTTGATTGTTCCCTAGTTCTTCGTCTACCAGATTTAAACTTTCCTCATTTTTCACTCTCTACAACAGAAAACAAAAATAAATCACAATTTCTCTACTGCACCATCTCCTACCTTAAAATTACATCATGATACAGCTTCTCTACGCCGTGAGCTTTGGGGAAATGGCTCTAATCCTGACGCTCCTATTCAAAACCCCACTGAGAAAGCTGGTGATCGCGACTTTGGATCGGGTCAAGCGAGGCAGAGGCCCTGTTATGATCAAAACCGTTGCTGGGACTGTCTTTGTTGTGCTTTTGGCTAGTGTGTATAGTATGATCAAGATCCAGAATCGTACAATCGAGGCTGGTACTCCCAATCCTACTGATCAAGTTCTCATGTCCAAGCACATGCTTGAGGCGTCTCTCATGGGGTTCCTGCTTTTTCTGGGATTGATGATAGATAGATTGCACCACTACATTAGAGAATTGCGTTCACTTAGGAAGATGATGGAGGCTGCTAAGAAACAAAGTCGGGGAGTTGAAGATGGAAAGAATGGGAATGCGGAGGAAGCGAAAACACTGGAAGATGTGCACACCCTGAAATCAAAGGTGAAGAATCTAGAAAGTGAGTGTGAATCAAAAGCAAAAGGGGCAAAGGATGCAGAAGATGAAGTTGAGGGTCTGCGTAAACAATCTGAAGGATTCCTTATGGAGTATGATCGCTTGCTGGCTGACAATCAAAACCTCAGGAATCAATTGGAGTCAATGGGCCAGACTGTCTCACAATCTGATGGCAAGAAGAATATATGAGATGAGTGAGTGTGAGGTGTAGTAGTAACTACTAAAATTAAATTCCTAATCTCTTTTATTTTTCTTTTCTTAGTCTTAAATGGAACTATTTGAGGTTTTGGATTTTGATAGCAGAGCCAGAGAGAGCTAGGAATTATGATTGTGATTTTGATTTTTCTTTCCCACCTAAATGAAAATAATGCAACGG
>EFI_000157
TCCAGAATTCTCGAGTTGAATATAGAAATTTGCATACACAAACAACTAGTAACCACCATATATCCTCAAACCAGACAAGTATTTGATATGAAAAAGGATTTATCCCAGTTGTGCACCCAAATACAAACATAAACCATCCCAGACTCCAAGGATTTGGGGCCATTTCTAAGTTAATCATGTTACAATCCACTACATGGAAATTTATCATAAGAAAGCCAGACTTCTGAATGCCTCTCATTCATCTTGTCTCCTCATCTATCTACTGCGCCTGGGTGAAAGATCAGCCGATCTTGATCTAGATCCAGACGGTGACCTTGTTGCTCTACCAGGTGACGGCCTCCAACTTCGCCCTGCTTCCTCAGAATCGTATGCACGTTTCTCGGGATAACCATTGCCATTTGCATTTAGATCATCTGCAGCATAACCTGGAGAATATGGCCTGCCAATGTGGTCACCATCTCTCTCCGGTGGAGGACCTCTTGGAGACCTTGGATGGTCTGCATGCCTTCTAACTGGGGAAGCAGAGTAGTCCCTCTGTCTTGGGACGGGAGAGTATGACCTTGAACGGTATCGAGACCTCGAACCCATATGATGCCTAGGGGAGCGCGATGGTGAACGAGACCGAGAATGTCCATAATGTGATGATCGTCCTCCATAACTTGATGGTCCCCTTGTCGACCTAGATCTATGGCGCATCTCCTCGGGCCTTTTCCTAGTCTCAGCAGCTACCACCACAGATATTTCCCTTCCAGCAAAAATTTGTCCATTCATACGATGCTGGGCCTCCATCGCATCATATCCATCCACGAACTGCACAAATGCAAATCCACGAGGTTCGCCTGTGTAGTAGTCCTTGGGTATATACACATCCCTCACAACTCCAAATCTCTCAAATGGAACTCGAAGTTCTTCTGGTCTGCAATCAATAGGGATATTCCGAACCAAGAGGCTTCCATGGTTCTGCTCCTTGCGCCTGCCATAACCACCACCGCCGCCACCACCGCCGCCATATCCTCTTCTTGGTGGTGGGCTTCTTCCACGGCCACCATAACTTCTCCTTGGAGGACTGTAATATGCCGGACTATACCTTCTCATGTTATTGCCTGTGGCGGAACACACAGAAAAGATTGCAAAATCGAGAGCGTGGAAACCTTGACTTAGATCTGAAGCCTGAAACCCCTGACGAACAACGATGACTTGGTTCTTTATAGAGCAGTCAAAGGGAAGTTTTTTAATTTCAATGAACC
>EFI_000158
CTCAGATCTAATGGTCCTTATTTTCTCTTCCTTTTTATATTTGTACAAATTGTAATTATATTATATACCCTCAATATTTCATTGCACACCCAAACCAAACAAACCTCTGTTAAAATATAATCCATACTAAATCTTCCTCTCTGAAAAGAGAGATACAAAGAAAAAAGAAAATCCCTCCGCAGAGTTTTATCTTCTTCCATCAAGCTTTCTGCTTCTCAATCCCAAAAACACAACCAAATGGGCGAGGAGGAGAAGAAACCAGCTGCAGAAGAGAAGAAAACAGAGGAGCAAAAACCAGAACCAGAAGGAGACAAAGGTGAGAAGAAAGAAGAGGAAAAGACTGCAGAGAAACCACCAGCTGAGGAAAAGAAAGAAGAGAAAGGAGGAGAATCTAAAGATTCCAAAGAATCCAAAGATGAATCTCCTCCACCTCCACAAGAAATCATCCTAAAAGTCTACATGCATTGTGAAGGTTGTGCTCGCAAGGTCCGCCGTTGTCTTAAAGGATTTGAAGGTGTTGAAGATGTAATTACTGACTGCAAGACCAGTAAGGTGGTTGTGAAGGGAGAGAAGGCGGATCCGTTGAAAGTGTTAGGCAGAGTTCAGAGGAAAAGCCATAGACAGGTTGAACTCATCTCTCCGATCCCCAAACCACCGTCTGAGGAGGAGAAAAAGGCCGCCGAAGAGAAGAAACCCGAACCGGAACCGAAGAAAGAAGAGCCTCCAGTTGTTACTGTTGTGCTAAAGGTTTACATGCATTGTGAAGCTTGTGCAATGGAAATCAAGAAACGGATACAAAGAATGAAAGGTGTGGAATCAGCGGAACCAGATCTAAAAAGCTCGGAAGTAACAGTGAAAGGAGTGTTTGAACCTGAAAAGCTAGTGGAATACGTGCGTAAAAGAACAGGTAAGCACGCAGTGATAGTGAAGCAAGAGACGGAGAAGAAAGGCGGAGAAGAAGAGAAAGGCAAAGAATCCAAAGAAGAGAAGAAAGAAGAGGAAGCAGGTGGTGGCGACAAAGAAAAGAAAGGC
>EFI_000159
GAATAAGAGAGTTCTTATGGAAAGCATTCACAAGTCAAAGGCTGAGAAGGCAAGAGAGAAGACACTATCCGATCAATTTGAGGCCAAGAGGGCGAAGAATAAGGCCAGCAGAGAAAGAAAGTTTGCCAGGAGGGAGGAAAGGCTAGCCCAGGGACCTGGGGCCAAAAAACAATAGCTCCTCCACCTGCTGCTGCAGCCCAAGCAACTGAGGGAGCTAAGAAATCCAAGAAGTGAAATCAACGTTAGGAGCTCCAAAGATCTCTCATTGTGACAGTAGTTTTTTTTGCCAGTTTGCTTTTTTTGTTTATTTGGACCATATCACTTTATGTCCTGGATGGAATCAACTCTAAAATATTTTTATTAC
>EFI_000160
CTGGCTTCTCTTTTTTCTTTTCTAACATTAAATAGTTGGGGAAGGAGATTGTTTTTTTCCAAGTATACATACTAGTGTCTTCAGAAATCCCCAATGCATCTTACAAGAAGATTTGTTTCACTCCCTCATAAAGAAACCTCACATAACAGTAGCAGAAGATCACTGATATCTAACAGCAACCAAACGACCGGCATACAAGTCTTGACTTTTCTTCTTATTTTTCCTAATTTTGACAATATTACAATACTGGGGATAATATATGTCAAAAAGTAACGCCAACATAAATATTGAACAAGTTCAGCTGTATGTTTTGACAAATCTCAGTGATTTTTTATTTTAAATCTACAAGTAGTCATGCTAATTCACAAAGAGCTTCATTTTACAAGGTCAACGTCTCTGATCAGGCACAAGCTAAAGTGGAGTGGATTTGAGCTTATCTTATCTTATGCTTCAGTAGCGCCGACCACCTGCAGTGGACATAAGGACTCGACTTGGTTTCTTTCCTTTCTTTCCAATCTCATTAATCTTGGGTGGATCCAAATTTTCTCCCGATTTCACTCTGGATGTTACATTGGCAAATGTTGGTGTACCTGATGCACCAGAAGAACTATTTGTCACTCTGTTGTTGTTCAAAACACTGTTTTCCTCAACTTTCAAGGCTGGAGAATCAGGGGCAGCAGCGAAACCAAGCCTAGTGACATTCGAGAACAGTATCCTCTCGCCAACAAGTGGAGGACTTGATGATGTTGGAGGGCTTGAAGTCATAGCAGTGTTACCTCCAAGAGCTTCGAAGTCATCCATAGAAAATTTAGGAGAGTTGTCATGTGAGGAGTGTCCCCAACTGGATAAAACAGGCAGAGAATATGCAGCATCAGCAACTTCAGCTTTGATCTTATCCTTCCGTTCCTTCTTAGCAAGTTGCTTCCGCTGCTTCTCACGCTTCTTGATCTCATCCATGAATGGAGACAGGGAATCAGGAGGTAGTACTTCGTTCAAATCAATTTCACATAGTTGAAAGGTTGTTGTCAAAGAAAAATGACTTAAATAACGATAGCGCCTTCTTATTGCTTCCGACTGAGTCATTGTCTCCAACTGCAAGATTTTTCCACTTATCCTATGTGGGAGCATATCATAACTCCCATAATGGTGTAGAAGACACTTCAAGTTTAGCGGATGAAGAATGAGGTGCTGACCATCAACTGCCTGGTAGAAATTGTACGAATCATTTTCCTTAACATCTCTTGATCCATTTGCGATTTTCTGTGAACTCTTGCTTGCATCATATGGTAATGGTAAAATTGGTTCTTGGCCTTCTAATGATTCAACCGCATCCGATTTCACGCGTTCCAACCCCTTACTTTCATCTTTGGAATCAAGAGATTGTGCTATACATCTGCAACTAGAACCATCATGATAAGCACAGATGACATTTGCAGTTGAGAATATCTCTTGAACTTGTTTTTGACTGGTGGTGTCCTTATAACTTCTACCATTGGCACACATCCCCTGCTCAGTCCAATATTTCTTCCTCTGTTCTAATTGCTCCATTGCAGCACAAACATAAGGAAGCTTCTCCAAGTCATCCACAAGTCCCGAATCAGCTTTAGCTAACCAACTATCCAAATCTGATATTGCTTTTCTCACCGAGAGTTCCAAATCGGAGGTGTATGTGAACTTTGAGAAGGGATCATACACATCATCGTTACACATCATTATAGTATCCATCGGGGGTTTATTTTTTTGAAACGGAGTGAATGAATCTTTTTGTCGAGTTAGAAGCATGAAATCTATTGTATCACCAACGGAGTAATGATTAACATTCTCAATATCGATGGTGTATAACTCCATCTGAGATATCATCACAAAACATAAGGGGCATCTTTTAAAACAATTGCCCTTGTGATCCTCCTTACCCATTAGTAAGTACTGAAGAATACATGGGAAGCAAAAAATATGACCACATGATGTTATTTGGGGGCACAGAGGATATTCCAAACAGATTGGACACTGCACTGGCACTGGAGTGGAATACCTCACACAAATTATATCCTCCCACCTCAGCATTTTATCAGGATCCACCAATTCAGGAGCATGATTCCCTGTATCTAACACAACAAATTTGTAATTAGCCTGAAGGAACAAATCCTTGTTATAAGGCTTTATCTTCTGCTGCCTCCTTGGAGGAGCAGCTCTTTGCTGAGGTCGGGCAATGGGATCATAATGAAAATTCAGCAAATGGTTTGCATTCATAGTCTGTGCTCTTCTCCCACATGATTGAGCAATGCCTCCTCGACTGTTGGAAGGACTACTACTTTGATCACCACGACGAGAGGGACTAGTTTCTGACAGTTTCCCTTTGGACTGAGCAGAACCAAACCCTTGATGACGATTTGTCTCTCCATTTTTTCGGGAAAAATTTGTCCTTCCATTGTGAATCCTCAAATCATTCACCTTTTTGGAAGATCCACCAGAATCCTCCGCAGCTGGAGCCAATAGGCCTGATTGAGGGAGTGGAGATTGAGAAGGACCAGAGAATGGCATGGATTGGAATTGGCTGGAGAGGGAGCTGCCATGGTTGGAATTAGGGTTTGGAGAGATTGAATCAGAAGAGGAAGTGGAACCTTGAGCTTGGATGGGCAAGATGGACATGAAAGTTCAGAAGAAAGTTCTGGGGGCAGCTCTGATGACGTTGAAGGAAGGCACGACTATGAACCAACCACCTTCTTTCTCTTTATTACAAACTCTCCGCCCCACCGGCATCTGCCGCATCTTCACCGAA
>EFI_000161
ATCCAGAATTCTCGAGTTATAGACCAAAAAAATACGCACGAACCAATTGTGATTGTACGGAGGTACTGAATCCAAAAGTAAAATAGTAAGTCTACTGATGAGAGTGATGAAGCGATTACTGTTGAGAAAATCATTTTCGTCGCCCTCCTTCCCACGATCTATTACCTTCCAAGAGGCCACCAGATCTGGCCAGAGATGGATTTGCTCCTCACAAGTAAGAAAACGTCCAAAAGTCCCTCTAACTGGTGCTGCCAAGACAGATCTCACTTTCTTCATCCAAACAAAAAAGATTTAGATCTAAGATACTAGAAAGAGAGAGCTACAGAGGAGTGAAATGGAAGAAGAGAGAACACATGGAGGAGATCAGAAAGATTGGGGAAAAGGAGAGACAAGAAGAAAAGGATCGGAGACCTAAAAAAGCACATGAATTGCCAAGAAGACCCAAGACAAAGAGCACACATTCTAGAGAGAAGGTAGAGTTTCTCTCACTAAACTCTTAT
>EFI_000162
GCGGTTGAATTTTCTGAGCAAAAGGTCTTAAAAGGTAGGATGGAGGAGGAGAAGGAGATTCGAAATGAGTGGCTGATCTAAAAGTGGAAGAAGTTCCAAAAAGATCAAGCCGGCTTCTCGGAAAAGGAGAAGAAGAAGAAGTAAACGGAGGTGCAGGGATACCTGTGAATTCTTGAACCATGGCTCGGAAATTTGTAGTATCAGTCGTCAAAACTGTAGTTGGTGCACGCCGAGAAGCTCTCGATCTCTTCTTTGGGTTCCGAACAGCATTCCCTCCGCCACCGCCGGTGTTATTATTAGTCTGATCACTCAAAGCTGAGCCTGAGCCTGAGCCGGAGCCGGAGCCTTGTCCTTGTGGGATCTGAACAGAAGCAGAAGCAAAACTGGGTCTACTTTGTGGAGGTTGACTGGCGAAGAATTGCTGTGTAGGAGACGATGAGGCGATGAAAGCGCCGAGATCAGCGCAATTAGTATCAGATCTTATGTTTTTGGACCAATTAAGCAAATCAAGATTAAGTAGAGAATTTGGGTTAGTGAAATGTTGGGGTGATCTTGATATTGATGATGACAGAGGATCAAAATAGTTTGACAGAGGGTCAAACATGGATGATGATGAGGATTGATGGTGGTGGAAGTGGTGGTTTGACGGTGGCGGTGGTGGGTTAGACATGGGACCAACATGGTTGTTCAAGAAAACTGAGATTGACTCGGCGCGTGAATCATACTCTTCATCTCCGCCACTTGAAGACTGCATACTTCCACTGTTTCCAGAATCCATCTTCTTTCCTTAAATTAAAAGCTCTGATCTGCAAAGAAGACAGCGTGTGGGTGTGGGTGTGGGTGTGCTCAGCTTTGTCTTTGGGCAAAAGGGTGTTATGTATAAAGAAGAAGAGAATAAACAGCCCACGGATCATGAAATTGATAGTTGAGAGATAAAAATGGAAGTTAAGATCTGTTTGGGGCTTGTGTTTGTTTTTGTTTTTGTTTTTATGCTTTTATATGGGTTTGAGTTGAATAATTAGGGTTTTGTTTCATCGATCAAAGAGACGGACAGAGAGGTAGGTTTATTCTTTTTCTTTCTCTCTAACTGCATAATTCAGATCATGCGTGGGGTAGCCATGGAAGGACGAGAGAGAGAAGAAAAAAAAAAAAAAAGAAG
>EFI_000163
AGAATTCTCGAGTTGTCAATTTGGTAAACGGCCAAGGCACACCCCAATATCAGTTAGGCTGATAAACAGTCCTAATAGTAGAAGACATAATTTGACATGTCTAACAAACCATCGCATAAAACTTACAGCAAAGAAAAGCCAGGAACATATGAGCACTTCAATCACAGTTGCAGGTTTCAACAACACAAAATTGCTAGCAAAATGTGAAATGCAAATCAAATAATAAAACAAGTATTTCATTGAAGAAGAACAAGACTATTTCGGTTGCTGTAAGTAATTACTGGCACAACTTCTCAACTGCTGTCACAATCTGAGCAGGTTGAACCACAGTCCATTCCTCCAGTGTTCCGGCATAGGGGGTTGGCACATCCTGTGAAGACAAGCACATAATAGGAGCATCCAAATAGTCATTGAAATTTTCGGTGATAGCCGCAGTCAAGCTGGCACCAATGCCACCAGTCCTCATGCATTCCTCCACAATCAGCACCCGATGTGTCTTCTTCACTGAGTTTCCAATTGTGTACAGATCAAAAGGTTTCAGTGATCTGATATCAATCACTTCAGGGTCATAACCTTTGTTTACCAAGGTTTTGGCAGCCTGCATCACATGATATCGCATTCTAGAGTAGGTTAATATAGTGACATGCTCTCCAGGCCTAACCATCTCAGCTTCCTCCAGATTACAGATATATTCTTCATCAGGGATTCTCTCTTTCAGGTTGTAAAGCAAAACATGCTCAAACAGTATCACTGGGTTGTCACTTCGAATTGCAGCTTTCATCAAGCCCTTGGCATTATAAGGGGTTGAGCATGCTACCATTTGGATTCCAGGAATTGATTGAAAATAAGATTCAAGCCGTTGTGAGTGCTCAGCTCCAAGTTGTCGCCCAACTCCACCAGGTCCTCGAATAACTATGGGTATCTTGAACTGCCCACCTGATGTGTAGTGAAGCATGCCACAATTGTTTGAGATCTGATTGAAAGCTAGAAGAAGAAAACCCATGTTCATACCCTCAACAATTGGCCTCAAGCCAGTCATGGCAGCTCCAATACCCATACCAGTGAAGGAGTTTTCAGCAATAGGGGTGTCAAGAACTCTGAGGTCTCCATATTTATTAGCCAGGTCTTTTGTTACCTTGTAAGAACCTCCATAATGACCCACATCTTCACCCATGACACAAACAGTGGGATCTCTATCCATTTCTTCTTCCAAGCCTTCTCTTAAGGCCTCAAAAAGTAGAAGTTCATGTCCTGGTTTAGATGCAGTTGAAGTTGCAGAACTATCAGGCTTTGCTGCAACAGCATTGGTAATCAATTGCTCAGTTCTGCGACCTCTAGAATTAGAACCCATGTTGAGGTTCAAATTGGCATCAGATCTGACAACGATGTAACCTGCTTTCCTCTCTGAGAAGGATCTACGAGAAGCAAGGTGTAATTTCTTAGAATCGAAAGAATTGGAAGCAGTGATAGCCGTAGCACTTCCTAAACCCTGGAAAAGAGTGGCCATTTGAGCTAGTTTTCCCCCCTTTTCTTGTATGGAATTGGAAGAGATAATGGCGTAGAAAAGGAGAGACAAAACGAATGAATTTATAAAAGAAGAAAGCTGGGTAGGAAATGAAAATGGGCGGAGAAATTGAGGAAGCAGAAGCTAATTCAGCTCCTTAAGCTTTTCGTTGCTCTTCCTTCGCACCGTTGGCTTTTGGCGATTTATTTGATGTCTTTCTCTTCTGCCC
>EFI_000164
GTTTTCAGGTAGTGAAATCAGAGGGGCCACACAATCTTTCTCCACCTGGTGTACTTCCTGGTTTGTATGGGTTTCCCCAAAACCCATACCAATTGCCGGCGAATCAATTTCAAGGACTCTTTGGTGATGATCTTCAGCGGTTAGGGTTTTCAGGTAGTGAAATCAGAGGCAGTAATTCAATTCATAATCTTTTACAGCAAAAGCAGCAAGTGGAGCCAAAGCTACAATTTGGTTCGTTTCGCAGTGATATTCAAACCCCTTCTGGTGTATTCAATTCAAATTTAACTAAGGAGCGAGATGTTGTTGGGTTAGGGATCAGAAATTTAAACGGATTGGAGAGAAATCCTCAGCTGATTTCAAATTCGAGAACTTTCGATTTCCACGAGAAGGATCAGAGAGTAATTGGTGGTTGGGGAAAGCAGCTCCATGGAGGTAATTATAAGTCACAGGAACTTCGAATGCCTCCTCCAGGATTTTCTAATAATCCAGGAGGAGGAGTGAATTGGGACTTCGACATCAGAAATCGAGGGCTAGACCATAATGTGAGCGTGGAAAGGGGAAATCAGTACCAATTAAGTAACAAGAATGCTTTTTTCAGCCGTAAAGATAGTAGTGTAAAGGATGTTGATGGCTCACGAGATTTTGGGCTTACTAGACAGCTTGACCGCCCTGGTCCTCCTGCAGGGAGTAATCTTCATTCTGTTTCTGAATCGGACATGGAAGAGTCTTTGTTGAATTTAGATGCTGTGCTCCTTGAAAATGGGAAGGATGATGGTCATGACATGGATGATATTGGTGAAGAACTTGTTGATTCTTTATTGCTGGATGGTGATTCCGATGGCAGGAATAGCGTGAAGCAAAATCGCTATTCTCGTGAGAAGGAGGCCAGATTAGATAATCGGGGACAGCATATACTAAGCCAAAGGATGAGAATACTTAAAAGGCAGATGGAATGTCGTAGAGACATTGACAGATTAAATGCTCACTTTGTTTCAATTTATGAGTCTCTAATACCTCCAGAGGAAGAAAAGGCAAAGCAGAAGCAACTTTTAACATTATTGGAGAGATTAGTAAACAAAGAATGGCCCCAAGCACGATTATATCTTTATGGTTCGTGTGCCAATTCATTTGGGGTTTTGAAGAGTGATGTTGATGTTTGCCTTGCCATTGGAGATGCAGATATTAACAAGTCTGAAATATTGTTGAAGTTGGCAGATTTGTTGCAATCAGATAACCTCCAGAATGTGCAGGCACTAACACGTGCTAGGGTCCCAATCGTCAAGCTCATGGATCCAGTGACTGGGCTCTCCTGTGACATATGCATAAACAATGTTTTGGCTGTTGTTAATACAAAGCTTCTTCGGGATTACTCACTAATAGATGTGAGGTTAAGGCAATTGGCTTTTATAGTAAAACACTGGGCGAAGTCGAGAGGTGTTAATGAAACTTACCAGGGAACCTTATCTAGTTATGCGTATGTGTTGATGTGCATTCATTTTTTACAGCAGCGAAGACCTGCTATCCTTCCATGCTTACAGGAAATGGAGGCAACATATTTTGTCTCTGTAGATGACATTCAGTGTTCCTTCTTTGATCAAGTGGAAAAACTTCGTGGTTACGGATCCCGGAACAAGGAAACAATTTCGCAACTGGTGTGGGCCTTTTTTAACTATTGGGCATATCGTCATGAATAATGCAAATGATGTTATATCAGTCCGCAGAGGAACTTTAATCAGTAAACGGGAAAAGGACTGGACAAGGAGAATTGGGAACGATCGCCATTTGATATGCATCGAGGACCCTTTCGAGATAGCTCATGATCTTGGTAGGGTGGTGGATAAGTACAGCATAAAAGTTTTGAGGGAGGAGTTTGAACGTGCTGCAAACATCATGCAGTACGATCCGAATCCTTGTGTAACGCTTTTCGAAGCATATGTTCCTAGCCGAGTAATATCCGGGTGATCAGAAGAGCATAGTATTAGATGTAATTATGGTTAAGTTAAAGGCTATAAAAGCCTCCTTTTTCATCAAATTTTAGATTTGTGTGTATATGGTATGTGCCCATATCATGTAATTTAGAGTGCAGGGCTTTTTATTCACATCTCTAGCAAAATTAGCTAAGGAGTTCTAGTTGTCGCATTGTGTTTTATGAAATTAGAGGTCTTCGGTTTTGCTCCCAAGATCTCGGGGTTTCCTTGTCCGTCGTTTTTTCCTAATTTGTGATTATGTTTTCATGGTTTTGAAAGTCAACTGAAGCTCAGCAGAAACTTGCTGGGAGGCTATATAAATGATCCTAATGTAGTTTTTTTCAAGGGAAGTAACTTTGTTCCAGTGAAGTTATTGTTATAGTCAGTTTTTTAATGTTCATAATGTTAATTTTCCTTTTTATGATAATGTTGAATAAGATCTGCAACTCGAGAATTCTGGA
>EFI_000165
GATCCAGAATTCTCGAGTTCAGCATTCCTTTCCGATTAGCTGGTAACGAAAAAAACTAGTTTTCTGTGGATTATGAGTGAAGAATAATAGCGGGCGAGTAGCAGAGAGAAAATGGCTTTCGAGCCGTTGGTCTGGTATTGCCGGCCTGTGGCAAATGGGCTGTGGACGAGAGCAGTGGAAAATGCCTTTGGTGCCTATACGCCTTGTGCCACTGAGACTCTCGTCGTGGTCGTTTCTCATTTGGCTCTTATTGCTCTTTGCTTCTATAGAATATGGCTCATTAAAAAAGATCTCAAGGTCCAGCGATTCAGTTTGAAGTCCAAATGGTATAACTATATGTTGGGGTTATTAGCTGGTTATTCTACTGCCGAGCCTTTATTCAGATTGATCATGGGAATTTCTATTCTGAATATAGATGGACAGAAGGGTCTTGCTCCATATGAGACAGCTTCCTTGATCATTGAGGCCCTTGCTTGGTGCTTTATGCTCGTCATGATTAGTGTTGAGACAAAAATCTATGTCCGTGAGTTTCGATGGTTTGTTAGATTTGGGGTCCTGTATACTTTGGTGGGTGATGCAGTGATGTTCAATCTTATTCTTACAGTAAAAGAATTCTATGATAGCTCTGTACTGTACCTATATGCTAGCGAGGTGTTTGCTCAGGGTTTGTTTGGAATACTTCTGTTGGTGTATGTTCCAAACCTGGATCCTTACCCTGGTTACACTCCTATAAGGACTGAATCTATTGATGATGCTGAGTACCAAGAACTTCCTGGAGGAGAGTATGTATGTCCTGAGCTGCATGCCAACATATTTTCCAGAATTGTTTTTGCATGGATGAATCCCATAATGCAGCTAGGTTACAAGAGGCCTCTTACTGAGAAGGATGTATGGAAATTAGATACATGGGATCGGACTGAGACACTGAACAATAGGTTCCAGAAATGTTGGGCTGAGGAATCACAAAAGTCAAAACCCTGGCTTTTAAGGGCATTGAATAGTAGTCTTGGAGGAAGGTTTTGGTTTGGAGGCTTTTGGAAGATCGGTAATGATGCTTCCCAATTTGTGGGGCCGCTATTACTGAACCAACTCTTAAAGTCTATGCAAGAAGGTGATCCTGCTTCCATTGGGTACATCTATGCTTTCTCAATTTTTGTTGGTGTGGTATTTGGCGTGTTATTTGAAGCTCAGTATTTTCAGAATGTCATGCGTGTCGGTTATCGGCTGAGATCAACACTAGTTGCTGCTGTATTTCGGAAATCTCTAAGGTTAACCCATGAGAGCCGACGTAAGTTCCCATCTGGAAAAGTAACAAACTTGATGACTACTGATGCTGAAGCACTTCAGCAAGTATGTCAATCACTTCACACTTTGTGGTCAGCTCCATTTCGTATTGTCATTGCAATGGTTCTGCTTTTTCAGCAGTTGGGTGTTGCTTCTCTTCTTGGTGCGCTAATGCTAGTGCTTCTATTTCCCATACAGACATTTGTTATAAGCAAAATGCAGAAATTGTCCAAGGAGGGCCTGCAGCGCACAGACAAGAGAATTGGCCTCATGAATGAAATTTTGGCTGCAATGGACACAGTGAAATGTTATGCATGGGAGAATAGCTTCCAGGGAAAAGTTCAAAATGTTCGGGATGATGAACTATCATGGTTCCGGAAAGCATCACTTCTAGGAGCGTTTAATGGTTTTATACTGAACAGCCTCCCGGTGGTGGTCACTGTGATTTCATTTGGTATGTTCACTCTGCTCGGGGGAGATCTAACACCTGCAAGGGCATTTACATCACTTTCCCTGTTTTCTGTGCTTCGCTTTCCCCTCTTCATGCTCCCTAATATAATTACCCAGGCGGTAAATGCAAATGTATCCTTAAAGCGTTTGGAGGAGCTACTACTAGCTGAAGAGAGAATTCTTCTGCCTAATCCACCTCTTGAGCCAGGACAACCAGCCATTTCAATAAGAAATGGACACTTTTCATGGGATTCTAAGGGAGAGAGGCCCGCATTAACAGACATCAATGTGGAAATTCCAGTTGGTAGCCTGGTTGCAGTTGTAGGTAGTACTGGAGAAGGAAAGACTTCACTTATTTCAGCAATGCTTGGTGAGCTTCCTGCAATGTCAGATACAAGTGCGGTTATTAGGGGCACAGTTGCTTATGTTCCACAAGTTTCATGGATTTTTAATGCAACTGTACGAGACAATATACTGTTTGGATCTGCCTTTGATTCAGCAAGGTATGAGAAGGCAATAGATGTGACTTCATTGCGGCATGACCTTGACTTACTGCCTGGTGGTGATCTCACTGAGATTGGTGAAAGAGGGGTAAATATCAGTGGTGGGCAAAAACAAAGAGTTTCCATGGCTAGGGCAGTGTATTCTGATTCAGATGTTTACGTTTTTGATGATCCATTGAGTGCTCTTGATGCTCATGTAGCACGTCAGGTTTTTGATAAATGCATCAGGGGAGAATTGAGCAGGAAGACAAGAGTACTTGTCACAAACCAGCTCCATTTTCTTTCACAAGTTGATAGAATCATCCTTGTCCACGAGGGTACTGTGAAAGAGGAGGGAACATTTGAGGAACTCTCCAATAATGGGATGTTGTTCCAGAAGCTGATGGAAAATGCAGGGAAAATGGAAGAATACATGGAAGAACGGGACAATGGTGAAGATGTTGATCATAAAGCCTCCGCAAAGCCTGTTGCTAATGGTGTAATGAATGACTCACATAAGAATGCAAACGAGGGAAAACAAAACAAAGAAGGCAAATCTGTTCTTATCAAGCAGGAAGAACGGGAAACCGGTGTGGTCAGTTGGAAAGTTTTGGTGAGGTACAAGAATGCATTAGGAGGTGCGTGGGTGGTAATGATACTCTTTATGTGCTATATCTTGACTGAAATTTTACGAGTTTCAAGTAGTACTTGGTTAAGCAATTGGACAGATCGAGGTACTGAAAAGGCCCATGGGCCTCTTTACTACAATCTCATCTACTCTGTGTTTTCAGTTGGTCAGGTTTTGGTGACATTGTTAAATTCATATTGGTTGATCTTGTCTAGTCTGTATGCTGCCAGAAGATTGCATGATGCTATGCTTGGTTCCATATTGAGGGCTCCAATGGTGTTTTTTCACACTAATCCCCTTGGACGTATTATCAATAGGTTTGCCAAGGATCTTGGTGATATTGATCGGAATGTTGCCCCATTTGTAAACATGTTTCTGGGTCAAGTTTTCCAGCTCCTTTCTACATTTGTCCTGATTGGAATTGTGAGCACCATGTCTTTGTGGGCAATAATGCCACTGCTGGTTCTGTTTTATGGAGCCTATCTATATTATCAGAGCACAGCCCGTGAAGTAAAACGCCTGGATTCTGTCAGTAGATCACCTGTTTATGCACAATTTGGCGAAGCTCTGAATGGTCTTTCAACTATCCGTGCATACAAAGCTTATGACCGGATGGCTGACATCAATGGAAGATCCATGGACAACAATATCAGATTCACCCTTGTAAACATGAGTGGAAATCGCTGGCTTGGAATCCGTCTGGAAACATTGGGCGGCCTTATGATTTGGCTTACAGCAACATTTGCAGTGATGCAGAATGGAAGGGCTCAGAATCAGCAGGCATTTGCATCTACAATGGGTTTGCTTCTCAGTTATGCTTTAAATATTACAGGTTTATTGACTGCTGTGCTCAGACTTGCAAGTTTGGCCGAGAATAGTTTAAATGCTGTGGAGAGGGTTGGCACTTACATAGAATTGCCATCAGAGGCTCCTCCTATTATCGAGGGAAACCGCCCTCCTCCTGGATGGCCTTCATCAGGTTCAATCAAATTTGAGGATGTTGTACTGCGCTACAGGCCTGAACTTCCACCAGTCTTACATGCATTGTCCTTCACAGTGTCTCCAAGTGACAAGGTTGGGATAGTTGGAAGGACTGGTGCAGGGAAATCAAGCATGCTCAATGCTTTATTTCGAATCGTTGAACTGGAAAGAGGAAGAATCTTGATTGATGGCTGTGATATTGGGAAGTTTGGATTGATGGATCTACGTAAAGTACTTGGTATTATACCACAATCACCAGTTCTTTTTTCAGGAACTGTGAGGTTTAATCTTGATCCTTTCAGTGAACATAATGATGCTGATCTTTGGGAGGCTCTGGAGAGGGCACACCTGAAGGATGTTATAAGAAGGAATTCTTCGGGTCTTGATGCTGAGGTCTCGGAAGCTGGAGACAATTTCAGTGTAGGACAGAGGCAATTGTTAAGTCTTGCTCGAGCATTGTTGCGGAGATCAAAGATACTTGTTCTTGATGAAGCTACTGCTGCTGTTGATGTTAGAACTGATGCTCTTATTCAGAAAACTATCAGAGAGGAGTTCAGATCATGTACAATGCTAATTATTGCGCACCGACTTAATACCATTATTGATTGTGATCGGATCCTTCTGCTTGATTCTGGCCAGGTTCTGGAATATAATACTCCAGAGGAACTATTGTCAAATGAAAGTAGTGCATTCTCTAGAATGGTTCAAAGTACAGGAGCTGCAAATGCTCAGTACTTGCGCAGTTTAGTACTAGGTGGGGCAGATGAGAATAGATCTGAAAGAGAAGAGATGAAACGCTTAGATGGGCAGCGAAAATGGCTTGCTTCATCTCGTTGGGCTGCTGCTGCACAGTTTGCACTTGCTGTTAGCCTGAGTTCATCTCAGAATGACCTTCAGCGGTTGGAAATCGAGGACGAGAACTCAATCCTTAAGAAAACAAAGGACGCAGTAATAACTTTGCAGGGAGTGTTGGAAGGGAAGCATGACAAAGTAATTGAAGAATCACTAAATGAGTACCAAATATCCAGAGATGGCTGGTGGTCAGCTCTTTACAAGATGGTTGAAGGTCTTGCGATGATGGGGAAATTAGGTAGAAACAGACTTCAGGCATCGGATTATGGGGTAGAAGAGAGATCAATTGACTGGGACAATGTTGAAATGTAGCCTAGCAGTAGCACTATTTATTGTATATCTGGAATTTTGTTGGTTAATTTCAGGAATGTACACCTCATCTCAAGGATGGTTGGTTTGGACTCTCAAATGTGTTATGTTCGTAAATGGCATAGAAACCAAAGGAATTTAGAATTCCCTAATTATTTGTCAGATAACCAAACTGTTGCAGCCAGAAAACAAATAATTTTATGAGTTATGGCAAAGCAGAACATGTGTTGATTAATTCCTCCGGTAGATTTGCCATAACAAAAAGAAAGACGAGTTATGGCTGAAAATTTCTCTATTTATTTTTAGGGAAATTACGTGAAATGTCATATTTGAAGGTTATGT
>EFI_000166
GCACAAATGAAACAAAACATAGTGCAAAACCAACCATGTTGATGAAGCTAAATCAAAATCCAGAAAAGTTCAAATTCTGGTTAACTTCTAGTATCATACTACATATCACAAATAAACCAAAGAAAGCTAACTGCAATTGTATATGACAATTGCTGCAAGTTTCAATTGAATTACTTCCATCTTGTGCAGTTTGTGAATAGCGCAAAGGACCTAACTAGAGCCGACGATGATGTTGTTGATCGGAATAAAGATCAATTTCACGAAGAATCCGACAAATCCCATCACCACGAAGCCAATTGCAGTACGTAATGCAACTTTCGAGAATTCTTTACGATCGGGCTTGTGACACCTCTTGACTAGGCGGACGCTGTCCTTAGCGAACTCTCTGAGGGGATCGAAGACGGAGTCGAGGGCATCCATTTGGATCAATTGCAATGTTGAAACCCTAGTTATGTTAACTTGGGGGAAATCGCGCTTCTGAAGAAGACACAAACGAAACAGTGGATTTTTATTAGTTGGAGAGAAGTCGATTTAGGACACGTTTCGTTTGTGTCTTCTTCAGAA
>EFI_000167
TGGCTATGTAAGCTTTGGGTTAGAAAACCAGAAATGAGAGAGCTTCTGTGGAAGGGAGCATGCCTAGCACTGAATGCAGACAAATGGTTGAATTGCCTGTTTGAAGTTTGTTCATTCTACAATTTGCCTATTCCCACAGATGATGAAAAGCTTCCTGTTGGCACAGGCAGCAATCCTGTTTATCTCTTAGCTGACCATGCAGTAAAAATCTTTGTTGAAGGAGGTGTGGAAGCTTCGATGTATGGCTTAGGCACTGAGCTTCAGTTTTATGATGTGCTAAATAAAGTTGATTCCCCTTTGAAAAATTATGTTCCTGAAGTTTTGGCAAGTGGGATTCTTTATCTTCAGAATGGAAATCAGAAAATTATGCCATGGGATGGTAAAGGAATACCTAATGTGATTAGTGAGTGCGAGCTCATTCCAGAGAATCGTGAAGAGGATGATTTCCCTTTTGGTTTGTGGGCGAAGAAACAATATGATTGCAAAAAAGCTGGGATGTCACCAAGTGAGCAGACAGATTTGGTGGGACACACACATATATGGCCATTTATAATTACAAAACGATGCAAAGGAAAGATATTTGCTGAATTAAGAGATGCACTGTCATGGGAAGATGCTCTAAGTTTAGCTTCCTTTCTTGGAGAGCAAGTGCGTAACCTTCATCTCTTACCCTACCCGCCTTTAAATAAGTCAGCTTTAGGATTACGAAGTGCTAATTGTACTATGGAGGAGCTTCTGTGTAAATCTGAAATTCCTGTGGAATGGGAAATCTTCATTAGAACTTTATCAAGAC
>EFI_000168
CTTTTAAACTTTAAGTTAAAACAATTCAGATATTTTGGCAAGATAATTACTAAAGCAGACTCAAAGGGAGAAAATAAAAATGACATGTCTTGGGCTTCCAAAGCATCCCATCAGAGATCACAAGATATTGCTATACTAACATTTCTAGACCTTACAAAATGATATTACCAAAATCTAGCACAAAAATTTGCTCATTTATATAGAGCACCAAGTAAACAAAAATGTGCAGCAGACCTGCAAAATGCTGCTCCAGAAAAAATGGTTCCAAAAGACGTGATAATTGAATTACCTCATCTTCAGATTCCAAAAAAGTTCATCTTCTCTTTCTAGAATCAACCAACTTCAAGAGCACTCTATCCGCTGTCCTTTTGCATGATAACTTTCATCTTCTAAGTTGTTTGAGATCCCATTCACAAAATTCATTTCTTTGCCATCTTTGTACTCAAATGTCCAACCAGTAAAATCAGACTCGGAAAACAAACATGTGGGAATTGCTTTATAGAATGCTAATGGGACTTGTTTTACCCTTCGTCGAAGCTCCTCTCCGAATATTGTTGCATATGAGCTAGAACAAAAATCATTGATGTTGACTTCAGTGGTTTTGTTTCTAACTGTCAAGTCATTCTCTAGCGATAGAACGAACCTTGAAACAGGTGGGCAGTAGTGATGACGAAGGATATCAATTTCCCATAAAGAACTTCTTAATGCACCAGACTTCACAGGGTTGCTTTCCTCATTGTTAAAGTGATCAATGCCAGGTTTGTTGGAAGAAATATTAGCCCCTCCTCCAGAACTATTTGCATTGACAACACTCTCCCCTTTGGTTTCAGCATTATCTGTTGCACTATCTTCCCGATGAACCAAACAATTGATTGATGGGTGCCTTCTAAGAAGATTGTGAATTAATGCAATAATAACCACTGCTCCTGAAGGAGGGACTGAAAGTGCTAGTCTGCTCAATTTCTTAGCAAATGCAGCAGCCAAATATGCTGGAAGAAGCGGTGACTTCAGACAGGAATCAAGAAGCTGGAAAAATTTTGCCCTATGTTTTGCCATAAAGATGGAAGGTAACAAGAGAGCATATAACTTTTCATAAAAGTTAGGATACTCCAGGCCATGCTGAGTCATGAGAATGAATAGGCTGCTAAGGGCCATTACACTGACCACACCACCAATGTCATATGATCTTGTTAAGAAGTCACATAACATTAGAGGATTAGAGATGAAAGGCATGACAGTCTGATGGAGAGTAACTAGAACCTCTTTGTACACATCAACTGGGAGTGGTAACCTCAGAAAAGATATCCATGCCTTACTGAATTTTAATTTCATCTTTTTGTTGATATTTGCAGTAGATAACCCATTATTACTGTCATTATGTTCTTCAGACTTCGATTGTTTATCTCCCTTTTTTGGGAGCTCGGGAAGCTCCTCAGCCTTGTCTTTTTTTGATGTGAAACCTAAGGCACTCCAGAGCTCAAACTCTGAATTCTCCTTTGGGTCTTCTAGTGGTGGAACATGTGATATAATATAATGTATCTTATGAATAGACAGATCCATGCTTGCACTTGAATGGCTCCCATCATCTCCATCTGCACTCTTAGTATCACCATCAGGGTTCTCTCTTTCCTCCAAAGTTTTAGCGAGTCTTTCAAGGCTAATGTAGGTAAAATAACAGATATCAATGTACTTGAAATACTTTGACGCAAGTAGGTCTAATATAAAATCAACAGGTGCTGCTGAACGAACAATATTATGAAGTATTCTGTGATATATAGACGAATTGAGTCTTCCTCCATTGCTGAGCTTCACGAATTCCATAAGGGAGTCGAGCACAAATTCTCTCAAAGCCTCGTCGGGTTGCGCAGAAAAAAGAAGATCGATAAGCAAAGTGACGAAGTGATCAAACTTGGAGCGGAGCCAAGTTGTAAAAATAGCTTCAGCATCATCATGGTTATCCTTGGTGATTTTTCTCTTGTTGAAAGAAGAAGAAGAAGAAGAAGAAGCGAGGGAGGGGAGAAGCGGAATGAAGAAGGAGTGGAGAGAGAGGAGGGATTCTAGAACGTACTGCGGTGGGAAATTAGGGGAAACGAAATTGAGAAGGAGAGGAAGGTTGTTGATATGCGTTCTTGAAGAAATCAGCTGTTGGCCTAAGTTTTTAATCTCTTTGAGCGAGTGTTTTGGCTTTGATTTTGATTTTGATTTTGTTTTGGAATTTTTGCAGGGGAGAATCGGAGCCATTGCTGACTTTATCTTGTTTACAGTGACTGTAGGAAGAGAAGCGACTTCCAAGAGAAAGAAGAGAGAGACTAGAGAGGTTTTGGATTAGAACAAGGGTTTTATTGATTATTAAACATTTCATTTCACA
>EFI_000169
CCCAGGTCCAACCACACCATGAATAATAATAACACTAAAATAATAATGATGTTCTAATAAACTCACCTAATCACCACAATTCCTCTATATGCCTTATTTATTTCAATTTGGCTACCAATTGCATAACTAATCTTATATATATACTCACAAAAGACCCTTCTTTTTCACTTTTGAATTCAATCTACTTATCATCTATGTGCATCTACCAATAAATATTACATAATTAACGCCCACAATGCATCTGACATTCGTCTACGCAGGTAAAAGCAACCCAAAGTCTAAACTCTCAGGTTAAGATATCGGATGATTAGACCAAAAAAGCAACCCAAACCTATTTAGGACAAGCTCACTATATGTTCTTTTAGTGATCTTCACCTTGATCATGTCGCTATACTTTTGTCATCTGATTCGATCAAACCATCCTTAACATTGTCGCATTGAGTCCGTCTTGGGTCCCTTCCTCCTCTCCTGTCATCTCTGTGGAGGAAGTCATGATCAGCTTCAAGCATATGTACAATATGCCCCATTTTGGGTCGTTTTTGTGCATTTGGATCTACACATCGGAAAGCAACAAGAAGTGCTCGCTTCAGTGCCCTTGAACATGGCTTTTCCTCTAGCTTTGGGTCCAACACACCCTCTGAATTCCTCTCGCTAACCATCTTCTTAACCCAATCTACCAAGTTCACCTCTTCTGGAGGTTTGCTGTAATCCACTGGGTTCCTTCCAGAAATTATTTCCATAATAAGGATTCCAAAGCTATACACATCACTGCTTTCATTCAGCATGCCTGTGCTTGCATACTCTGGGGCTACATATCCAAATGTTCCCATTACACGGGTTGTAATATAGGTCCTTTCGGAGCAGAGGAGCTTGGCAAGGCCAAAGTCAGAAACTTTGGAATTCCACAGCTTATCCAGCAGAATATTGCTTGATTTTATATCTCTGTGAACAACTTTTGGTTCAAGTCCCTCATGAAGATAAGTTAACCCTTTTGCTGTTCCCAAAATTATGTTCATTCTTATTTCCCATGTAAGAGGACTGCAACTCCCTACATCCCCATGAATCCATTGTTCTAAATTTCCATTGTTCATATACTCATACACCAGCATCCTGTGAGATCCTTCAGCGCAGTAGCCCAATAATCTCACCAAATTCTTATGTCGGACTCTTCCAATTGCTTCCACTTCAACTTTGAATTCTTTTTCGGCTTGTCCCTTATTATTGAGCAAATTCTTGATGGCAACTTGCTTTTTATCCCCTAAAACACCGCGATAAACAATTCCGTAACCTCCCTCTCCGATCACATTCTCATCGGAAAATCCATTAGTGGATGAATACAGATCTCTCAAAGTGTACCAATGTCCCCAACCCAAATGCGAGACATCTGGACCCGCCCCACCCGTCTG
>EFI_000170
GACAATTGTAATAAACGTTCAAAATTGACGAGTCTCTATAATGTTTTTAAAAGGATTTTCGAAACTAAAGTCTATTTGGTATAATAAGCTTTACCCATCTCAAGTTTTTACAGTTTCTGAGTCCCAACATGAAATTCTGTATAAGTTTTGACATTGTCTGGCCACCAAAAGCTCCTCTTGAGGTCCAACCATTTTTTACCACCGGAAGCTCATTGACCTTACTTTTCACCTTGCAGTCAATTTGGCATAAATTTCGGGGTACTCACAGGTCTGTGTTCCGTGAAAAAGACGGCAATGGCATGGCCTCTTGTGGCCTCAGTATGACTAGCACACCGAACATCCCAAGCATTGGGAGTACAAGAAGCCACTTGAGTAATTTATAATAATACATATGGAATGTAAGAGAGAACTCGTCCGAGAAATAAATTCCATTCCTATCAACCATCTCCACTAAAACAGTTCCTGTTGTCCTTACACTAACCGTCGGAAGTTTGATTCGGTATTTTCCTGGACTATCAAAGGTTTGATTGTGCTTTATTCTTCTCTCACCTTGGTAATTACCTGGAACTAACAGGGTTGCAGTGACTTTATAAGGTGCCTGAGAACCAGAAGGGTATCTGTATTTATCTACAATCTCAATTTCAACCCAGAAATTCTTTCCCTCCTCGTCACGAAATGCTCTTGATGAAGGTGTAACATAGATACCCTCACGGTTGAATCTGTTTGCAACATTATTTCTTCCTTGATTAGCTGATCTCCATGCCTTAAGGGGATGATGTGGAACAGGAGTCGAGAAGCAAAAGACGTTGCCATTCATTGTTGTGACAACAAGGTCAAGGTCATCTCCTCCATCAACATTGTCTGCTAAGACCATGCTATATGAAGTTTCACCAATATCAACAACATCTGCGCAAGATGTGGGCCCATCTATAAGGTACAAGTATCCATCAAATGAAGTTGTTACAAGGCTGAGTCCCTTGCTTTTCTCCCCACGTTTACTTAAATCAACAAGGAGAACTTGATTCATTACTCTCCCATGAGTTCTGAATGGGTACGGCCGAATGTTCGAGCCATCCTTGCCACTCAGAACATATATATTCCCAGATATAGTAGGGACTACAACATCGGTATGGCCATCCCCATCCACATCGCCAACTGATGGGCCCTGGGAAACAAGACTTTTGAGATGCGTCTCCCAAATTTCCTTTCCTTGTGAAGTCCATGCAGCAACATTTCCATGAGTATCAGTAGTCACTATTTCTATTTTGCCATCATCGTTGATATCAGCTGCAACTACAGATCCTTGAATTTCGGCCATCTCAAGAGGAAACTTCTCTCTGACATTTCCATGATGATCCAGGACATAGAACAAGCCAAATGAAGTTCCAACAAGAATGTCCAAATTCCCATCACCATCTAAATCAGCCACTGTGGGAGAAGAATATATATAAGCTCGGTAGTTTCCAGTATCTGTGCTTTGATCCAATTCTTTGGTCCACTTAACTTGCTTTGTATCAAGGTTAAATACAACAACAGAACCACCAACATATTTCCCAATATCTATACCACCCAATTCTTTTAAATGTTCTGGATTGTCATAATACTCATGATCAAAGAAATATGAAACTGCAACGATCATTTCTGATACTCCATCATTATCAATGTCCGCGATGACAGGTGTGCACAAGATATGTGAATCAACATTAACATAGTCCTCCAAATTCTCATGCTTCTCTTCAGTCCACTCCTCATCTCCCCACAAGGATTCATCAACATAATCATCATAGTCGTAGTTATACTCATCAGCAAGTTCATCATTATCACGGAATAACTCAAAAGAAGAATCTGCATCTGCTTCCAAACCTTGATCATTTTCCACAGTTGCTTTTTGGGCATCCTCATTGTTATTCTCAGCGGACTCTGAACTACCTTCCTGGGAACTTTTGGAATGGTCATCTTGTAGAAGTCGCCTTCCAGTATTTGTACCTTTCACAGTGTCAGTTCCATCTAGCCCGCTAGTTTTCCCATTCTCAGCATTTTCTATTCCATCTGTCCCAGTAATCTTCCTATTCTCTGCACTACTGTTTCCATCTGACCCAGTAATTTTTACGTTCTCAGTATCATTGCTTCCAACTGACACAGTACTCATAGGAGAATCGTTCACGCTTGTGGGCAGTGTGATGAGTGGGTCAGTTTGGGTCTCGTTCAGGTTCTTTTCATTCACAGGAATGGATAAATTTGGTACAAGGTGACTTTCTTTTGATTCAGAAACTGAATTGTTTGTTGGTGGTGTACTCCCATGTGTACTTTGAGCTGCTTGAAATAACGATGCCTCCTCAGCAGCCTCCAAGATAATTTGGTCATCATGAACGTCAGGATGAGATCGATCCACAGGGTCAGGATTCAAACCCACATACCAATCTTTTTTTATTTTCCTCCGAGGTACCACCAATTTCTCTGTCATCATGTAGCCTGACACCCTGAAAAAGAGAACTTCACCATTGTAGGTAGCCATAGCAATTTCTCTTACTCCATCTTTGTCAATATCATAAAGGAGAGGACTGGCATGCACTGTTGACTGGTGGAAAGCAGGCCAACCGGGCATTTTGTCTCCATCAGAACCTTCTAAAACTTCAAGGTAGTGAACGAAGGAAGGAACTACTATATCAAGCTTTCCATCACTGTTAATATCAGCTATCAAAGGAGTAGCATAAATGCTAGAGCTAACTTCCGTCTGCCATCTCAGCTCCAAGTTTCTGGGGCACTGCGTATTCAATAATGCATCCTCGTCTATTTCAATATGTCCGATGGCATCGTCTGTCGCCGTCCGCTCCCGAAATTTATTCGTCTGAGATTCCTCTCCATGAACAGGATATAAAGAAGCGGCTAACAGCAAAGAAATCAAGAAAACCCAAGTTGTCGCAGAGGATTTCATGTGATCTTGTGCAGAACGAGAAAGAGGTCTAAGTATTGAAGCAAGATGAAGACGATTGTTGTGGTTAGTTGAATAGTGAAAAGCAGGAATTAGGAAGGAGATGATAAACCCTTACAGGGTTCTATTGTGGTGGATCTGTGTGTCTATGTCGTATTGGTATTTCTGGAAATTTGCGTTTGGAGTTTGGAGCTGGAGTGGAGGGAGGACACAC
>EFI_000171
CCAGAATTCTCGAGTTCAACATCACAGCAAAAAGTTCTTCAATTTCCTCTTTTGCTCATCGATCTGCAAACCTAATTTCAAAATCTATACGGAAAATCACAAAAGGGAAAATCTTTAGGAATTTTCCCTCTTCCTCTCCCGCTTTATTGGTTTTGTTGGTTTCTGGTGCGGAATATGGTGAGCTTGTGATACCGGAATTGGAGCGGGAAATTGAAGAACTTTTTGATTTGGGAACAATGCGGTTGTTTCCATTGAACACTAGCTCGAGTTCAAGTTCAAGCTCGGATAAGGAACAGGCTAATGGAGGAGGGAGTAATGGGGCTATGTTGTATCTGAACATTTATGATCTTACGCCTGTAAATAACTACCTTTACTGGTTTGGCCTCGGCATCTTCCATTCCGGCGTAGAAGTGCATGGTATGGAGTTTGGCTATGGAGCCCATGACTACTCTAGCAGTGGGGTTTTTGAGGTGGAACCAAAAAGCTGTCCAGGCTTCATCTATCGACGATCTGTTCCACTGGGCACCACCAACATGTCTCGTATTGAAGTCCGGTCATTCATGGAGCGTCTTTCTGCAAAATATCACGGGGATACTTATCACTTAATAGCCAAGAATTGTAACCATTTTACTGATGAAGTCTGTATGGAACTGACTGGGAAGCCCATCCCTGGATGGGTGAATCGACTGGCTCGTGTAGGTTCCTTCTGTAATTGTCTTCTGCCAGAAAGCATTCAGATAACTGCAGTTAGACATCTCCCTGATCGTCCTGCATACTCTGATGATGACGGATCGGGTTCTATGATATCATCAATGTCAATGGAGAGTGAAGAAGAGGATTCAGGGCATCATCTGCTGACTACATCCAATGGTGATGTTGCAATTGTAAAGGAAAAACCATTAAAGCTAGCAAAGGAACTCATGTAGAATCTTCTTGCACTTTCGATCTCGGGTTGTATTTTAGGCGTATGATCTTCAAATGTATCACAATATCAGTGAGCACAAATCATTTGAAAGCTGTAATTCGTTAACGGAACAGTGAGTGATCTCGCCGGAGACTTGTGGTGCCTCCTACAATTTTTTTCCACTCTACATGTATGATTTTGTTTGAGCTTGGTCCTATGATCGTGTATCTAATATTTGTACAAGCCTATAGTATATAATCCTTTTGGCTTGTTGGTAGATCTTGTTAAATTGGTAAATTTTTTCAAGTGTGAATGTAAGGATTCCAAATGATTTTTTC
>EFI_000172
GTTTAAAGTGCCATAATTTATTTCAGTAGTTTTAAATCCAACAACACCTTATATGTTACCAAAGAAAAAAGAAAAAAATGACATCCACAATAACGGACTCAAGTGAAAAGAAAGAAAAAAGAAAACAGAAAATTTAGAGTATAAAACAACGGATATGGTTGATGTTTTCAATAATATATAAAACAAGGCTCCATCATCACCATGTGACGCCTACTTTTTCCCAGATTTGCCTCCCTTTCCCTTCTTCTTAGATTCCTTAGGAGCAGCCTTCTTGGCACCGGACTTGGAAGCAGCAGATTTATCAGTAACCTTCGCCGGTTCCTTCTTTGCCGGCCCAAATAATTGGGTTCCTGCTGGTTTCTCAGCCTTCACTGATGCCATTTTCTTTTTTCCCAGATTTGCCTCCCTTT
>EFI_000173
CAGAAGAATAAACAACTTTCAAAGTTCAACTTTTCAGCTTTCATTATCGCGATTAGACTCGTCTATTTCGTCTGCGCTCTCTCCTTCACTGTCTGCCGGAATCTGCTTTTTCTTTACTCTCGTCTTCTTTCTTTCATCTACTCAGATAACAAGGATCTTTTGTATAAATATTAAATTCTGTGTTGGACTTCATAGTTGGAGCAATGCCTTCTGCTGGCTCACCTCTGTGGCAGGAGAAGGCTAGTGGATTCTTTTCCTCCTCGGGGGTAAAGATCAAAGAAGCTGGGCAATCAGCTGGATCATTCGTGGGAGATGTTGCAAAGGATGCGAAAGGTAATGTCACTGATGTAGCAGGACGAGTTGGGTCAGCAGTTAGAAGTCGATGGCAACTTCTTCGGGAGCCAGCAACTAGGCATGTTCTGCAGGAACAATTGATAACTGCAGCTGCTACAACTGGCATGTTCTTGCGGAAGGGCTACTCTGATACGAAGGACAAAGTCACTGTTGGGAAGACAAAACTCGAAGAGGTGGCGAAAAAGACTGCACAAAAGAGTAAGATAATTCTGACTGATATTGAAAGGCGGCAAAAGGGAGTTGCAAGCACTGATGTATTTGGAGTTCCAATTGAGATCATTGTACAAAGGCAACAATCCAGTAGATCTGTTCCTAATATTTTGGTCAAATGTGCAGATTATCTGATATTATCAGGATTAAACTCGATGGACCTATTTAAAGCTGAAGGAGACAAGAAGATCATTCAGCAATTGGTTTCTATGTACAACCAAGATCTCGATGCTTCATTGCCGGAGAGTGTAAATCCAGTTGATGTGGCAGCTTTGGTCAAATGTTACCTTGCGAGCCTTCCTGAACCACTAACAACTTTTGAGCACTATAATGAGATTAAAATTGCTCGCTCTAGCATACATGCAATGAAAAACGTCCTGAAGAAGCTTCCTACTGTAAACTATATGACTTTGGAGTTCATCACTGCACTATTGCTCCGTGTCAGTCAGAAATCATTTCTTAACAAGATGGATGCACGAAGCCTTGCTATGGAAACTGCCCCCGTCATTATGTGGCGGAAAGAGCAAAAACCAGAAATTTACCAGCAATATTGGTGCAACGCTTCAAGAACTCCTTCCAAGAATAGCATGGATCAAAATCCTACTTACACTGCATGGGACATGCTTGCTGAAGAGAGCGAAGTAACTGATGCTTCTTCAGCAATTCCGTTGGATGATGGTACACCTGTGGACTTTGGTGCTATTGAGGTTGTTCAGTGCCTCATAGAACAACACAACACGATTTTCACAGACGCGCACGAGACTGTGTGGAGGTAAAGGTAACCCGAGAAATCTTCGAAAACGAAACCTGTTTCCTAGATCATCAACCTCATGGGCTAGTTTGTAAGACTTGGTAGCTGCTCCAAGAATGATTACTTCTTCATAGGATGAAACTTTTATCAGTGCATATAACAGCCTCTGCTGCTTTCACCAAACCTGGGAACTATTGGTTATAGGTGGTTCTGTATATTTTAGTGTAGGAAGTTCTAATATTTTGACTTGTTTGGGGAAAAGGGAGATGAACAAGTTTTATAACAACAGAGTATTTGTAGTATTTGTGTGAGATGATGTGGTCTGGAC
>EFI_000174
GAATTCTCGAGTTAAAGAAAGAAAGAAATAAAAGGTAGTGAACCACACATACATCACATGGAATATACACAGAAATGCTTGCACTCTTAGATAGAAATGAGAGAATGTACACATAACAAGAGCAAGCTAGCCACTTTGGACCATTTCCAACAATGATTCGGTTCTTCCCTTGTGTTCACCTAGTCACTCAGCTTGCCAACTAGGTGGGACGCGATCGGACGATACTGGAGGCAATGCACGTACATTGATGTCGAGTGGAAGCAACCGATATTGCATGTCAAGCTCCCTAAGAATCTTAACAATCTCTTCAATCAAGAGGGATCTCCTTAAAAATTTCTCTCCCATGTCTTGGTGGTTTATTGTATGAGCAAACCATACGGCTATACGCACCTTATTCAGATCTTCTAGCTCCTTGTATATGATCATCGGAGATGGATACCAGTGCTCATTTTTACTCTCCATGTAACAAGCTATTTGTTGCATTATGGCTTGGATTTTTTCGGGCGGGGTTGCTATGTGGACGAGGAACTCAATGCCATCTCCCATGTCTGGGCTACGGTAGTAATTACTTATGGCTTTCATGGCAAGAACACTATTAGGAATTATTACCTTCATGTTGTCATCTTTTAGGAAAACTGTAGTTAAAATGTTCATCTCTTCAACCACCAACTGAGATCCATCAATATCACAGCGATCACCAACATCAAAAGGGTGAATCACGAATAAGAAGACGATAGATTCGAATACTGTTTTGCACGTGTTTCCAAAGACGAATGCCACGAGGAGAAGTTGAGAGGATATAAAGACCAGGAATTTGCTTGTGGCAATCCCTAGTATAAGAAGCCAAATAACACATAAAATGCTCCCCACCAAAACGTTCACTATGCGATGAAGTTTGTTGACTGCTGTTTTTGTATCGCTCAGCGTCAACGCAAGTGCCCTACGTTCTCTAAACGCATTCACCACCCAATTTTTCAAACAAGACCTGCTCATTTTCTTGCTTTCTTTTGTTCCTTCGAAAAGATTCATCACCTTTAAAGCCTCATCTTCCTCCAAGAAACGCATGAGATCCTCCAAATAGATATACCTAGAGCCCGGCTGAGCTACATTGAGAAATATATTCTTTGCTGCAGCTTTTGCTTCAATTTCACTTCTAATCTTCTTATTAGACTCATCAACAGCATCATGACTAGAATCTATTATATGTTCATTTAATGTAGACAAAGCACCATCTTTAACAATGTCCATCAACCTCTTCATATTCCAAGCAGAAACATTCTTGGGATTCAACTTGTGCAAGTGATCGATTGTGATCCCGTCATCAAGTCCATGAGATAACTTAGGGGTACAAATTTTAGGGGTTTTGAGCGTTGTACTACTACCACTCCCTACTACTCTTGTCGCCTTAAGGCCGGGGGGTAAAACAACACCTGCATTTTGCAGTTTCTGTATGTCAGCTGCAATTCTCTCTTCCTCTTCCTCAATCCTATTTATCTCAATCACTGGAGGACCAGAGAGTGTTTCAATCACATATTGATTAAACAGCGATTCCTGAATTCGATCGAAGTAAGTATTTACATTAAAAGAAGAGGCAAGCACCTTAACCACAAGTGTCTTCACAAGCCAGAAGAATGTGCCTACCACCAAACAAATCAAAACTTTAGTAACATATCTAGGCATTTCACTTCTTGTTTCCCTCTCAACTTTCTTGTCAAATAGAAAATGCCAAGCCATCAATACAAGACTCAGCCACAAGCAATTACGCACCGCCTTTTTTACCCCGTATACGAAATATAAAACTCTTTTCCTAAGCAGAAAATTCCTCTCAACAAAGAACACAATGATTCTTATAACCCATCCAGAAACTAATCTACCACATATTAATACTAAAACTAACACTTCCCATTTCCACAGTCTAAGTTTCCAAAGATTTCTATTCCTTAGGAATGGAAAAACAAATGTAGATACTAAAGCCGCAATAATTAAAATCAAACTCACCCATTCTAGTAAAACCCATATATCAAGCTTTTCTTTTCTGTACTCTTCTGGTATATCTTCATCAAAAGGGTCATTATCCTCTTCATCATCAACTCTTCCTAAAAATCCTGACCATAATTGCCCTGATCTTCCTACTACTCTCCCTGATTTTTCATGATGACCTTCCGCGGGTGAATCCAGTAATCTCGATTTCGTCCTCTGCCTGAACAGCTTCGTTTTCTTCTGAAACGACGAACTGTTGGAAAAGGTAGCATCTTTTCTGGAACTACACTTCAAAACTTCTTCATCCCTAGCTCCGGCTGAGTCATTGCTCCTCCTCCTCCTCGTCGTCGTCTCGTTATACTCGTTTTTGTCGAAGGAGACGGGCTTGGATTTAACTAGGGACTCCGAAATGGGGGCTAAGTTGCGGTAATTATCATTTTGAAGCTCGGCCATTTCCATGTCCATATCTAAGCAGAAGTCGCCAGAAGCTCTTTGTTTATGCAAAAACTGACCGATAAGCTTGGAGGGAGGATCCTCCGCAGAAGGAGAATTAGGCGCACTAACACTTGAACAATGAGCAGCAGCATTAGTCTGTGGAAAATCAAAGACATAATTTTCAGTGTCATTCTCTGGAATGTGTATATCTTTCTGTTTATCACTCCGAAAATCATATGCTGATTCCCTCCAAATATTTCCGGCGTTAGGTGGCTGGACGTTTGTCATGCTGGCTTCTTCTTCGCTGCGGTGAGCGTTATCAGCCATGGCGATTACCTGGTGGATTACTGTGTTTTCTTGGAAAGTTAAATA
>EFI_000175
AAATTTCTTTAAAAACCTTGTCTTTCTTATAATTTTAGGGTTTATCATCTCTTTCTTCTCTTTCAATGGCGTCTATCTCCACTGCTCAACCCAAATTTTCTGTCTCTCATATTACATCAAAGGCACCTTCTTTTTCTCCTTCACTCTTCCATTTCACTCCTAGACGATGTCATTTCCCTTCAAATCCTTCCATTTCCGTTACTTCCAATTCTCTCAAGACCACCATTCTATGCTCCCAATCAGCAGCCTCCGCCGCCCCTCACCGGCGCCGCCCTGATTATATCCCTAACCGGATTTCTGACCCTCACTATGTCCGCGTCTTCGATACGACTCTCCGTGATGGCGAGCAGTCCCCCGGTGCCACTCTCACCGCCAAGGAAAAGGTTGACATTGCTCGCCAGCTCACGAAGCTTGGTGTTGATATAATTGAGGCTGGATTTCCGGCGGCTTCTAATGAAGATTTTGAAGCTGTTAAAACGATTGCTAAGGAAATCGGGAATGCCGTGGATGAAGACGGTTATGTGCCTGTAATTTGTGGGCTGTCTAGATGTAATGAGAAGGATATTAGGACTGCGTGGGAGGCTGTGAAGTACGCCAAGAGGCCAAGGATTCATACATTTATTGCCACTAGCGAAATTCACATGCAGTATAAGTTGAGGAAGAGTAAAGAGGAGGTGGTGGAGATTGCTAGAAGTATGGTCAAATTCGCCAGGAGTTTGGGTTGTGATGATGTTGAATTTAGCCCCGAGGATGCTGGCAGATCTGAGAGAGAGTTCTTGTATCATATCTTGGATGAAGTTATCAAGGCAGGTGCAACGACTCTGAACATACCTGATACTGTTGGTATTACGCTACCTAGTGAATTTGGACAGTTGATTGCTGATATAAAGGCCAATACTCCTGGAATTGAAAATGTCATCATTTCAACTCACTGCCAAAATGATCTTGGACTTTCTACAGCCAACACTTTAGCAGGAGCATATGCAGGTGCAAGACAAGTGGAAGTAACAATCAATGGCATTGGTGAAAGAGCTGGAAATGCCTCCCTAGAGGAGGTTGTGATGGCCATAAAATGTCGAGGGGAGCATGTTTTGGGAGGTCTTTATACTGGTATCAACCCTAGACATATCACTATGGCAAGCAAGATGGTAGAAGAGTACACTGGATTGCATTTGCAGCCACACAAGGCTATTGTTGGAGCTAATGCTTTTGCTCATGAAAGTGGCATACATCAGGACGGAATGCTAAAACACAAAGGTACATATGAAATTATTTCCCCAGAAGACATTGGGCTGGAGCGCGCCAATAGTGCTGGGATAGTCCTCGGGAAACTCAGTGGCCGACACGCTCTGAAAGATCGACTTACAGAGCTTGGTTACGAGTTGGATGATGAGCAACTTGGGAGTATCTTTTGGCATTTCAAGGCAGTAGCTGAACAAAAAAAGAGGGTTACCGATGCTGACCTGATAGCATTGGTATCAGATGAAGTTTTTCAGCCAGAAGTTTTATGGAAGCTATCAGATCTGCAGGTTACTTGCGGAACACTTGGTCTTTCTACTGCAACGGTGAAACTCATTGATGCTAATGGCGAGGAGCACGTTGCCTGTTCTGTTGGAACTGGGCCAGTAGATGCAGCATACAGGGCTGTTGATCTCATTGTAAAGGAGCAAGTTGAACTCCTTGAATACTCTATGATTGCTGTTACTGAAGGCATTGATGCTATAGCCACAACACGTGTTTTAATTCGTGGAGAGAACAATCACAGCCCTACTCATGCATCAACGGGTGAACCTGTTCAACGAACATTTAGTGGGTCTGGTGCTTCAATGGATATTGTTGTTTCAAGTGTGAAGGCATATACTGGTGCCGTAAACAAAATGTTAGGTTTTAAGCAGCAAGTACCAGTATCAGCGAAAAATGTTTCGGCAAATAGGACCCCTGTATCAGCGTAAGCTTTAGAATACAAGTTCATTATCGGTCAAGTTGCCTATTTAATGTAAATGAGGAGAACGTTTCCTATGTTCCTTGCGTGAAATGTTGGGAAAAAAATAGCCTATAGTCCTAATACTTCTAGTTAGTTTTCTGGAGAACTTGTACTGGTTTGAGAATGCATGAGTTTTTAATCTAAAGCTTGGTTTGAGCCTCAAAAGCGTA
>EFI_000176
TTTTTTTTTTTTTTTTTTTGTGAAATCCACCGTAATAGATTAATAGATTACCATAAAACCGTAATTAATATACATCCCACGATCAGAGATGAAGCTTGATACTTCTGAAACAACTATTATCATCAACACCATAGCTCCCCAATAACACGAGAAAAACACACGCACGAGACTCAGGAAAAAAAAAGACAGAAGCATAAAAAATAGAAAGATAGAATCTTTCGTAACCTTTGCTCCCTCAAACTTCACTTCTTGAGGCTTCCCCTTATTCCAGGACGTGGCTTGTTCGGATCGGAGGTATGAACAGCGTGCAGATTCACCAGCTTCTCTTCCTCGTAAGGCATCTTTGGATGGCGAGCCTCGTGATGGATCTGCATAGTTTTCAAATCTGGCGCAGTGATTTTGCAGTGAGGACACTCGTATTTCGCGTGCCCGCCCTTCTCTAAACCCGTCCTGTCCTTCACGCCGGCCTTCCCTCCGCCCCTGTTTGTCGTCGCAGCGTCGACCTTTGAAGCGATCTCCTTCGCTGTGTGCTTCTTTGGCTTCGCCTTTCCTGTCATGGTCGGTTGATCGGCGATCGGAAAACGGCGGCAAGCGAAGATGGGATGGAGAAATTGAGGGAAAAAAGAGAAAACCCAACTCGAGAATTCTGGATCCTC
>EFI_000177
GTCCTCGTTTGCTTTTCTTGCTAATTCTCTCTCTGTCTCTCCTCTTCTTCGTCAACTCTAAGTTTTCGACATGGGAACTAGAATCAGTGGACTTTGGATAGCTCTTCTCCTTTTGTTTCCTCTTGTTCTTTCTGTGAACAATGAAGGCTTGATCAGAATGAGTCTAAAAAAGAAGAAATTGGATAAAGTCCATTTCTCTAAAGGGGCGGATGCTAAAAGAACTGCTAGCAGAAATTATGGTCTTTATAATAATATAAATTCTGAGGGAGCAGATATCGTCACACTGGAAAATTATCTGGATGCTCAGTATTATGGTGAAATTGGCATTGGTACACCTCCCCAGACTTTCACTGTGGTATTTGACACAGGAAGTTCCAATCTCTGGGTGCCCTCATCAAAATGTTATCTGTCGGTTGCTTGCTATTTGCATTCCAGATATAAATCCAGTCAATCTAATACCTATGAGAAGAATGGTACCTCTGCTGCAATTACATATGGAACTGGTTCAATTTCTGGTTACTTTAGCCAGGATAGTGTTAGAGTCGGTGATCTTATTGTCAAGAATCAGAGTTTCATTGAGGCAACAAAAGAGCCAGGCCTTACATTTCTAGCTGCCAAGTTTGATGGTATACTTGGCCTTGGTTTCCAAGAGATCTCTGTTGGGAATGCTGTTCCAGTTTGGTACAACATGGTTAATCAAGATCTTGTTGAGGAGCAAGTTTTTTCATTTTGGTTAAATCGTAATATCAAAGGAGAAGAAGGGGGAGAAATTGTGTTTGGTGGTATGGATTCTAGTCATTACAAGGGTGAGCACACATATGTTCCTGTGACTCGAAAAGGCTATTGGCAGTTTGAAATGGGTGATGTCCTAATCAGCAATGAAACAACTGGATATTGTGCTGATGGATGTAAGGCAATTGCTGATTCTGGAACCTCTTTGCTGGCAGGCCCATTGACTGTGATTAGTCAAATCAATCATGCAATTGGAGCCTCAGGCATTGTAAGCCAAGAATGCAAGACAGTTGTTGCACAGTATGGGAAAGTCATTCTGGAAATGCTGGTAACTCAGGCTGCACCAGAGAAAATCTGCTCTCAAATTGGCTTTTGTACTTTTGACGGGACTCGTGGTGTTAGCACAAACATTGAGAGCGTGGTGGATGAAAGCAACATAAGAGCATATGATGGTCTGCATGATGCCTCGTGCAGTGCTTGTGAGATGATGGTTGTATGGATGAAAAACCGTTTGAAGCTAAATGAGACAGAGGATCAGATCCTGAATTATGTGAATTCGCTGTGTGAGCGACTTCCTAGTCCTAATGGAGAGTCAGCTGTTGATTGCAGCAGTGTATCTTCCATGCCTAGTGTCTCATTCACAATTGGTGGTAAAGTATTTGAGCTTACACCAGAGCAGTACGTTCTGAAAGTAGGAGATGGAGTTGCTGCTCAGTGCATTAGCGGATTTATTGCCTTAGATGTGGCACCCCCTGTCGGACCTCTCTGGATACTGGGAGATGTGTTTATGGGTCCTTATCACACGGTGTTCGACTATGGGAATTTGAGAATTGGATTTGCGGAGGCTGCCTAATGTCTACATCTTCATAATGAATGTTGTACTACTACTATAATACTCTTTTTTTTTCCTGTTCAACATATATAAATTGTACATATATGTTATGTGTAATTCTTGCTATGTTTGATTTTGCGTTTTAAGCTTTGTTGGGTGCGTTTTGGTTGTTAATTAATTCAGCTATCTGTAGTTAATTGTTAGTGTGAGGAGAGCATGTGCGCACGTGTCTAGCAGTTAGGCTGTGTTATAGTACAACGGCTATTTAGCCGGAATTGTGTGCTGAGCTAAGCATGAAATGAAATACAGAAATATTCTCCTTCAC
>EFI_000178
TGTTTCTTACTCGATTTTCTTTTTCTTCACAAGTACGCGCTTTCTTCTTCAATACTTCCAATTCAAGCTCCGTCTCTTCCTCTAGTCCTCAACTCGTCGCCGTAGATCCGTCGCTCGTCCTCCGGTCGCCGGTTATCCTGCATAGTTCTCAGATCCAGGCGATCTGAGTCTGAACTCTGCGTTTGCCGGCACCGATCTCCGTCTTTGGTTACTTTTTTTGGCAGACATGGAGAATTTGATTACCTTGGTTAATAAAATACAGAGAGCTTGTACTGCTCTTGGTGATCATGGTGAAGCTAGCGCATTACCTACTCTTTGGGATTCGTTGCCAGCTATTGCCGTCGTCGGTGGCCAGAGTTCAGGGAAGTCTTCAGTGTTGGAGAGCATTGTCGGGAAGGACTTTTTGCCTCGTGGATCCGGGATTGTTACTAGGCGGCCTCTTGTCTTGCAGCTCCATAAGAGTGATGAAGGTAGCAGAGAATATGCAGAGTTCTTGCACCTCCCAAGGAAAAGGTTCACTGATTTTGCTGCTGTGCGGAAGGAGATTCAGGATGAGACTGATCGAGAGACAGGGCGATCAAAACAAATTTCTAGTGTACCAATTCATCTTAGTATATATTCTCCTAATGTTGTCAACCTGACGTTGATTGATCTTCCTGGGCTCACGAAAGTTGCTGTAGAGGGTCAACCTGACAGTATTGTGCAAGATATTGAAAATATGGTTCGCTCTTTCATTGAGAAGCCCAACTGTATAATTCTGGCAATTTCACCTGCTAATCAAGATCTTGCAACCTCTGATGCCATTAAAATTTCTCGGGAGGTGGATCCTACAGGAGAGAGAACTCTTGGGGTCTTGACCAAGATTGATCTTATGGATAAGGGTACTGATGCAGTTGATATACTGGAAGGAAAGGCTTATCGGCTAAAATTTCCCTGGGTTGGTGTTGTGAACCGCTCACAAGCTGATATTAACAAAAATGTCGACATGATTGCTGCTCGGCGTAGGGAGCGAGAGTATTTTGCCACCACCCCAGAATACAAGCACCTTGCTCACAGAATGGGTTCTGAGCATCTAGCAAAGATGCTGTCGAAGCATTTGGAAACTGTAATCAAGTCCAGAATTCCTGGCCTCCAGTCCCTTATCAACAAAACAATTGCTGAATTGGAATCTGAATTGAGCCGTCTTGGAAAGCCTATTGCTGCTGATGCTGGAGGAAAGTTGTACACAATCATGGAGATTTGTCGACTTTTTGATCAAATATACAAAGAGCATCTAGATGGAGTGCGACCTGGCGGTGACAAAATCTACAATGTTTTTGATAACCAACTTCCTGCTGCTCTAAAAAGGCTGCAGTTTGACAAGCAACTTTCAATGGAAAATATCCGGAAACTGATCACTGAAGCTGATGGTTATCAACCCCATCTGATAGCTCCAGAACAAGGATACCGTCGTCTCATTGAATCTTCCGTAATTACCATTAGAGGGCCTGCAGAGGCTGCTGTTGATGCGGTTCATAGTCTTTTGAAGGATCTGGTTCACAAGTCCATCAACGAGACTCCGGAGTTAAAGCAATATCCTGCCTTGAGAGTGGAAGTTGGAAATGCTGCTGTTGAGTCACTTGACAGAATGAAGGAGGAAAGCAAGAAAGCAACACTTAAGTTAGTCGACATGGAGTGTAGCTACCTTACAGTCGATTTTTTCAGAAAGCTTCCACAAGATGTTGACAAGGGCGGCAACCCTACACACTCAATATTTGATAGATACAATGACGCGTATCTTAGACGGATTGGATCTACTGTTTTGTCGTATGTCAATATGGTCTGTGGAAGCCTTCGCAATTCCATTCCCAAGTCAATCGTTTATTGTCAAGTGCGCGAGGCCAAACGTACCCTGCTTGATCATTTTTTTACTGAGTTGGGCAGAATGGATTCAAAGTTTTTGTCATCTCTACTAAACGAGGATCCAGCAGTGATGGAACGTCGATCTGGTCTTGCGAAAAGGCTGGAATTATACAGGAGTGCACAAGCAGAAATTGATGCAGTTGCTTGGTCCAAGTAAAAGTAGATATAAGGCTTATAAGCTGCAGGTGAACACACTTGACACTACACTCTTCTTCCTCTGTTTGGTAGAATTTGTCCGTCTTTCTTTCATTTATTACTACCTGTTGTACTTGGAGAGAGGAAGGGAGAGAGAGCGGGCACATCGGTTTTGCGTTTTTTATGCAGTGAATTAACCTTAATGAGAACTCGAGAATTCTGGAT
>EFI_000179
TGGATATGATAAATTTAGTATTGGAAAGTACAGAACAAGATTAAAAATACACCTAAACTTGATAGCTAGGGATTTTAGAAAATGCCCATAGAATTAGCCACCACAATATTATATCCTATAAGCTTTGTAAATTTATATATGCTATTAGCACTAAATAACAGGAAATTGGGCACAAAAGGGCCATAATCTAAAGCAAAAACAAGTTTGTAAGAGAGGCTACATATGTTGTAACATATATCAGTTAGCCATAGCCCCATCCATCTACAATTGGAAGTTATAGGGCTGGCCGGTCCTCATTTGCCACCTTATACGGCTATCTTTCTCGATTTCAGAGCACAACGATGTCGATGTGTATGTGTGCAAGGAAAGAGAGAAATGTAAATGTAACTTCCTTTACTTTTTTACAGCTAAAATTTACTTACTATGATTTAATGCTGACTCACAAATAGGTCTTCTAGTCAATTCTTCCTACGTATATACCTTCCACCTGGACTGAACCTAGGATATGGATGAAGGATGGCTAGTTCACGGATCCGGCGTATCACTGTCTTCGGTAGGGTCCGGATGGCATGCTTCTGTTCATCCTCCTTGTTCTGTTTCAGTTTCTGTTTATGCGCAGAGCTAGCTCTTAAAAGATTTCGCCATTTATCCCTCAGATCAATTGGTGTCCGGTATGCAGATGAGGAAAATGAAAGCTTCTTTATATCAGTCCATCTCCCAGTTCCATACTGAGCAATACCATCAATTAGCTTGGTCACCTCAGAAAGAGTCCACATTCTTTGATGCTTCCTTCGATCACCACTCTTCTTAGATCTTCTCTTCACACAGTCATCTTCAGAATCAGATTCACTACGTCCATCATCAGAATCAAAAACCGAAACAGATGGGAGTTTCTTCGGACGCCCCTTCCGTAGGCGAGAATTAAATGGTTCTTGACTAGTTCCTGTTATAGACTCATCCAAAGGAGCAGATTTGGGACTTTTAAAATGATGATGTTCATTCCTGGATCCAATCTTAATCCGCTTAATCGTTGGAGCAGAAGAGGAAATTTTACGTCTTCCAGTAAGACATTTAGACTTCAGATCTGAAAGTTTTTCATCGTCTTCGACTTCAAGTGTTTCTTGTGTAATAGTCTCACTTAAAGACTCCTCCCTGGGATGATGAAGTTCATTAGAGGACATCACGTTCAAGCATTCATCCTTTAAATCAATATCCAAACCTTGTTCTGTTTCCAATGCATTTTTGGACTTGGGAACTGAAAATTCTTCAATGTACCTTTTAGTAGGCCTCCGCAATCTTCTTTTTCCTAAAAGGGTGCCCATTTTGCTTGTTTGGACAGCTTTCTTTTCATTCTCATCTGATGATATGCCGTTATCTAAAGGCCTTGCATCATCCAGCTCATCAAGATTTTCTAAATCAAGTGAAGTAGTAAATTCATGATCTCCACCTAGTGTTTGATAATTGATATAATCCTCAGGCGAGTCATATAATTCACATTTGACAGATTTCTTCTCAGCTGAGACATTCTTGCATTCAGTTTCGAGATGTGTTGCTGATGATGATTCTGACAACCCAAGAACGAAATTGCTACTTCCACTCAACCCTGGAGACTGACTTTCTGAACTTGAGTTTTCCACACGTGATCTTCCAGATGGAGCATACTCCAGGTTACAAATCTTGTCAGCCAATTCAATATCTAAAAGAAAATCTTCACATGCCCCAGAGATGTCATTTGCTGCATGAATATCATCTACTTCATCAACTTCATCCAGCAACCCATCAAGAACTCCAAGCTCCAATACATCTTGTCCTTGAGTATTACAATCCAGCGCACCACAATTTCTGTTTATGACATAGTCAAATCCATAGTAGAAGTCCTCAATCTCCAAGTGTTTCCATGAATTCTCCTTCCCCAGACTTAATACACCGTCTACTGAAACATTATCGGGCTTAGGGTCCGCAAGTACATGCTGAACTTCTACTGCTTCATCTACCAATCTAGGAACAGAAGATTCATCCAGCCCAGCCTTTTGACATTTCATATGGGCAAATTTCTTATCAAGATGTGTTCTGTGATCCATCTCATTTACTTCCCTGAAACTTGAACTTGGATTTCCAAAAATGTGCAACTGTTCACATTGTTCCCTCATTTCATCGGCGGCAGAGAATATCCTTATAAGCTGAAACCATCCGATCTGCACCACAGAGAGAGAGAGTGAAGAGTGAAGAGTGAGCGAGCGAGCGACTGACGAGTGAGAAATACGAGCGAATGTTCG
>EFI_000180
CTATTCGTCTCTCGATCATGTGAACCATTCAGCAGAAGTACCTTGGGGCAGGTTCTTGAAGAGATAATTTCTCCAACACCACGTAACACCAATGATGGACAAATTGAAGTAAAGAGGGATCCCATGGCATAAACAATGCAATCTACACAACTTAATTGGTCCAGCACGGATGAGTTAACAGTGGGAAAGACCTCGTGCAGCGAATTTCCACCCTCACTTGACATGTAGAACACCCTCTTTATTCTTGAAGGAAGTGCTGGAACTGAACAAGTTTCCTATCCAAAAACTTTGTTATGCTCGGGAAATTGACCGTGCTATATGAGAAAGGTTGTCTGATATAGTGG
>EFI_000181
GTCAGTCTAGAGCAGCCCGCCATTAATGCCTTCTTCCCATCATGTTGCTATATTGCTTGTTAGTTGTCAATTAATCCATTAGCTTGCTTGAACCTCTTCAACTTTCTCTCTTCTCTCTATCTCTATTGGAACTAATAAAATAGAGGTCAGGTCAGCAAACAAAGGTTCTGTCAAACTCAAAAGTAGGTGAATTAATTTGATGGGGGTATGCTTGAGTGCTCAAATTAAAGCTGAGAGCCCTTGTACTACAGGGCTAAGTCCGAAGTATGTTAGCACGGATGGGAATGATTTAAGTACAGGCAGTAAGGTGTCATCAGGTTCAGTGCCACCGACTCCTCGGAGTGAAGGTGAGATCTTGCAATCTTCCAATCTGAAGAGCTTCAGTTTTGCTGATCTCAAGATGGCCACCAGGAATTTTCGCCCTGATAGCGTCTTAGGGGAAGGTGGTTTCGGTTCAGTTTTCAAAGGATGGATTGATGAGAATTCATTTACTGCTGCAAAGCCTGGAACCGGACAGGTTATTGCTGTAAAAAGGCTTAATCAAGAGAGTTTCCAAGGTCACAAGGAATGGTTGGCAGAAGTTAATTATCTGGGGCAATTTTGTCATCCTCACCTTGTGAAGCTGATTGGTTATTGCTTGGAGGATGAACACCGCCTTTTAGTTTATGAGTTCATGCCTCGGGGCAGCCTGGAAAATCATTTATTTAGGAGAGGGTCTTATTTCCAACCTCTTTCGTGGAATCTACGCTTGAAGGTTGCACTTGGTGCAGCAAAAGGTCTCGCATTTCTTCATAGTGGTGAATCTAAAGTTATATATCGCGACTTCAAGACTTCAAACGTTCTGCTTGATTCAAACTACAATGCGAAGCTCTCTGATTTCGGGTTAGCCAAGGACGGGCCAACAGGTGATAAAAGTCATGTTTCTACCCGGGTTATGGGTACATATGGATATGCTGCTCCAGAATATCTAGCCACAGGTCACTTAACTGCCAAGAGTGATGTGTACAGCTTCGGAGTTGTTTTGTTAGAGATGTTATCCGGCCGGAGAGCAATAGATAAAAATAGACCATCTGGAGAACACAATCTAGTGGAATGGGCTAAACCTTACCTCGCAAACAAAAGAAAGATTTTTCGTGTCTTAGATAATCGTCTAGAAGGTCAGTACTCAACGGATGTTGCAAATAAGGTGGCTACCCTTGCACTGCGGTGCTTATCGATAGAACCTAAGTTCCGGCCAAGCATGGCTGAGATTGTGACATTGTTGGACCAGTTAGAGGATTGGAAAGAAATGGAAAGAACTAATGCCCCGTCAAGCAATTCTCACCGGATGCGTAGACGAAGCGCAGATGATGCTAATGTTGGAAGGATCATAGGTGCTTATCCTCGGCCATCCGCTTCCCCTCTCTATGCTTGAAAAACAGAACAAAGGAACTAAACCAATGACTTTAAAGTCAATGCAGTGCAATCGGCGCGGACAACTAATGCATTTAACGTATATTTTCGGAGGACTGTACAGTTTTCATGGTTCGGGTACTGCACGAACAACATCAAAGGCCGAGTTTACTCGCTTTTGTTCCCTGTGTTATTATGTTGGATGGGGGTGGAAGTGTTCTTGTATGACTACTTAAATTAGCTGGTTAAGTAACTTCTTATCTTCCTTCCATCCTGCTGCTTTGTTGTATTTTATATGTTTGGCATTATTTAATTATTTATTTTCTTTTGTCTTTAATTAGATGAATCTGTGAATCATCCG
>EFI_000182
ACACATGGGCATGAAAGCTACACACACAACACAACCCCTTTCTCAATCAGCTCCAGTAATTCTTCAAATTTCATACTTCCAACTTCATCTTCTCCACTTGTTTCGATTTCTATTCAAATTCTTGCTTTCTGTGTCATTCAATCGTCCGTTTAATGGGACAAGAGACGAGTAATTTGAAGAATGCCCAAATAAGGTTACAATCAAACAGGGGAGGGCGAGGAGAAGATGAAGAAGAACATAAACAGCTGATTCCAGGGCTTCCAGATGAGATAGCCATGGAAATTCTAGTGAGCGTTCCGTACCAATTTCATTCCAATTTGAAATCAGTCTGCCGTACTTGGCAATCTTTGATCTCCAAACCTTGTTTCTATCGACAAAGGCGTAAATCTGGTTTCGCTGAGGATCTCGTTTCGCTTGTTCAACCTCTTCCACAGTCCGATTCTATCGCCGATCATCTCGAAACTACCGCCGCCGTAACCGACAAAGAGGAGAAACAAGACGAACGAGAAAATCAACAGCAGATCCACACTCCTCCTCAGTTTGCGGTTAGCCTCTACAACGCTACCTATGATACTTGGCTAAGAACGAGTCCTCAAGGCGGAATTCCGATGTTTTGTCAGTGTTTGGCGCTTCCGTTTTCCGGTAAAATACTGTTATTAGGCGGTTGGGATCCGTCCACTCTCGAACCGGTGCCGGATGTACACATCCTCGATCTCACTGGAGGGCAGAGGTGGAGACGCGGGGCTTCGATGTCTGTATCACGCTCTTTCTTCGCTTGTGCAGTGATTGGACCGTCCACGATTTATGTCGCCGGCGGGCACGACGGGCAGAAGAACGCGTTGAAATCGGCGGAGGTGTATGATGTCGAAAGAGATGAATGGAGAATGCTACCGGACATGGCTGAAGAAAGGGACGAGTGTCAAGGGCTTGTTTGGGAGGATGATTCGAAATTCTGGGTTGTGAGTGGCTATGGCACCGATAGCCAAGGCCAATTCAGGTCCGATGCTGAATGTTTCGATCCAATTACTGGATCATGGTCCAAAATTGATGGAATTTGGCCATTTTTAAACACTTCTCCAAGAGGAGCCACCGTTGCAGTCTCAGTCAACAAGAATCAACAGCAGTGGTGGTGGTTCTTGGCCGGAGAACAACAGCAGCAGCAAGAGAGATGGGAAAAAGTTAATTCAATTCCGGTTCCGGATTGCTTAAATGGAACAAATCCATGTGTGATTAATCTTGGATACGACAATGATAATAACAAGCAGAGATTGCTGGTGATAAGTGGGAAATGCAGGAGATCATCTTCCTCCTCCTCCTCGTCATCATCATCATCAGGATTTTCATGTAGTGAATGTGATAGTGAAGGGGCATTTATCCTGGAGAGAGATTGCAGTAATGGCAGTACCAAATGGAACCATATCCATAGTCCTGCTGCATTTTCTAGCTTTCCCTTTTCGGCTTCTTATCTTCAAATCTGAATTATCATCCTTAAATTTTAAGATAATTGGGTGTTTTTAATTTTTATATATTAATTTTGTTTTGACTGAGGGTCTTGATGAAAATTCTACAATGTACTGGGCCAGTATTGGTCGATGTGGCGTCATTTCAGTGGCGGGATTATTATTAATCCCGGTGGTTTACGTAGAATTTCTCCTTGAATGCTGTATTTTATTTTCGGAGAAGAAAGAAATTGGGAGTTAAAAAAAGTTTCATCAAGTACTTAAGAAATGCTATATGTACACTTTTGTGGCTAAACCCTTTTTATGTGGAAAAAAAACAGTGCAAGATGTGGC
>EFI_000183
GCAGCAGCACAACCATCAGATCCACCACCGGCGGCCGTTCACGGCGTCATCACCAGTCGCATTTGAATTTTCGCAGAAGAAGCAGCAGCACCACCGGTCTCCTTTCAAATTTCGCAGCAACACCACCATCCCAGGCACCACCGGTCTAGTAATCAGAGCTTCCCGTTGTCTGTTGCTCTCAGTGCTTCTTTCAGGATTTCTGCATTAAGAATGGGTTATACAAAGGATCAGCTGCTCGCTCGCTTGAAGGAGCTCGAAATTGATTTTTCCCAGTACGAGCATCCTACTGTTTTGACTGTTGATGCCCAGGCAAAATATGTTGGGGATAAAGGAGGTGGGCTGAGTAAAAATTTATTTTTGAAGGACAAGAAAAGTAGATTTTATGTTGTTTCTGCTTTGGCAGATACCAAAGTAGATATGAAAGTTCTGTCGCAGAGGCTTGGTTTGGGAAAAGGAGGTATAAGAATGGCCCCTGAAGAAGCATTGGGTGCGATACTTCAGGTTCCATTGGGTTGTGTTACCCCTTTTGCGTTGATGAATGAGTCAGCACGACATGTGTCACTCTTGCTGGATAAAGGATTTATTGCACAGGACCATTGCTTCTTCCATCCACTATCTAATGATATGTCAATTTCTCTTCATGCTCGCGATCTTGACAAGTTTCTAAAATCAATTGGGAGAGAGCCCTCATATGTTGACTTGGAGGCTAATCCGCCCGTAGGAAAGGATCAACCACCTGATCTGGCAGTTTTTGTACCATCTGGTTCCACTATTCTGCCAGAACTTCCAGAAAAGGCAGCCCCTGTAGAAGGCCATACTGAAAATCGTACATCTGCAGCTAAAAAGTCCGCCACTGCTACAGATGCAATAAAAACTACCAAGCTGCCTGGTGGTAGTGTAGAAAATGTTAAAGATAAGTCAGCTGTTGCTGCACATCAGCTCAGAATTTTCTCAGATGCCGGATTATTTGTGGAGGAGATTCTGAATAAAACATCTAATATTTTACTGTCAGAAATTAACGAGGACTCTATCAGGCAAAATGGCGAGAGTGTAGGAGCTGTTGTTGCTGACAATATAAGAAAGCATCTCGGCTCGGATTTGAAAAACCTAGCTATGATGTTCAAGAACACAGCCTACGCTCAAGGGTTTTATGCTGGCACGCATCAGCATCCCAATCCATTATAAATGTGTTTTGCAGCAATCGTTTGGTGAGTCGACTCGACTCAGTAGAACATGATGAATCTGCTCTTTTGAACATCTGATAGCGGATTATAAACCTGTCTTAAGTTGTGATTGATACTAATGGCTTATAATTTTTGACAGCTTTACTCCTTTTATATCCATACTTGAACTATTAGTTCCCTG
>EFI_000184
TCCAGAGGATATAATCAACGCTCGCTTGGATCAGGCTGTTACGATACTAGAAAGTCTCTTGAAGCCTGTGGATGAATCCTTGGATCACTATTAAAAAGCAGCAACTGAGGGAATTGGCGATGATAAACGGTACACTAAGGGAGGAAAGCCCGAGTATGAGTCCAAGCATGAGCCCTAGCATGTCACCCTTCAATAATGCTGGGATGAAACGGGCCAAGACCGGAAGATAACCTTTGTATTGCTTTTGATGGATTAGAGTGATTGATTTACAGAAGTCTCTGGTAGCTATTTTCTGACGACCTTGGGAGGACCCGTAGGAGCTGACTAAACAATCAGAATTTGTAATGGAGCTTCTGAGTTGGAGGCTTAATCACTTGGAATCTCTGGTGCGTTATTTGCTTCGCTAGATGTGTTGAATATGTTTTGATAATATTATTTCATTCGTGTAATATTCGTTTGAACACGAGGTTAGTTTATTTGATTGGTTATAATCTGGTTGTTATGTGATGTAATGTATCAATCTTTTGCAACTTGTAACATTGGAATGAATTAGAGATTGTCTGAATTAATAATTTACTATCATGTGATAAAATGTTAGTATTAGCTTTCATTAGTGTGCAGACACAGC
>EFI_000185
AAAGAATATCCCTAGAGAGGTGTGGTAAGCTCCACGACCAAGTTGATTTCAATTTCTATAGCAAAGCAGAGGAGCTCTTTCCTCATTTTTCTGTATAAATTTCTCCTAACTGGAAGAGCTCCTTTTCTCACTGTACAACAATTTTTAGGGATTTAACTTTTCACCCAATTTTATATTTTCATTAACAAAAGAGAAGAATCATGTCTGGTATGCATCGTTCGTCAAGCGCTACGTTGAAGAACGGTGGCCTCCCGCCTCAAGAACTTCTCGACGATCTTTGCAGTCGGTTTGTTTTGAATGTGCCGAAAGAAGATCAGCAATCATTCGAGAGAATTTTATTCCTTGTGGAGTATGCACATTGGTTCTATGAGGACAACTCAGTCGAAAAAAATCCTTCATTGAAGTCATTCAATCTGAAAGAGTTCACTTCCTTATTGTTTAACAGTTGTGACGTTTTGAGACCCTATGTTGCTCATATAGATGACATATTTAAGGACTTCACTTCTTACAAGGTTCGAGTTCCTGTAACTGGGGCAATAATTTTGGATGAAACCTATGAAAGGTGCTTGCTAGTGAAGGGATGGAAGGGTACTAGCTGGAGTTTTCCACGCGGAAAAAAGAACAAAGATGAAGAAGACCATGCATGTGCCGTCCGAGAAGTATTGGAGGAAACAGGCTTTGATGTTTCAAATCTTCTGAACAAAGAGGAATATATTGAAGAGATGTTTGGACAGCAAAGGGTGAAACTTTACATTATTGCTGGTGTCAAGGATGATACTGCCTTTGCACCACTTACGAAAAAAGAGATCAGTGAAATTGCATGGCAACGACTTGATGAACTGCCAGCAGCAAATTATGATGTAATATCTCGTGGGATCACTGGCCTGAAGCTTTATATGGTTGCCCCTTTTTTACAGTCTTTGAAATTATGGATTTCAGAGCATCAGCCCCCTATAGCTCCAAGACTTGATAAGCCTGTCAAAGCCATGTGTGTATGGAAAGCGAAGAACACTTCCATAGGGAGTACGGAGACCCAACCAATCAAACCTGTAACTGAAATTCATCCTCCTGACACAGGCCCTGGGAAAAGCTTCAGAAAGTTTAGATTCGACACTGCTGGAATCTTACAAGCAATGGAAGCAGGGTTCTCTGGTTAACATAGAGAAATCTTCTTTGTAAATGCTCTAAACTTACATAGTGGGATTAGTAGTTTTGCGTACGAGCAGGCATCATAGTAACCAATTTCGCGCCAACTTAGCTGTACCTGATGTAAATGATTCGTAGTGGGTTTTGAGGTTTGAATCTAGTGTATATCCTGTACAGAAGGTTTTCTTGTGGCAGAGAGTGGATTTGCCAAAATGTTATTGTATATTGGTCTGAACTGGATGGAGATCCCTTTCCCAAAAAGCTGAATCCATATTATTGGACGATGTCCTTTCCTTGTCCGTTGGCCAAGATTTGCAATGATCGTTCCGGGTACTACTTTACTTTCATCAATGGATAGACATTATCTTTTCTTTGTTAATTAAGGTGCAGTGTTGCTCTTAAACGACTTGGATTAAGTTGAAAGTGAAATTTGTTTGGAGAACATGTGTTGTTTTGTTGTCTTGATTTGATCAATGGATAGACATTATCTTTT
>EFI_000186
CCGCCATAACAATGATATGAGAATTATAAATTGTTTAATGGCCTAACGTTTGAAATTATTAGAATCACCAAGCAGAGATGAACAAAAACTAGAAAAGTTGGCACCAAAAAGTATCATACAGTGTAGGGCAACAACCATCACATAAAAATGCTGATTATAATGTAGGAGGAGAGAGCAATGACAGAAATAAACATGCAAGTTTCAATCTTTCAATGCATAATCACTACCTAAAGCAAACAATATGGCTCAGAACACAATCTCATTGAATAATACCATTGCCAAGTTCTGAAGTATTAGGTGTATATCTCATCATCACCCTGCTTTTGATTCTGATTTTGTGCTGGCTTTTGCCTCTTATTTCGACTCCGGTCTTCCTTCCACAGGCTTTGAGTCAGCTGAACAACACCCACCGCCATGGTGATGGTGATGATGATGATGCCCATGATGATGAATCTGCTTCCCCTTTAGTTGCTTCCGCATATCATATGCATCCTCTCCATCTGCATAATACTTAGCCTCAATATCATGAATCTTGTAACCCAGAGTTTCTGTGTACAAATTGAATGCTGCCCTGTTACTTTTCCTCACATGCAGTGAAACATACTCCGCGCCGAAAACCTGTTCCATAGCGGTCTGAGCAGCGCTCATGAGCTTGGTGGCGAGACCTAACTTGCGGTGAGTACGGAGAACGGCGAGGGAGGTGATGTGGCCATGACATTCATTTGATTCTTCCTCCATCTTAGCCAAGACATAGCCAACGATACGGCCGTTGTAGTCTTCGGCGACATAGAGGAGCTGAGGCCAGGAGAGGATGTGATAGAAATAATACTTCATCTGGTAGTTCTCAGGGAGGCATAGCAAGTTACAGGCTTGCATCGCCAAGAGGTCATCTATAGTCGCCTTCCTTATGCAAACCATGGTCGGAGTCGGGAGTTGGAATTAGGTTTAATTATTACCTCTCTAATTTCAATTTGGGGGTGAAGACGAGATACGGAGACTACCAGATGAAGT
>EFI_000187
GCCGTCTTTCCACTGCCAGTCTGGGCCAGACCCAGAACGTCCCGACCAGCTAAAATCTTGGGGATGCAGTGAGATTGAACTGGAGTGGGGAGCTTCATCCCCAATTCCTTACATGTCTGGACGGCCCATTCGGAGAGACCTAGGTCCGAAAACAAAGTTGTGGAGGCTGTGATAGAGTCCGATTTAGGGTTTGTGGACTTCTCTTTCTCGATTTGGGGAGTTACCGGGTCTTGGTCAGGTTTGGGGGTTATAGCAGCTTTTACTGTTTGAAGGGTTTTATTAGGGTTTCTGGAAGGTTTGAAGAAGAGGGGAAAGTTTTTATCAACCAGAGTTTCTTCTTCTTGCTCCATTGTTGATTTGTTGTATTCAGACGAATGGAAGGTAAGACCTTTGCAAACCTAAGTTATGAATTTC
>EFI_000188
CGCTTCTGTAGATTTTTTTTTTTAATTTTGGTAGGAAATCTAATCCAATACAAGAGCCAACATCTAATCTATTATCTATTTGACTCTCTTTCCGTCGACATATCATGACGGCTAATCTTGGCCACGTCATCGTCGCCGTTGATGGCAGCGAGGAAAGCATGTACGCCTTGACATGGGCACTTGATAACCTGAAGCTCCGATCCCCTGCACCTGAATCCTCCGGTGGTTCATTCATCATCTTACACGTCCAATCTCCTCCAACTATCGCTACCGGCCTTAATCCCGGCGCTATCCCTTTTGGTGGACCCAGTGATTTGGAGGTTCCTGCCTTCACTGCGGCCATTGAGTCGCACCAGAAGCGGATTACTGAAGCCGTTTTGGAACATGCACTGCAGATATGCAATCAAAAGGACGCCAAGGCAAATGTTAAAACGCAAGTGGTTATTGGAGATCCAAAGGAGAAGATTTGTCAAGTTGTCGACAACTTACACGCCGATTTGCTTGTCATGGGCTGTCGTCCTTTTGGCCCTATTAAAAGAATGTTCTTGGGAAGTGTAAGCAACTACTGCACCAACCATGCACCATGTCCTGTCATCATAGTCAAGGGAAAAGACGCACCATTGTAATATTAAAATAGCTATGGATTGCTTTTGTGTTGCTTGCTTGACAAATGCTTTCGCCTGTTGAATATGGAGTTTGGGTTACTTGCGAACAACTAGGAGGTGTGATTTCTTTATCAAATTGTTTGACTGGTGTGGTGTGGTTTTGGAGGAAAAAATTTGGGTGTACAAGTCACCCTTGTTTGTGTTGCTGTTGTATGTATGTATATCAATTTGTTGTTGTACAATTAATTGTAAGCTTAATGCACCAAAAGCCCCTGAACTTCGTCCGAAAAATTGATTGGCCTCCTGAACTTGTCTAAAGTAATATGATTAATCTCCTAAGTTCGAAAATGAGTTCGGGTCTCAGGAGGGACTTCAAACTGAATACGATCCTTGGTCGATGTATCCATGTGTTAGAGCAAAAGAAGATTTGGACAAACTGAAATGTATATCACTTTAAGTAAGTTTAGGAGACTAATAGATCGCTCTAAACAAATTCGGGGGGCTAATAGACCACTTTAAACAACTTTAGGAGGCTAATAGGTCATTTTAAATAAGTTCAAATGAAATACATTGAAAGTTAAGGGAGTCAATCCACTTTTTGGCCAAGTTGAGGGGCTCCTTATGTCAAG
>EFI_000189
ATCCAGAATTCTCGAGTTACCAAACCAACTCTTTAAATTCTCTCAACAATATCAGACTCCATCTTCTCTCTCGCCTTCCCTATCGTTAGGTCAGTCTTTCTCTTTGTTCTCCACAACAAGATTATGGGTTTCAAAGGAGTTTATCGAAGCTTGACGGAACTGTTTCCCCAGGTCGATTCACGCCTTTTAAAGGCTGTTGCAATTGAGCACCCCAAAAATGCTGATTTAGCTGTTGAAGTTGTTATTTTGGAGGTTCTTCCTTATCTTTCACAGCATTCTGCGGTTAGTAGCCCTCTCGACAAGGACTGCGGTTCCAGTAGCATTTCAAGCGGAAGCGCTGAAGATGAGCAGGCCAAATTGCAATACCACCAAGTTGGTTTAGAAAAAACTATCAGCACTTCTGTGGAATCAAGATCAACAGCCAATGATGATGCCTATAAAACTTCTAATGCTGTATTTGCTTCTGATTCAACTGATCAAGAAAAGGTGCCCAGTTCAACTATAGTGTTATCATCTGGCACGGCTGTTGACTCTAATCAGTTGCAAGGTAATAGGGAAAGTGAGGAATTAATACTGTTGGTGGGATCTCCAAATCAAGAAGAAAGTTCTAAGTCTGGTAGCAGTCAGATTCCTGAGGTCATATCAAGTGCATTACCATGTGAAGCAACTGTTGGCCCAGAAAGAACTGAAACTGATGTCCCAGCTATATTTGGTACATGTCAAGACATTGATACCAGAGTTGAGCAGGACTGCACTTCCCAATTTGTATCAACAAGTTTGGAGCCAAAAAGGGGAGATCCTGATGGTAGCTTGACTAGCAATTATACTGAGGTTAAAGAGTTTGATAGCTCTTCATCTGACGAACTTGATGACTTTCTTGGGGGAAGAAGCCCTCAAACTGAGTTATGTTCAGATGGCATGAATTCACAAAACTCTGTGGTTGAAGAGGCACCAAATCATGTTGAAGGTGATCTTGAAGAAGGATTTTCTTGCAGCTCGAAGTTAAATCATGAGATCAAAATTGATATTCTTGAAGACATTATTGAAGCTGCTAAACACCACAAGACTACATTGTTTTCGGAAGTAGAGTCTATCATGAATAAAATGAGAGAAGTTGAACTTCAAGAAAAAATTGCAGAACAAGCCCAAGAGGAAGCTGCTATTGCAGGTTTGGAGACACTAGGCAAGGTCGAGCAACTCAAACAGATGCTGGCTCATGCAAGAGAGGCAAATGACATGCATGCTGGGGAAGTTTATGGTGAGAAGTCGATTCTAGCAACTGAAGTGAAGGAGCTGCAGGCTCGCCTTCTCAGCTTGTCTGATGAAAGAGATAAAGCCCTTGCTATTCTTGATGAGATGGAAGAAACTCTAGAAGCACGACTAGCTGCTGCTAATGAGTTAAAGAAAACTGCTGAGAAGCAGAAGCTAGACAAGGAAGAATCTGCACGCAGTGCTCTTGCTGAACAAGAAGCCATCATGGAGAAGGTGGTGAAGGAGTCCAAGATCTTACAACAGGAGGCGGAGGATAATTCAAAGCTGCGTGAGTTTCTTGTGGACCGTGGTCATGTTGTTGATACACTACAGGGGGAAATTTCTGTTATTTGTCATGATGTGAGATTGTTGAAAGAGAGATTTGATGAGCGAGTTCCATTGAGCAAATCAATTTCATCGAACCAAACTAGTTGCATCTTAGCCTCATCAGGCTCATCTGGTAAAAGCATGGCATCTGATCCGACTCTTGAGCACAGGGAGACATTTATGAGCCCTAACAAACATAGAAGCCCTGCATCTTCTATTGATGGGGGGTCACTTGACCCTGCTAGCAGTTTGAAAGGGAAGAGCTCAAACTCGGAAGAAAAGGATACCATGATAAATTTTGATGAAGATGACTGGGAGTTCTTTGAATGATAAAGAAATATAAAGCTTAGGGAATACAGACTGAATAATGGCGTAGGATCTACAGGAGATTTTGTGATTGCAGTCTATTGGTACAACTATTGGTCAAGTTTGCACTTATTCGGGTTTGATATGTGATATGATATGTTAGTAAATATGTGAAACCAATTTACAAAAATTTTGAGACTAGTTGATATATAAAAATAAATCGAAAATTTTCTTATTATTAC
>EFI_000190
TTTCTATTCTAGCAAGTCCCTCCTTCACTGACACTTGCAATACAACTGCTTCTCTTTGATCCGAATTCCCCTATTTTCTATATATATCCCTTGCCATTTAGATCCCATCTCTTTTTTATTTTTTTGTCCCTTTTCACCCATCAAATTATTCACCTTGCATTTCCATTTCGAAAATTTCTAGATCGGACCTCTAATTCGATTCACTAATGGCCGCTGCTACTGATAAGCTCCCTGCTCTCAAGTCTTCTGTCGCTGGCCTTAATCAAATCAGTGAGAGCGAGAAAAATGGATTTATTAATCTGGTCTCCCGTTATCTAAGTGGGGAAGCTGAACATGTTGAATGGAGCAAGATTCAAACACCAACTGATGAGATAGTTGTTCCTTATGATACCTTGGCCCCTGTTCCTGAAGATCCCGAAGAAGCTAAGAAGCTTCTCGATAAACTCGTTGTTTTGAAGCTTAATGGAGGATTGGGAACAACTATGGGTTGCACTGGACCTAAGTCTGTTATTGAAGTTCGTAATGGATTGACATTCCTTGACCTTATTGTCATCCAGATTGAGAATCTTAATTCCAAATATGGGTGCAACGTTCCCCTACTCCTGATGAACTCATTCAATACTCATGATGACACACAAAAGATCGTTGAGAAGTACTCAAAAGCAAATGTTGAGATTCATACTTTTAACCAGAGCCAGTATCCTCGTATAGTCGTTGATGATTTTCAACCACTGCCTTGCAAAGGACAGAGTGGCAAGGATGGATGGTATCCTCCTGGACATGGTGATGTATTCCCCTCCTTGAAGAACAGTGGCAAGCTTGATGCTCTTTTATCCAAGGGCAAAGAGTATGTGTTTGTTGCCAACTCAGATAACCTTGGTGCTATTGTTGATTTGAAAATTTTAAATCACTTGATCAGAAACAAGAACGAATACTGCATGGAGGTGACACCCAAAACCCTGGCTGATGTGAAGGGTGGTACTCTCATCTCTTATGAAGGGAAAGTTCAGCTATTGGAAATTGCACAAGTCCCTGATGAGCATGTCAATGAATTCAAGTCAATTGAGAAGTTCAAAATTTTCAATACAAACAATCTGTGGGTGAACTTGTCAGCAATTAAGAGGCTTGTGGAAGCTGATGCACTAAAGATGGAGATTATTCCTAACCCAAAGGAAGTAGATGGAGTCAAAGTTCTTCAGCTAGAAACTGCAGCTGGTGCAGCTATTAGGTTTTTTGACCATGCGATTGGAATAAATGTTCCTCGATCTCGATTCCTTCCAGTGAAGGCAACTTCAGACTTGCTTCTTGTCCAGTCTGATCTTTATACCTTAGAGGATGGCTATGTTATCCGAAATAAAGCTAGACAAAATCCTGCTAATCCTTCAATTGAGCTGGGACCAGAATTTAAGAAGGTTGCCAACTTCTTGGGTCGATTTAAGTCAATCCCTAGTATCCTTGAGCTCGACAGCCTTAAGGTGTCTGGTGATGTATGGTTCGGTGCTGGTGTTACTCTCAAGGGGAAAGTGGCCATTACAGCAAAATCTGGAGTGAAATTGGAAATTCCTGATGGAGCTGTACTTGCAGACAAGGATATCAACGGCCCTGAGGACCTCTAAGAAAGTTGTGATCATCACTGGAAACGTTTTGGAATCCTTTCTTCATCTTCTTACGGTGTCAATGTAATTTTGATCGGAAAATAAGAGAGCTTTGCTTTGAAATTTGAAGTGTGGTGTTGCTACACTTTTTCACCTCCTGTTTATACATACAACCTTGACAAAAGGGTGTAAAATTATATTGGAGTTATATTATGTGTAAAACTTATGCCCAATATCTGGCACAATTATACTTTGATTTTGCTAAAAAGTGTGCCAAGATTGGCGAGAGAAG
>EFI_000191
TTCATTTCTAAAATTTATGTAACAATAAAAGTAGTATTTACAAAAGGGTAAAGAAGGATTGGATTGGATTGGACAAAGGAAATAATTCAAGACTGCAAAATCTAATTTATATATTGAACAATAATTATAGCTCAAGTCAAGGAATAACATTAACATACAACTACAAGTTTGGTGAGGTGAGGTCATATAGGGCATACGAAATCTCCACTCAACTCCATATCTTCAGTATCAGCATCAAGGTCATCCAAATCCAAGCTGCCACCAAGCAAAACGTTTCCACTCTTTGGCAATTCCAAAGCTTTTTTTGCCTCTTGTATTATTGAGTGAACTTCTTCAATGCTTTGAGATGGATTGTTCACATCATTACTTTGCCAGCTTCCTCCTTCCATCATCTCTACCGGCAAGTTCTTTAAGAACCATGGATGCTTTTTTATTTCTGGAATGCTTATTCTCTTCTCAGGATTCGCTACAAATATTCGAGATAAGAGGTGCCTGCACTCTACAGAAACCCGGACATAATCTGGAATCGAGTAGTGGACACTTAGTATCCTCTGTATTGATTTTCTGAAGTTTTTGGGATCATCAGGATCCTCAAAAGGATATGCTCCAATTAACATCACATAAAGGGTAACCCCGCAAGACCAAACATCTGCAATCTTCCCATCATACTCCTTTTTGGCCAAAACCTCCGGTGCTATGTAAGCTGGAGTTCCTACTGTAGATTTTGGTTGAGAATGCAATACAGCTGACTTTGAATACCCAAAATCGCATATCTTGACACGCGGTGCTGTGCTGCCATCTAGTAGTGTATTTTCAAGCTTAAGATCTCTATGGCAAATTTGCATGGAATGGCAGTAGCTAACTCCTGATATCAATTGCTGGAAGAAGAACCTTGCCTCATCTTCACTAAATTTGCCAGCATTACAGATCCTCTCAAAGAGTTCTCCGCCTGCAGCATACTCCATTACAATGGCTAGATGGGTAGGTGTTAACAGGACCTCTTTGAATCTGATTATATTGGGATGCTTAAGTGATCGATGGTTCATTATTTCCCTCTGCACATGTTCATCAATCTTGTGGCCTCTTTCAATAAACTTAACAGCAAAAAGCTCTTTAGTCCATTTATCTCTAACCAGCTTGGCTACTCCAAAATTCCCAGACCCAATATCTTTGACAATCTCATAGCGCTCCATAGCCAATTTTACCCAAGCAAGAAGTAGAAGAAGTAATCTTTTTATGAAAAATTGAAAACTCCAACTTGAGTGTTGTGGCAGAGAAAAGAGGGGAAGTGAAAGACTGCGTGGTTGACTCAAATATACA
>EFI_000192
TCCAGAATTCTCGAGTTGCCAAAACTCAAAATGCAGCAAACAATATGTGGGTATACAAAGAAGGATTCTTCAGCAATTTAAGGAGTCCAGAGAAAACTAAAAACATTATACAAACATCTTCAGTTCAGCCCAGAAAATTACTCAGAAAATTACTCGGGGATTAATCATCTTCGCACTTAGAACTTCTGGTAATATGTTAAAATAACAAAAAAGTGCAAACTATCAGGTCACCTACCGGCCACCCCTCTCAAATCCGATGCGAGTTCTGCCAGAGCCTCCTCCATCATACCCATCTCGCATTGACGATCCGCCACTAGCTCTCATTGTTCCACCGGAACCAACTTTGTCCATGGCCTTCTTGCCCTTCTTTACTTCTGTCAAGAACTGATCCAGACCAAATGGATCAGCTTCTTCTACATCCTTTTCAAACTCAACCGGCCTATCCCGTGGACCTGCCTTATCAGACGTACCAGCGAAAGCTTTGTCAGGTTTAAACCTGTCCGTCTTCATAATCTTATCCAACTGCTCATCAGCGCCTCCATACATATCAGCATCAGCATCTTTCTTAGGCCTATAGAGAGTTGAAAGGGTAGGTTGAGCTGTAAACAGGCCCTTGTCATACACATTATATTGGTCATCTGTGGCAAATCCGGAATCCATTCCTTTCTCTTGGTTGAACAACCTCTGGTCATACATAACCTCTCCTTTGTTACCTCCGGCTGAAGCCATACCAAGAGCAACCTTCTCACTGATGTCACGATCTCTGTCTCTCGTGATCTTGCTCTTCTTACCCATTGCAGCATCTTTCGCCTCTAGCCTTCTCTCCCTCTCCCTCTCTCGACGTCGCTCCTCACGAATTTTCTCGCGTTGCAGCCTCTCTTCCCTTTCCTCCCTTGTCTCTTTGGGGGGATGGGGATCCTTATCTCTTTCTCTAACGCGCTCATAATCCCCGCCCATATCAACATCATCCATTGCGTGTTTATCAGATGGCATTGAAGCAGATAATGGAGGTGCTGCACCAGTTCTTTCAGAACGCGCTTTCTGAGCTAACGCTCGCAATTCCTGCTCTTTCCTCTCCTTCTCCTTCATCATCATCTCCTTTTGAACCTTTGATCTCATTGCAACAGCTTCTCTAGCTTTCTGCTCTGCAACATACAGAGCCTCCGATAGTTTTGCAAAATTATCATTAATTTGAACATCCTGCAGACCTCTTCCATCAGCTGCTAGACGCTTGTCAAGAGGAATAGTGTAACCTTTAGGGTTCTTCCAATTTGAGATGCAAGGAGGAATTTTCCAATCCTGCTGATCTTTTACAGTCACGGGCCTAGGCGGGGAGTGCATGACTGGCACAGGTGGGGATCCGGAGGCCTTAGGAACCCTCTTGTGCTTGAACTTAGGTGGCTCAAGTGGGTCCACAGGCATCTCTACCATTCTGATGATTCTTTCTCTTGCCCCTGAATTAAAAGCTGCCGATTGTTGCGAAGGCTTGTACTTAATATATTTTGAATCAGAAGATTGCTTGGGCACATTCTTTGGCTGTGCGGCACTCAATCTCACATTCACAATCTTTTCAAGTGCAGCTTTAGTTTCCTGTGTGGTCTCCTCAATCTGTCTCTGTAGTTCCTCTTCCTCACTTTCATCGCCATCCTCTTCGTTCTTCAAAATCTTTGGAACGATATCTTTATGCTGTGAATAAACAATCTTCTTGGCATTCTCATTTTGTTTCACAATTGCATCATAAGCCACATTGCCATGGGCATCAACGGTCAATGCCAGAGTCTTTGACCCAGGTTTGGCAGATTTGTCCCTACCCATACCAAGAGGGTATTGAGCAATATGAATCTCAGGGAATGCACCCCCATCCCCAAAATCCTCCACTCTTCGAGGAATAAAACCTTTACGGTCCAAGTAGGGTGGCACAGGTTTATGGACGATAGAAGCAGCAGCTTGCTCAGCCTCAGATGAGCTAAATCTTTGTTTAAACCATGGATCATTTGAATGATCATAATACGTTGTACTGGTCGTCTTAGCTGGGGGTAGTAGTTCCTTTAGCGCCGCCATTATTAATGACTCCTGAACCAATTCAAGTGCAGGGAGGAACCCTTGAAGTTGAATAGAAGCTCCAGTCAAATATTGTTGAACAAGGACACAATTACTTTGAATATCTGCTTAATTATCCTTTTAACACCCTTTATTTTAATAATAGAAGCTGGATATTCCAAAACATAGGGTTTCGAATACAGGAACGCCTATAAAACTGCAGCTTCCTCCGCCGATCTCCGGGAAAGTAGCGCCGCAGAGGGCTGTAAAGTTTCGCACTTTTGGCGTTTGATTTTCCTTCTAAGTCCAGCGTCCCCCTCCTGAGGTTGCCGATCTAGAAAAGCTCGTCGAGAACAACCGCGACCGAGAATCAGGATGAAATCGGAGCTTCTGGATTTGAAACTGTTAAAATAATGCAAAGGGGGAAAAAAGAGCTGAAGACGGCTG
>EFI_000193
TGTTGTAACAAATTTTTTTATATATTCTAATTAGGATACCCGATTGCTAAAATTTAGCAATCAAAAAAATAGAAAAAAAATCTTCGCGGGCGAATATTTCCTCTTTGATATTTAGTCTTTCAATAGTTATTTTATTTGTAGAGGTAACCCATAATCTCTCATAATAAAATAAATGGATTGTCTTCTGGTTCCTTTCGCTATCCTTCCAATAAATCATTAAGATTTGTTTTCAGTAAAATCTTATGTATTTATAGGTTCCATCGTTCCCATCACTTCTCTATTAATGGTTAGGTCTTAATTTTCCAATGGAGCCTCTAAAAAATAAAAAATAAAAATAAAATTTGTTCTTGAGTCAATCTTCTCAGTCTGGATTGACTCAAGGCTCTTGATTTTTTGTTTTATGAACGGATTTTTTTAATTCTAAATCAATTAGTATTGATGCTTTACTACATTAGCGTTTATGTGATGACTCATAGACCTTACATATTGGAATTCTATATCATTGATATTCTTTTTCTTTCTTTCACCCTTCCATTTATCCGCATAATTTTCTATTTTGATTTCTAACTCATAATCAGATTGGTTTTCTTTTGTTTGTGCAAAAAGGAGTTTAATTGCTCCAATGATATGACGAATATATCATATCTTGACTCTTTTTTTGGATCCAGATAATGCAAAGCGATGAGTTGGTTATTAGTTGTATACTTAATACTTATTAGTTCATACTCCGGTCAGTCCTTTTTTTTATCCGGACTCTAAAAAACCAACGAGTCACACACTAAGCATAGCAATTATATCAATCAATTTTATTTTTTTATTATTTTATTCAACCCTATAGAAATAGAATTCGAAGAATTAGAAATAGACGTATATAGTTAAATTATTAACAAATTTTTAATTTTAATATTAAATTAATTATTAATTATTCTAGTGAAATTCGAAATTTGTTAATAATTT
>EFI_000194
ATGTTAATGGGCTATTTTTTTAAAAAAGTTCATAAACATAATTAACGATTTATTCGTAAACAGCTCATGAACAGCTTATAACAACTTATAAGCAGGCCAAAGCTCGAGCTCGTTAATTTTCTAGCGAACCGAGCCCGAGCAGGCCAAAGCTCGGTTCGGCTCGATTACGGCCCTAAAATTGACGGAAAGGAAACTAAACAAACCTTCTCACGCCTTCCACCACTGATGATAGCATTAGGAACCGGAACTTTCTCGGCGTTGGCTACATGGAGAATATCTTGATTGGAAGTAATCCACCTCTTCATCTCTATGCATGAAATTCATAGCACCATCATAGTGATTATTATGATGAGGACACTTGGGTGCATTCACAGGTAGCATTTTATAGTTAGGGCCCAAACGGTGTCGTTGAGTATCAGCATAAGCAAACAGCCTAAGCTGAAACAACTTGTCGTTTGAATAGTATATCCCCGGAACGACAAGCCCAGGGTCAAACGCAAGCATCTCATTCTCTGCGAACCAGTTGTCGATGTTCCTGTTCAATACTAGCCGTCCGATCTCTTGCAGAGGGAACATATCCTCCGGCCAGATTTTGGTCATATCAAGTGGGTCAAAGTCAAACTTGTCCTCGTCCGCCGGATCCATCGTCTGAATACAGAGTTTCCACTCCGGGAAGTTGCCGGCGGCGATTGAATCGTACAGATCTTGTGTTGCGTGGCTGTGATTTGCGCCGCCGATTCGTTTTGCTTCGTCGTCCATCAGAGATTTGACGCCGCAGGTGGGCTTCCAGTGCCATTTCACATAGGTTACTTTTCCTGCTTTGTTGATTAGAGTGTAGGTGTGAACTCCAAATCCTTCCATGTGCCTGTAATCTTGAGGAATTCCAACATCATCAAAGAACCAGGCAAAGGTGCTCAAACTTTCTGGATGGTGTGATAAGAAATCAAAGATTCTCCAATATTCTTGGATGTGAGATTTTGGATTTGGCTTGAATGCGTGAACCACATCGGGAAATTTAATACCGTCGCGGATGAAGAAGACTGGGAAATTATTTCCGACGATATCAAAGTTACCCTCTCTAGTGTAAAACTTAGTAGCAAAGCCACGTGGATCCCTGAGAGTTTCGGGACTGCCACGCTCGTGGATAACAGTGGAGAAACGGACGATGACCGGAGTTTGAACTCCGGGAGCTCGAAGGAAATCGGCACATGTAAGGTGAGTGATATCTTGAGTGACCTCAAAGAAACCCTTAGCACTCATTCCCCTCGCGTGGACTACACGCTCCGGTATCCTCTCCCTGGTAAAGTTGGCTAGTTTCTCTATCGCATGATAGTCTTCTAGAAGTATAGGCCCTCTGGGTCCAACAGTTAAGACAGAATTGTTGTTGGAGACAGGAGCACCACCGTTGGTGGTCCAGAATGGGGTATCATATGCACCCGACGGTCGGAACTTGTAAGGATC
>EFI_000195
CGATGATTCATTATCAACATCATGATACAATAGATACAGTCTTCATAATTAATCAAACAAGCTGCTTCCATAATTACATAAATATTCTATTATACACCCAAAATATTTAAACATATAAATAGAAACAGGCAACACTCAGACTTTTCAAACTGTTCACTCAATCATCTGTATTCAAATGCAGAAAAATCAGCAACAACCAGAAACACATGATCTTTCCACTCACCCAAACCAGCAAAAGGCAATAGACCACAGCACAATGGTATAAACAAGAGCACAACAGTGTAGAAAATGACGCGCCGCAACCAGAACGGGCAGATCATATAGGATTTTATCCCTTGGGAGACTGTGAGGGGGCCGTGAAGAAACACATACACCAACGATGTGCAGACGTTGCACAAGAAGTGCAGAAACAAGAAAGTCTCCCAATATAGAAGCCACAGCAGACCGCTTCCTCCCAGTGTGTCCACACAAAATTTGCCAGCTAAACCACAGGCCGCTCCTAAAAGTAATAGTATGAAAGTTATTGGCATTGTTTGACGCGATGAACCTGTCCGTTGAAGAAGCAAATATGCAACTGCCAGAATTATAAAAATGCCAAACAGCATTCGGCTCGCCACCTGAATATGGCACTTAACAGTATACCATCCCGAGTTCAAAGATGTAACTGTACTTGGCATCCACCATGACTTGGATTCCTCCAGGGGACTACAGGATGAAGTAGCATCGGTGATCCTTTGATAGGAAAATACATATGCACCGTATAAAATAGATGCAGACATGATAAATAATCCGGCAACAAGAAAATCTATACACTTCCTGAGAAATTCAGCATATCTTGTGTCTTCTAACTGATTCTTGAACTTTTCAGCTTTAAAGGATGCCTTCGACACACCCATTGCTAGCTTTGATCTCTCAAGATGATTTGAATCAAAGGTAAGAGCCAGCTGAGCCTCTTTCAATTTCAATTTTTTCATTGTAAGACCAATCTCCACCGTCTTCAGGTCATTACAGCGGGTTTGCTCCATAACAGATTTCTCAATGGTGCTAAGCTGTTTAGTTGCTGGACCTAATAAATAGCTTGAACTACAGCTTCGCTGTTGATTCATCCGGCCATACAGGGCAAGTTCCTTATTCAAGCATGGTGAACTATCTCCGACTTCTTCATCCATATGCTTTTGATTCTGAACCATAACAGAGGCCAACTTGGTTTCCAATTCTGAATGACAATCCTCAATGTTAGAACTGCTTGCATAACCTGTTCCGTTCTTGACATCCATTTCTGAAACAGAATCTTCTACATTCAGATGGCTTACAATATTTGCCTCCTCCTTCAGGGATGCTTCATTAATCAATGTAAGAGTTCTCAAGGTGCTCTCAAATGATTTCTCAAAGTTCTTCGCAAAAAAATCAAATTTATTGCCAAAGACATTGGCTAATGATTCTCTGACTGCTGATGTGCAAATCTGTGAAAGGTGATCAACACGCATCTTTTCATCTGCTGCATCTTTCTTCCCGATAACCTGGGCGACAATAGCAGCAAACGACATCCCAAGTGGAAGAGCAGCGGCCTCCACATCACTATCCCCCAAGCGGCCACCACGCCGGACCGGAGCCAACAAAACCCTAGTGCTTCTGCGTTTATAAGGAAGACGCGCACTCCTCTGCGAAGATGAAGGAGCCGCGGAAGAAAAAGAAGAAGATGGCGATGTTGCCCCAGTGTCTTCATTGGCTTTCTTCTTTTTCTTGGTCCGAATTCTATCTCCAATATTTATATAACCATTCTCAGCTGGTTTTCGAATTGGACCTTCCTTCATCGGAATCAAATCTCCGGTGACATTAGATTCCTGGGTGGCGGTGGTTGTTGAAGGGGAGGAAAGGCTGCACATTGCAACTCGAGAATTCTGGAT
>EFI_000196
AATAAAGAAGGAAAAACCCCACACCCAGCAAATAGAAAGAGAGAGAGGGAGGTTCTAGATTTTCTCTCTCCAGCGTTTTTCTTGTGTGTGGTTTTTCCTTCTTTATTTCTAGGGTTTTTGGATCTTAAATTAGGGTTTCGCTTTTTAGCCAGTGAAGATGAGCGAGAGATTGCTAGGAAAGGTCAAGTGGTTCAATGACCAGAAAGGATTCGGGTTCATAACCCCCGATGACGGCGGCGAAGATCTCTTCGTTCACCAGTCCTCGATCCGCTCTGAGGGCTTCCGTAGCCTAGGTGAGAATGAAGAGGTCGAGTTTCAGATCCAACAGTCCGATGACGACCGTACTAAGGCTGTATATGTCACCGGCCCAGATGGCAACCCTGTCCAGGGATCTCAAGGCGGTGGCGGAGGATCTGGCGGTGGATATGGTGGTTCCGGCGGCGGCGAATGCTTCTCTTGTGGTGAGTTGGGACACATGGCTAGGGATTGCCCTGGTGAGGTGGGATACATGGGCCTAATAATCTGCGATGATGGAGGCGGGACTCTGAGAGTCCCGAAGGCTCCTGGCCCTAGGTTGTGGAGTGGAATTCTTAGCTCCCCAAAACTGCTGGAACCAACTGGGAGGTTCGATGTCTATTAGTAAGGTTGTCTAATTTACAACTAAATGCTTCGCTGGTTGTTGGGGTTTGGATTTTCATTCTCCCTCGTACATTGAACAAATTATTTGACCTATTATCTTGTGCATCTATTTATGGGCTTTTGCATTCACTAGCTAGTGGTATAGAAAAGGAAAACCTAATTAAGCTGCAATCTTTACTTGAGAAAACATTGAATTTTACATGAGAAATATATTTTTTAGTTATTGGTAGCATCTG
>EFI_000197
AATGGAATATACTACACAAACTGTGATTAAGGGCATGCATTACAGTAATTTCATGTAAATTGATATGCAATTAAAAAAATATGAGATGCGGAGTTGCGCGATGAACTATCCTACTGTTTAATGCATCTATAAAAGGTTAACTACTCAACCAGCAAATCATTGGACCAACTTGCCGGAGACTCTTCTTGTCTATCAAATAAACCTCTTGCAGCTCTGCTGAACATGTTGTGAACCTGCTTGAATGAAAGTCCCAGCTTCTCCAAATCAGACAGCGATTTTAAGGGGCTTGTTTCTCTGAGTTCAATTATGTATTCTGCCATCTTCAGTCCGATCCCCTTGATTTCGAGTAGTTCCTCTCTGCTGGCTATATTGAGGAAGTCAATATACTCCTGCATCATAGAGCTCTTCATAGTAGCACTCATTGCAGCAAATTTGTCCAATGGTGTGCTTGCTGGTGTGAACAGCTCATTAGCATAGGTTGCAGTATAAGGTGTCATTGGAGTCTTTGGCTCAAGCAAACCTTGGCACTTCGATTCTGGCTCGAGGAGATTTCGGCACTTCGGTTCTGCGGACCATCCATCTTCATGAGGAAATTGGTTTATATTTGAGTTGACTGGGGAAAGAACTTTTCTCGTAGGAGTTTCCACTCTATTTTTCTTTTCACTGATGGGTGTGTGTATCTGCTCCTCTAAAGCTTTATCTGGTAACTCGGTAGTTGGTTCTAGAACAGATCCAGCAGATTCAACGCTTATCTCTTCTCTATTGTCCTCAGCTAACTTCAGGCTCTCCAACAAAGAATCATTTAAAGTTTCAGTATCGGATAGATTTCTGAAAGGTACAGATTTTGTCCTCTCTTTGGCGTTTGAAGTAGCCCAGTGACTGTTGATCTTTGCTTTAATTTGGCTTTGATAATTAGGTTTTTTAGTAGAACTCATAGGAAATTGAGGAGAAACAAGTCCCCCTATCTTCTGTGTACTCTTTGTTTTTCCTTTTGATTCAAGCAAAGCTTGCAATTTTGATTCCATATCGACTTTAGTTTTTGCAGACTCCAGTTTTTGAGCTGATATATTAGAGATGTGGCGTGACCTAGCTGCCAAGCTGACAGTATGAACAGATTCTTGGTATTCTCCAGGATTCAAACAAGCAACCATCAAAGCACGACTGGTTCCTCCAAGAGAATCCTGCAATATACGAGTCAATTTGCTCTCTCGATACGGTACTCGGATTTTGTTGTTGTTCAGTGCATAAATCACATTTGATAATGCAAACAAGGACTGGTTAATTTTGGCACTCTCTTGCAGGCGTATCCCATCGTTGCAGGTCCTCCTGTTATCTTCATTACCTGCTAAGTCTATGAGGTTTAGTTTCCCAATAAAAGCTGCCCCTGAACCATCAGGGCAAGGAGTGGAGACAGAAATCACAAGGACCCCATGACTTCTACTTGAAACATCATTAAGACATGTATGTGCAATTTTCCGCCTCTGAATTCCACGAGAAAACACCACTTGAAATTCAGGATTTGAATTAACCGGGAGTCGAGATAAGCCTCTGAGGTGAGTTTGCCCCTCTTTATCATCTAGAATTGCAATTTCTTTTGATTTGAGTTCTAGAAGATCATAACACCTATCCATGTATACTTCAAAATATGAGATCTCTGCTTTACTTCCTGTACTCTGACACATTGACAGAATTGTGGACATGGCTAGTGGCATCAATCCTGGCAATTTATCAGTACCCTGCATGGTATAGGTCTTTCCACTTCCAGTAGCTCCATAGGCAAACACCGTAGCATTATAGCCCTGGAAAATACCTGGAATTAGGGGCCTTACTTCACTCTCGAAAATCCGACTCACACTATTGCCATCCTGGCCAAAGAAGGAGTCCAATAGATAGCACTCATTTCGGCTGGTGTCAGGATCTTTGAGACGAACAGTAACTTCCTCTTTAGACTCAGAATCGCGATCAACAACAGATATGCAGGAAGTCGAAGTGCCATTTTTGGCTGCAATTTCTCGAGGGAGGAAAGGGCGTACCCTTACGATCACTCTTACTTTAGAGATGAAATTGCCGTTTTCAGCAGCGCGAGATTTAACAGATCTAGGAGTAGTCAATGAAGTGGTTTTCATCTCCATTGTAACAGAGAGAGAGAGCGATTTGCAGATAAATTAGAGGAGAAGAAGAAGAAATTCAGAAATAAAAAAAAAACAAATTCACCGTTAGGGGG
>EFI_000198
CTCCATAATCTTCTTCTTCTCCTTTTTCTTCTCTTCTCATATATATAATTTTGAAAAAAAAATGGGAAGTCGTGTGAATGAAGTTAGTACAGCAATTCCAGCAGAGAAGCTGTTCAAGATCTTTCTCCTAGATTCCCACATCACTATCCCTAAGATTGTCCCTCAAGCTATTAAGAACATTGAACTCATTGGAGATGGAGGTCCTGGAAGCATTATTCAGACTAATTTTGCAGAGGGATCGGAGTACAAGTATACGAAGAGCAAGGTAGAGGTAGTAGACAAAGAGAAGTTGATCTACAATTATAGCGCAATTGAAGGAGATCCATGGGTGGAAGGTCTTGAAAAAATATCTTATGAGGTTAAGATTGAAGGGACTAGTGATGGAGGGTCCATATGCAAGTCTACTATTAAGTACTGCCCAA
>EFI_000199
TTTTCTGGTGAGGATTCTCCGATTCGAATTTCAGTTGAAAATTCCAAAAATGGAAGCGCTACCACTGTTAACAGGACTAATAGGAGCAACCTGTCTACCCATGAGACTGAGTTACTGTATGTAGCCAATTCTAGTGCCGCCATGGATCAGCTTGACATTGAGTGCGGTGTTTGTATGCCGTTTCAGAAGTACTCTCCCGAGATAGTGAGAAATACGGTGTTGGAGTCGCGAGGGGGTATATTGTCTCTAATTTTGCGTGGGGTAGAGATTGTTTGGAATTTGGGGTTTTACTGGTCTACTCTGATGTATGATTACTTCGTTGGAAGGGATGAAGAGGTTGTCCCATTTCGTGCTCGTCAACTGAGGAATCTCTTGTGCGATTTAGGCCCTTCCTTTATCAAAGCTGGGCAGGTTCTTGCCAACAGACCTGATATTATTAGGGAAGATTATATGAACGAACTCTGCATTCTTCAAGATGATGTTCCTCCATTTCCCAATCAGGTTGCTTTCCAGATTATAGAAGAGGAATTGGGACAACCTCTTGAAGCTGTATTCAGTAAAATTTCATCACGAACAATAGCAGCTGCAAGCTTGGGTCAAGTTTATCGAGCTACCTTAAGGGATACTGGGGAAGATGTTGCTATTAAGGTCCAACGGCCCGAGATAGAGCCTATAATCTACCAGGATCTTTTCCTCTTCAGAAATCTTGCTTCATTCCTTAATGGTATCAGTTTACAGAAATTAGGATGCAATGCTGAGCTGATTGTTGATGAATTCGGTGAAAAACTGTTGGAGGAGCTTGACTACACCTTGGAAGCCCGTAACATTGAAGATTTTCTGGAAAACTTCAAAGATGATCCTACTGTCAAAATTCCTCGGGTTTACAAAAAGCTCTCTGGCTCACGTGTTTTAGTAATGGAATGGATAGATGGGATTAGGTGCACAGATCCACAGGCTATCAAGGAAGCTGGCATCGATGTTAATGCCTTTTTAACGGTTGGAGTTAGTGCTGCTTTACGGCAATTGCTAGAATTTGGTTTATTTCATGGAGATCCGCATCCTGGAAATGTTTTTGCTATGCGAGATGGACGTATTGCATATGTGGACTTTGGGAATGTTGCTGTGCTAAGTCAGCAAAATAAGCAGATACTAATTGATGCTGTTGTCCATGCTGTCAATGAGGACTATGTTGAGATGGCAAATGACTTCACCAGGCTTGGCTTTTTAGCTAAGGGTACTGATGTCTCTCCAATCGTTCCAGCTTTGGAAGCAATTTGGCAGAACTCAGTTGGGAAGGGACTTTCTGATTTTAATTTCAGAAGCGTTACAGGGAAATTTAATCAGTTGGTTTACAACTATCCCATCCGCATACCAGAGCGGTTTTCTCTTGTTATTCGTTCTTTATTGACTCAAGAGGGGATCTGTTTTACCTTGCAGCCAGATTTTAAATTTCTTGAGGTTGCCTACCCATATGTGGCAAAACGGCTACTAACTGATCCAAATCCTGCACTTCGTGAACGCCTTATACAGGTTTTGTTTAAAGATGGGGTTTTCCAGTGGAAACGGCTTGAAAACCTTATTGTACTTGCAAAGGAAAATGTAGCCAAGATGAGCAGCAACCCTGCATTACAAGTCAAGAACACAAATTCAAGAGTGGAAAACAAGCTGGACTTGACCG
>EFI_000200
CGGCCATTACGGCCGGGGATGAATTAGAGGCTCCACCTGGCAATAAACAGCAGTTGGGGATTTCTTCTGATGATTCAGAGGATGACGACTATAATCCTGATGCTCCACAACTTGATGATAATGTGAAGCAGGAGGAAAGTTCAAGTTCTGATTTTACATCCGACTCCGATGATCTTACTTTTTTTGATAGCGACAAGTTTTCTGGAGAAGTTGAAAGCTGCAAATCTATTCTTCAAGGAGATACTATTAGAGAAAATTCTTGTAGTGGTAAAGAGAAGCAGTCTCTGGGCAGTGAGTTGTTATCCACATCGGAGCCAAGTGCTGGTGAGGATGGGTCTTTGCCTATTTCTGCAAGAAGAACTATTGGAAGATTGGACTACAAAAAACTGTATGATGAAACATATGGAAATGCTTCATCCGACACGAGTGATGATGAAGATTACTTCGACGCCATTGGACCAACGGATTATACAGAAGATGCTTCAGGATTAGCAAATGGAAAAATTTCTGCAATCAAGACTTCCAACCGAGAGCAGAAGGATTCGAAGTACATTCCTAAGAGAAATCGTCGAAAATCTAACTCTGAAAATGCAAGCGGAGTGTCATCTGAAGCATATGAAGGCTCTTTACCATCTAGTTCCTCTGGTAAAAGAGCCAAGCCTGAATACAAAAGACTTGGAGAAGCTGTCACTCAGGGACTCTACCGATCGTTCCAGGAAAATAAGTATCCTAACCGAGCTGCAAAAGAAAGTCTCGCGAAGGAGTTAGGAATTTCTTACCAGCAGGTTACTAAGTGGTTTGACAATGCTCGGTGGAGCTTCAACCACCCATCACCAATGGAAGCAAGGACGGTCGGAAAAAAGGCTTCCGCTGTGCCTAAATCATCGAATAACAAGTCGCTTGAGCCTGAACATGATGAAACAGTTGGTAGAGGTGCAACATCTAATGGACCTAAGCCCAGTGTTTCCCCGATGGAAAGTCGTCACATCGTACTTGCAATAGCCGCTGTTCCACAATCCAAAACCACCCCGAGACCTAGGAAGAGAAAGCATTCTTCGGATGATCAGCCAGATGCTCCGGAATCAACAATGCTGGAAACCGAAAATCCCCAAGCTAATTTATCGGACACGAAAGGTCAAGAAGCTCAAGCAAGTAGACGCGTAACGAGAAGGAAATCTATAGCGTGAGAATTCGATTCGTTTTATAGCCTCCTAGGAAAATAGTAAACGGTTAAGTTTTGATGTCTGGAAATGGTCTGCCAGCATTGTTGTTGAGGGATCAGCCATTGTTGTTTGTAACTTGAAAATCCCCAATTTTTCAGCTCCATTGAGTTGCAGTGTCTAGTTCCATTTCTTCTTAAAGATGCTATTTATGAAAAAATTATTTTTATCTATCTGCC
>EFI_000201
ATTGTTTTATCACACAAATTTTTTTAAAAGGGAATGTAATTACAAGCCAGAGCAGATTTAGCACAAAATTACCAAATACAAAACTTAAACAATCATACAATACCACAAAATACTATATAGTATAAATTTTAAATATACTGCATCATCAAGATTGAGAGATCCGACCCGGTTTTGTATCAGAAGCGGTCCTTTGCAAATCTTCTCCGCCTTGCATCATCATACCCGGATAACCCGGAATCATACCTGGACCTGCATTTCTAACTCCACAATAAACCTGTTGATTCATCCCCTCAGGAACCCCTCTTCCACCTTGATCATACGGGTCCATTGCATTTACGGGTCTCATACCCGCTCCGCCATAAACTTGACCCATACCTGAAATTTGTTGGTGGTACCCTATTTGCATTTGACTCGTTTGAACCGGGTATTGCTGCATATATGGAGCCCGAATTTGAACTTGCTGAACCTGAACATTACCAGGTGGTGGAACCGAACCCGTAACATAGTAAACGGGCATTTGTGGTACGTGAGGACCTGGATAATTGGAATTGGGCATGTAATGCATGACCGGATTACCCGGATACCCGGTTGGTTGCGGTGCGGGTGGTTGTTCCATTGGTTCAGAAGTAACTTCAACTGTCTGTGGATGATACTGTCTCTGTTGGGTAATTGGATCCGGGTTTTCCAATCTGGTTTTGACAGGTGGAAGATCAGGAATGGATGGCACAGTAGCGACGGCAGATGAAGTCGAATTATACGGCGAGGAAACCACCGGCGCCGGCGACCCAGGATCGGAAGCCGACACATTGTCGTGCAAATTGTGGTTGTTGTGGCGAGGCTTCAATCTATAAGGCTCCCGGTGATGTAATTGAACGTCATCGGAATTATCCAACCCGAATAAATAATCGGGAACTTCCGATACAATCGACGACGCCTCCGATCTTCCCCTCTCCAGCCTCGAACCGGCGTTAAGAGCATCGAAGAACCAGTTTTCCCGATTAGTCGAGCCATCGAGAAGCGAACTTATACTGCTAGCTCTCGAAGTCGAATCTTCCCCTTTAGCAAACAAAAACAACCGGAGCCTGGCGGCGCGTGGATTCAAATTCAGCAAAATCCGATCATACTCTTCAATCATATTCTCAATATCTTCATCCGTTGTAACGGAAATTAAAGCATCTAGATCTTCATTCGGCAACTGATACTTCACAGTCAAATTCGCAATCCCTGAGAGCTTGGAAAGCTTGGCGATGAAAGCAGAGTAAGTGGTGGAACGGTGGACGGCGACAATTCGAGTATCTCCGCCGACATATCGGAGCTGATTATCGTGGGGACGAGGAAGGATCTTGCCGTTAAAGCTGCACATGAATCGGACACGGTTGTCTTGGGAGGCATAGTGTTCGGAGCGGGGAGAGGATGCGACGGAATCGATGGCAGCTCTTCATCCACCACCGGAGCTCGACTGCGCTGCCACCGATTCCGTCGCATCCTCTCCCCGCTCCGAACACTATGCCTCCCAAGACAACCGTGTCCGATTCATGTGCAGCTTTAACGGCAAGATCCTTCCTCGTCCCCACGATAATCAGCTCCGATATGTCGGCGGAGATACTCGAATTGTCGCCGTCCACCGTTCCACCACTTACTCTGCTTTCATCGCCAAGCTTTCCAAGCTCTCAGGGATTGCGAATTTGACTGTGAAGTATCAGTTGCCGAATGAAGATCTAGATGCTTTAATTTCCGTTACAACGGATGAAGATATTGAGAATATGATTGAAGAGTATGATCGGATTTTGCTGAATTTGAATCCACGCGCCGCCAGGCTCCGGTTGTTTTTGTTTGCTAAAGGGGAAGATTCGACTTCGAGAGCTAGCAGTATAAGTTCGCTTCTCGATGGCTCGACTAATCGGGAAAACTGGTTCTTCGATGCTCTTAACGCCGGTTCGAGGCTGGAGAGGGGAAGATCGGAGGCGTCGTCGATTGTATCGGAAGTTCCCGATTATTTATTCGGGTTGGATAATTCCGATGACGTTCAATTACATCACCGGGAGCCTTATAGATTGAAGCCTCGCCACAACAACCACAATTTGCACGACAATGTGTCGGCTTCCGATCCTGGGTCGCCGGCGCCGGTGGTTTCCTCGCCGTATAATTCGACTTCATCTGCCGTCGCTACTGTGCCATCCATTCCTGATCTTCCACCTGTCAAAACCAGATTGGAAAACCCGGATCCAATTACCCAACAGAGACAGTATCATCCACAGACAGTTGAAGTTACTTCTGAACCAATGGAACAACCACCCGCACCGCAACCAACCGGGTATCCGGGTAATCCGGTCATGCATTACATGCCCAATTCCAATTATCCAGGTCCTCACGTACCACAAATGCCCGTTTACTATGTTACGGGTTCGGTTCCACCACCTGGTAATGTTCAGGTTCAGCAAGTTCAAATTCGGGCTCCATATATGCAGCAATACCCGGTTCAAACGAGTCAAATGCAAATAGGGTACCACCAACAAATTTCAGGTATGGGTCAAGTTTATGGCGGAGCGGGTATGAGACCCGTAAATGCAATGGACCCGTATGATCAAGGTGGAAGAGGGGTTCCTGAGGGGATGAATCAACAGGTTTATTGTGGAGTTAGAAATGCAGGTCCAGGTATGATTCCGGGTTATCCGGGTATGATGATGCAAGGCGGAGAAGATTTGCAAAGGACCGCTTCTGATACAAAACCGGGTCGGATCTCTCAATCTTGATGATGCAGTATATTTAAAATTTATACTATATAGTATTTTGTGGTATTGTATGATTGTTTAAGTTTTGTATTTGGTAATTTTGTGCTAAATCTGCTCTGGCTTGTAATTACATTCCCTTTTAAAAAAATTTGTGTGATAAAACAAT
>EFI_000202
TTGCCAGTAAAAAGATCCTAAGCCATCTCTTTATAACAATTTTTCCATGGAAAATGGAAAATACAAGCTGCCATTACAAAAACTGAAAATTTCTGCTATTACAAACTCAACATAATACATGAATCTTATGCATCAAATGCATATCAGAGAAATACACACACAAGCCCTAGCATATATATGGTGGTATAATGCCATTTTCAGATTTGAACTACAAGGGAAAAACTCTATAAAGTTGAAGTTAGAGATGAGAATTAGATCAAGTACCCCATCCATGGCCAAGGCCATATGCATCCATGTAGCTAGGTGCGTGGATATGATGGTGATCATGACCATCGTGATCATGACCATGACCATGATGATGATGATGATGGTCCCCTGCTTTTGCTTCAGCTTTTGCTTCATCAAGCAGTTTCTGGATATGCTCCGGTATAGGCTCCTTTTCATCTTTTCTATCTGATTTCGGTAAGGAGGATACAAACTTCACTATATTCTCACCTAGCTCATCTGCGGTGTCTTCCTGAGGCCACCTTCCGCCGGAGTGCCAAACAAATTTTGCTTGTGGAAGTGCCTCAGCCACCCTCTGACCTTCCCCACTCCACTCCGGTGACCAATTATTAGACCAAATCACCTGCATTGGAATTTCCTTTATCCCATCCAAATTGCCCCATTCTGCTACACTAAAGCTAGTATTCAACTTCGTTCCGCTAGCCAAAACAGCTCTTCTCCCATCCCTTCCTCTCAGCATCACCCTATGAGCCTCCGAATCGAAACCACCAATCCCTTTAGAACAACACAACTGAATCAACCTCTGGTAAGCGAAATCCGAACCTAAAACAAGCTCTCTAAGTACCGGAATTTTCAAAATCCACAAAGGCAAGGCTGGTTTTGACACAGTATCTATAATGGTGATACTTCTTACTCTATCAGAGTTCTCCAAAACCCAATTAGCCACCATTCCTAAGCTTGAATCATGTAAAACCAGATGCACAGGGGCTAACCCTAGTGTTTCAATTACTTGCCCTAAAACTCTACCCATTTCTTCACTGTCTAAAGCAATAGGCTTAACAACACTTTTCAATTTGCTATAATGTGAAATAATTTCTTCATAAGGAAGCTCCCCTGTCTCTACCATGTTATCAAAAGCCCAAAAAATACCTCTCTCTTTAATCAAAGTATACACATCTGAAACCTTCTCAAAAAACCCATTTCCTCTCTCCTCAAGAACCTCCATTGATTTATCAGAGAACCCATTTCCAGGCAAATCAAACACAACCCCATGAATTCCTTTGGAGCCCAAAAGTTCAATTACTTTTCTAAATGAAAAGGAACTAAGACCTAACCCATGAAGAATCACTAATTTCTCAGTCTCACCTCTGTTCTCGCTTTCTAATGCGAAAATCTCAGTGGGTTTCTGGGTTTGGGCGAGCTGGACCTTAATCACACGGCCTTTAGAGTAGTGATGGCGGAGAGGGGTAGAGAGGGAGAGGAAGAAAGATCTAGGGTTTGATGCAGAGGAAGAGAAAGAGTAGAGTGTGATTGTTGAAAGAGTGATTAGTGATACTGAAAGAGTGAAGTAGAACCAGAAAGTGAATGGGTTACTTAGCTCTTGTTTGGTGGACTCTGATTTGGGTTTGGGATTATCTGGTGGTAAAGTTGGTTCCTTTTTCACCTTTCGATGCCGAAGTTGTGGGTCTGGTTGTTGTTCTTCTGTGATTATCGCCATAGATGAAACTTTGAATTGAAATCTCGAACAACTGAAGATGGTGAAAGAAAAGAAGTTTG
>EFI_000203
TAAAAATCTCTCCGCTTCAAGCTCTGTCATTGACTCTGCGCACTTCAATGATCAATCATTCAATGGGTCTCTTCAAGTTCCTATCTTTTTTCATAGCCATCCATCTATTTACCCAGAAACCCATTTATTCTCTCACCACAGAACAACTAGCTCAAATCCCAGTCGATTTCCTTGACCTTGCAAAGCAACCAGAGCTCGTAGATTACATGGTTAGCATCAGAAGAAGAATCCACGAAAACCCAGAACTTGGTTTTGAGGAATTTGAGACCAGTAAGCTTATTCGAGCCGAGCTTGACCATTTGGGTATTTTTTATAAGCACCCTGTTGCTGTTACAGGTGTTGTTGGCTATGTTGGGACTGGTCAGCCCCCTTTTGTTGCAATTAGAGCAGATATGGATGCTCTAGAAATGGAGGAAGGTGTGGAATGGGAGCATAAGAGTAAAGTTGCAGGTAAAATGCACGCTTGTGGGCACGATGGACATGTTGCAATGCTTCTTGGTGCTGCTAAGATGCTTCAAGAGCGTCACCATGAGTTGCAGGGAACGGTCGTTCTTGTGTTTCAACCAGGCGAGGAGGGACTTGGTGGAGCCAAGAGAATGTTGGATGCTGGAGTCCTGGACAACATTGATGCCATATATGGATTGCATCTTTCTGTTCATCACCGAATCGGTACAGTTGCCGGTAGAGCTGGTCCGTTTTTAGCAGGCAGCGGCTTCTTTGAGGCATTGATAAGCGGAAAGGGAGGGCACGCTGCCATTCCACAGCACACCGTAGATCCTATTATAGCTGCTTCGAATGTGATTATCAGTTTGCAACATCTTGTTTCTCGTGAAGCCGATCCGTTGGACTCACAGGTAGTGACAATTGCAAAATTCCAAGGAGGTGGAACATTCAATGTTATTCCGGATTCCGTTACTATAGGTGGCACATTCAGGGCATTCGCGAAAGAGAGCTTTATCCATCTTAAACAACGAATCGAAGAGGTTATCACAAAACAAGCCAGTGTGCAAAGGTGCAACGCGACTGTAATCTTTAACATCGAAAAGAAACCCTTTTTCCCGGTGACTGTAAATAACAAGGAATTGCACAAGAAATTCACGAGCGTTGCTGCGGATATGCTGGGTGCAGATAATGTTAGGGAAGCAAGACCGCTGATGGGAAGCGAAGACTTCTCCTTTTTCGCAGAGGCAATTCCCGGATACTTCTTCTTTGTCGGGATGAAGAATGAATCTCAAGAACCGCTCGGATTCGGTCATTCACGGGATTACAGAGTGAACGAAGAAGCGCTTCCATATGGTGCGGCGTTGCATGCATCATTAGCTACTAGGTTTCTTGTGGAGTATGAGCTAGAATCCAAACCATCAAAGGGAAACTTGCATGATGAGTTGTGAGGTATTTTCATTTTCATTTATGTATTGCCATTTATGAGAGTATCTGGCAAATCCAAACTTGTAAAAATATCATTTGAAAGTTAAATGTAATAACAACCATGAACTATAGTTGATAAAGCACAAAACTTTGATATCGATAGGATGTTTCTAAGAAGAAAAAAGAAGCGTCGGATTTTGGTGCATTAAAC
>EFI_000204
TTATGCCGTCTCTTTAACCTCCTAAAAAACTTTGTATTAGGATAGACATAGCAGTCGGAGGTTAAAGAGACGGCATAAGCCTTGCTGTCCGCCTTGATCGAGCCGGAGCTTCGTCTTGGCCCTCAAATTTTGTTGTATCATACTCAAATTTTGTAGTTAGCAGAAAAAAATATATCGAATGGCACCAACGTCGAAGGCTGAGAAGAAGCTCGCTTATGATGCTAAGCTCTGCCAGTTGCTCGACGACTTCAGCCAGATCTTGGTTGTGGCAGCTGATAATGTCGGATCGACTCAGCTGCAGAACATCAGGAAGGGTCTTAGAGGTGACTCTGTTGTGCTTATGGGAAAGAATACTATGATGAAGAGGACTATCCGAGTCCACTCAGAGGGACTCGGATAGTCCTGTTTTCCTTAACCTCCTCCCTCTTCTCCAGGGCAATGTGGGTTTGATTTTCACAAAGGGTGATCTCAAGGAAGTGAGTGAAGAGGTTGCCAAATACAAGGTTGGAGCTCCTGCTCGTGTTGGTTTGGTTGCTCCAATTGATGTTGTTGTTCCTCCTGGCAACACAGGGCTCGACCCTTCCCAGACCTCTTTCTTCCAGGTGCTTAATATTCCCACCAAGATTAACAAGGGTACTGTTGAAATCATCACCCCTGTGGAGCTGATCAAGAAGGGTGATAAGGTCGGCTCATCTGAGGCTGCTTTGCTTGCAAAGCTTGGCATAAGGCCATTCTCTTATGGTCTTGTTGTACAGACAGTTTATGATAGTGGTACTGTCTTTAGCCCAGAGGTGCTCGATCTTACCGAAGACGACCTCATGGGAAAGTTTGCTATTGGTGTCTCGATGATCACCTCATTGGCATTGGCCATCTCATACCCAACTCTGGCGGCTGCACCACATATGTTCATCAATGCCTATAAGAATGTGCTTGCTATTGCAGTTGCTACTGATTATTCCT
>EFI_000205
TGATTAGCCTGCCAACTACCATTTGATCATTGTTTCCATATCAAATGAACAGAAAATAGGAAACCCATCTTCTCCTCTCCTCTAAGCTAGCCAGATCCAGAGGTCGATTCAGCTTCTGCTGTGTGGGTTTCACGTTTATCGCAGACAGACTATCTCAGGTTAATTGCAGCATAAGAGAGAGTTTCATCGGGATGGAAAGTGAGGATATGATTAGCCTGCCAACTACCATTTCTGGAGATAGCAGTGAGAACAATGAACTTCTCAAATCAGAACTGGAGCCAGGTGAAGTTCCTCAACATAGTAATTTTGAAGGAGAAGAAACAACACTTGTGGACAGTTGTAGGTTCAATGAAGTTGATACTGTAACTACAAAAGGTACCAGTTATACAGATAATTTAGACCTCAGTGACAATGATATTAGAACAGAGAAACACGCAACGGGATCAGACAATTTTGAAGTAAATGAAGTTTTTATTAAAAGTGAAAGAAGTACTATAGATATACAGATTATGGGACTACATGGAAGTAATACTGTAATTGAAGGCACAACAAAGGAGAATTCAGGAGATGATGCTGTTGGATCTCTAACAGAAAGCAGAACAGACCCAGATACTTCGGTGCACGATCAAGGTGACATTAGAAATGAAGATGGCCAGTTTCCGATGGAAACAGAGGTTGACATGGATTTGGTTGATTCGCCTGTTAGACAGGTGAATATTGAGGTGGCTGACACTGTTATTGTTTCTGAGAACCTGAATAGGTTCGGCCATAGAGTGAATGCTCAGAATGGTTATCTTGATAGCCAAGATGATGGTCCTGTCCACCACCCCAAGAACTGTGGTTCTGTATCTGGTGTTAAGCGGGCAAGGATTGCATATGATGGAAAGCAACCTTCAGTTCATGTCATGTATAACTCGTTAACAAGAGCTAGCAAACGGAAGTTGGAGGAGTTGTTAGTACAGTGGTCACAGTGGCATGCACAACACAGTTCATCATCTCAAGACCCAAACAAAGTGCTAGAATCTGGTGAAGAAACATACTTTCCTGCATTAAGGGTTGGCATGGAAAAATCCTCTTCAGTGTCCTTTTGGATAGAGAATCAAACAAAGAAAGAGCAGAGTAGTGATCTTCCGCCAGAGAGTGTGTCTGCGCCTCTTTATGATCGTGGATTTGCGTTAGGTTTGACTTCAGCGGATGCTCCAAGTAATGTTGAAGGAGGCCTGGAAATAGTGGGTGAGGCGGCTCGTTGTTTCAACTGTGGTTCTTACAGCCATGCTTTGAAGGAGTGTCCTAAGCCTCGTGACAATGCAGCTGTTAATCATGCTAGGAAACAGCACAAGTCCAAAAGGAATCAGAATGCGGGCTCTCGCAATGCAACTCGATATTATCATAATTCTTCTGGTGGAAAATATGATGGATTAAAGCCAGGTGCTCTTGACGCTGAAACAAGGAAGGTTTTGGGTCTTGGGGAGCTCGATCCACCTCCTTGGCTTAACAGAATGCGAGAACTGGGATATCCACCAGGATATATAGATACAGAAGAGGAGGATCAACCATCGGGGATCACAATTTTCGCTGATGAAGATGGCAAAGGAGAACAGGAAGATGGGGAAATAATTGAAACAGAACATACCAAGCCACCAAAGAAAAAGGCAGTTGATTTTCCAGGAGTAAATGCACCGATACCTGAAAATGCTGATGAAAGAGCATGGGCAGCTGGGCCTTCAAATTATGATCCTCATAGAAAGCGATCGCACAATAGAGCAGATCATTCTTCAGAATCTATCAGCAGACGGCATCACCATGAACAAAGAGCGTCTAGGGATTCCATTGACGAAGGGCCTCCAGGTGTCAATTCCGTATTCAGTCCTCCAGCGTCAAGTTACCCTCCAAGATATGGAAATTATGATTCAACACCTTCCTTTGCAAGGTCGTATTCCGACAGAGGAAGGAGGAGCCCTTTGATATATGATGATCTTGCAACTCATAGTTCATCACCGTACTCATCGAGCAAACGCCCATCTCCTTGGGAAAACGAGACTGACGACAGGTGGAGACCTCAGGATGATAGCCCTTCCTGGTCGGAACGTGAGGCTGATGACAGGCAGAGCAACCAGGGCGAGACTTATTCGTACCACCGCCAATATTATTGGAGGTGAAATAGAACCATACCATACAGAAATCTCACTATTGCAGTATTTGGTAGATGAATTTAACTTGTAAAAATATGAAATATAGGGAGATGGGGGAATTTTTATTATTATTATTTCCTTCCCTTGATGGGAGGAAATGGTAAAAAGTGTTTTGTACTATAATTAGATGTGTTTTTGTTGGATAGTTTAACCCTGTGTTCTAGGAGTTTTATGTATTGTAGTGCCGATTCGATCAATCTTTGTTGTTAAAAAAAAA
>EFI_000206
CAAAAATGGACTTCCCAAAGAGAATTGATTACTTCCTATGCTGCTTTTCATTTGGAAGTCAAAAAAATCTTGTTCTCTGCCACTCCAAGAGCTTCCTTCAATTGTTCAGTTGTTCAACAAGAGCATTTAATTTGTCATTTCCTTCTTCACGAAAACGTCTTTCTAACGCTAGCTCCATATACTTCCTCAAGTTTTCTCCCCATCGATCTAGCTTGTCATGCAAACAGTGAAGACGGTGTTGTAAACGGCGATCTCGATCAGCAGAAGTATTAGATCCATCCCTCCTATCAAACCACATGATTGTTTGGAAGCAGAATTTGAAAGCAGTCCGAGTACCATGATCTTCCCATTGAAGCATAATCCACCAATCAGTAGTTCCTTCTATCACCAACTGACGCCCTTTTGCACTGTTCGTGTTTAGCGGAAGCTTATTCAGCACCGGGCATTTACATACACGGATTACATCTAGAAATGGGAACAGCATCGGCTTCGAGCATATACTCTTCAGCTGTGGCAACCCTATTAAGTCGAGGGTTTGGAGTCTTGCGAATGGATTCAGATCCTCCACCACGCCTTCATAGCTTATTACTTCTAAATGTTCACAATACCTGACACTCAGAGTCGTCAAATTTGGAGCTCGCATAAACCCATGTCAAGTCCAGCAGATAATGGCAACAGTAGATGTTCACAACGCGAAGGCTATCGAAACATCTCGTTTTGCAGATGCCATAAAGTGTTTTTGGTGTCGTTCCTAAAAATTCAGCATATGGAGGTTCAAGATCCTCTACGACTAACAACTGAATGCAGCTTGACAATTTGTGGCTGTTGAGCAAATTATGATAAATATCTGCATCCCTTACTGTGATGCTCAAAGCTTTCAAACTTTCCAAGCTTTCCAATTCTTCTAGACTAAAGCTAGAAAGAATAAAATGAGATCCAACAATTCTAAAAACCTGCAACGATTTCAAATTGGCTATCATCCGCCTCGGAATCTGTCTAAGTTTACTTGTGTACTGCAAGTTGAAACATTGCAACTTTTCCAGCTCCATTATCCCCTGAGGCAACGTTTCTATTTTCGTAGAGGAAATATCAAGGTATCGCAGTGAAACTAATTCTGAAATTTCAGTTGGAAGGACTCTTAATCCAGTTTGAGACAGGTCTAGAACTGTCAGTGTCTTCATGCGTCGAAAGAAGCCATCAATAATCATTTCCATATCATGGTTATGGGAAAGTAGCAAGGTCAACAGAGAAGGAGATGCTGGAACTTCTGTTAGCCGTTGCATCAATGAAGTTTTGTTCTGCACCAGTGAAATTCTCCTTGCATCTCTCCATTCTCCCATAGGTGGTTCTTTTCTTAATTGGGTACCTGCCTGCACAAAATATTTTTCTTTTTCCTTTTCAACCTCGCAAGCTATCCACAAACACATGTCACGAATCACATCATGCATCCTCACCTTTTCATCTTTATCTTCTAATAAAGATGAATCAACAAGTGTTTCGACAACATCGTAACCCTTATTTATAGGGTCGGCCTGATCATTACCATCATCCAAGAAGCCCTCACAAAACCATTTATCAATCAACTCCTGCTTTGGGATATCAAAGTCCTCGGGGAACAAAGCACAATATAATAAACAAGATTTCATATTTTGATGTGGTAACCTGTCGTAGCTGAACTTCAGATTTGAAAATACATGAGTTGAAGCAGATTCCCTCAAGATTTCAACAGAATGGTTCCATTCTTGGAGTGTCTTCTTAGTGTACATGGCATGAGCAGAAGTAACGAGTGCTAGGGGCAAACCTTGACATTCTCTAACGATTTCTTTAGCTACGCAAGAAATACGAGGATGTGTAGCAAAAGTTTCAAATCCAACCCTGTCCTGAAACAACCGCCAAGCTTCTTCCCATCCCAAAGGCTCCAGTTTGATGTTCCGTTGAGCTTCCATTGAGCGGCAGACTACCTTCGATCGTGTAGTAAATACTACTTGACACTGGTTGTTTTGAGGAATTCCAATGTCTTTAAGCTCAACTCGGTTCCACAAATCATCTAGCAACACTAGAACCTTCTTTTTCTGCAATACTTGAGAGATGAGAGCAGCTTTGTCATCAAAATTTGTGTCTTTCCACTGCCTAGCATCTGAAAGCCCTATCTGTTTCGCAAATTCATTATGAAAATCTTCAAGTTTTACTACTTCTTGTGAAACTTGCAGCCAAACCACGAAATCAAAATGGCCAAGACTTTTAGAACTGAGCTGGGACAATAGGGTTGTCTTACCAATTCCCCCCATGCCCCATATGCCGACTACCCCAACTTCATCTGCAGTTAACCACTTCCATACTTGTTCTAACTTGTTTTCAAGGCCCTCTATCATTGGTTCGCTCAGAGGTGCTCTGTATTTTAAAGCTATCAATTCAGACAAGACTTTCTCGACCCTTCTACCAAAACAAATCCTTGACCAATAGCCTTCAACGCCATAACTTATTAGTTTATTGACTTCAGCTACCTTAGCTTGCACATCGGAAAGCCAGATTTCAACATGCCATAGCGGGATCATTTTGGGTCCGTCTCCCCCAGTCAGTCTTCGCAACACATCTTCTCTCAATACGGTTAATTGAGCTTTTATGATCGCTAGTTCTTTAAGATCATCCTGAAGATTTCCTGAGCACATAAATAGTGAAGCGGCGGAACACAACATCTTACTTGAGAAGCTGTTAGCCATTTTTTGAGTTTCTTCCTGGCTTCGATTCTGCAGACGATTGAGGAGGAGAAGAGACACGAAAACCGCAGAAAGGATGATGGAAGAAGAACGGAATAAAATTAGAATCTGATCTCAAACCCAAAGTTTAAAGTTGTCTATTATACTCGAGTATTGATATATGCC
>EFI_000207
TTTTTATGAAAAATAATGGTTGATCTAGCTTGGAAAGCGAAAATGGTTTCCTCCGATCTCCCAAACAAGTCTCCTAGACTGTCTAACAAGCTCAACGTTATTATTCCGACTCCGCCGCCGTTTCGAGGTGTTACCAATGTTTCTCCGGCTTCTGCTTCCGACTCGGCTTGTTCCGCTTACGACCACTACTTCCGGCTTCCGGAGCTGCGGAAGTTGTGGAGTTGTAAAGAGTTCCCCGATTGGAAAAACGAGTCGACTCTGAAACCGGCTTTGCAGGCTTTGGAGATCACGTTTCGATTAGTTTCCACGGTTTTATCGGATCCGAGACCGTACGTTAATCGGAGGGAATGGAAACGGAGGTTAGAGTCGCTTGCTACTTCGCAGATTCAGCTGATTGCACTCTTCTGTGAAGACGAAGAAGAAGATATAAAAACGCGAGGTACGGCGCCGATCGTCGATTTAAGTTCTTCCGGTGGTGTTTTGGCTCGTGATAGGAGTTACACTGAGGTTTGGAAAGTCTCTCCGAAAACAACCGTGGTTAACAGGTACAGCGAGGCAAGCTTTCTCCCTCGCCTTGCGTCGTGGGAGAAATCGGAGGATATCGCGCAGAAAATCCTTTACTCGATCGAATGCGAGATGAGGAGTTGTCCGTACACTCTCGGTCTCGGAGAGCCGAATCTCGTCGGGAAGCCTAACCTGGATTACGACGCTGTTTGCAAGCCAAACGACGTTCACAATCTCAAGAAAAACCCGTACGATCATCAAATAGCCAACCACGAGAATCAGACGCTGTACACCACACACCAGATTCTAGAGTCGTGGATTCAGGTAGCTAAAGAGCTAATCAAACGTTTAATTGAAAGAATCGAAACTAAGAAATTCGAAATGGCATCAAGCGATTGCTATCTGCTAGAGAAAATCTGGAAACTTCTAGCCGAAATTGAGGATTTGCATCTGTTAATGGATCCAGACGATTTCCTGAAACTGAAAAACCAGCTATTAATGCGATCGCTGGACGAAACGGAAGCTTTCTGTTTCCGATCGAGAGCGCTGGTGGAGATTACGAAATCGTGCAAAGATTTGAAGCACAAGGTGCCGGAGATTCTTGCTGTGGAGGTGGATCCGAAAGGAGGACCGAGGATACAGGAGGCGGCGATGAGATTATACAGCGAGAAAATAGATTCCGAGAAGATTCATTTACTACAAGGCCTTCAGGCGACGGAGGCGGCGTTGAAGAAGTTCTTCTATGGATATAAGCAGATGCTGGTGGTGGTTATGGGGAGTTTGGAAGCGAAAGGGAACAGAGTGTTGGCTAATGCAGAGAGCTGTGACTCACTGAGTCAGTTGTTTCTTGAGCCAACTTATTTTCCGAGTTTGGATGCTGCAAAGACCTTTTTGGGTGAGTTCTGGAGCCATGAACAACGCGTATCGGAGAATCGGAACCGGAGGAAGTAAGTAGAGGGAGGTGGTGGTGGTGGTGGATGATTCGGTTTTGACCGGGTTGGCCGAGTCATAGAATTCTCTAGTTTGAAATAGAAACACAGATTATTTTTTAAAAGAATTATTTGTACTATATTTGTAAAATATTTCCATATAATATTTTATTTATTGTAACATTTTTGGTATTT
>EFI_000208
TCAAAATTGAACACATTTAATCAATCTCATACCGATAATCCAACGCACATGAATTCTTTATATCAGATCAGCAACATTCATTGGCATTTCATCAATCTGAGTACTGTAATACTGCTCTATATCTCTTAATATCTTTATGTCGTCACTTTTCACGAAATTTATAGCAACACCCTTACGCCCAAAACGACCTGATCGACCAATTCTATGGATGTAAAGCTCTCGATTGTTTGGTAAGTCATAATTAATCACCAATGACACCTGTTGAACATCAAGTCCACGAGCCCAAACATCAGTTGTGATAAGAACTCTCGTTGTACCGAACCGGAACTCTTTCATAATGGCATCTCTCTCCTTCTGGGGCATGTCACCATGCATTGCTGAGACCGTAAAATTATTGCTCCGCATCTTCTCAGTTAGCCAATCCACCTTTCGCTTTGTGTTGCAGAAAATAACAGCTTGGGTGATGGTAAGAGTGTCATAAAGATCACATAAGGTATCAAATTTCCAATCTTCCCTTTCAACTGCTACAAAAAATTGCTTAATGCCTTCCAGGGTCAATTCATCACGTTTCACAAGAATCTTTACAGGATCTGTCATGAACTTGCCTGTCATCTCCAAAATTTCATTAGGAAGGGTAGCAGAAATCAAGCAAACCTGAAGCTCAGGAGGAAGATATCTGTAAACGTCATAAATTTGATCCTTGAACCCTCTGCTCAGCATCTCATCCGATTCGTCAAGAACTAATAATCTAATTGCTCTAGTACGTAATGTCCTCCTCTTTATCATGTCACAAACTCTGCCGGGAGTTCCAGACACAACGTGAACTCCGTGCTCTAGCTTCCTAATATCCTCGCCCACACTTTTGCCTCCAATGCATGCATGTGCTTGTATGTTAATATAATCACCAATTGCCAATATAACTTTCTCAGTCTGAGCTGCAAGTTCCCTCGTCGGTGACAATATCAGTGCCTGAACCTCTCTACTGGAGGTATCAACGAGTTGGCAAACAGTGAGCGCTATCATGGAGGTCTTTCCGGTACCGGATTGGGCCTGCGCAATGACATCGCGGCCTTTGATTATGGGCATAACAGCCCTCTGTTGGATTGCGGATGGCTTCTCAAATCCGTAGGCGTAAATACCGCGTAGTAGATCGTCGTTTATGCCCATCTCGTCGAAGCTAGTTATGGGCTCTATACCCTCAGTGGTCTCGAAAACCAATTTGTCATCCTCAGCGGCGGCTCTCCTCGCATTCCGGCCGGCCGGAACCACGCTTGTCGTCGCGGCTGCCATCGCTGTTCCCGAGTTAGTTTTTTGTGCCCTCGGCTTCTTTAACTCGAGAATTCTGGA
>EFI_000209
CACAGATATAAATATCCTTTCTAAGAAGCAATTGAATTTTGAACAAAATTAACTCAATTTATCGGATTCCAATATAATCAAACAAGTGTCCTACAGAGGAGGAAAACCAACATTCAAAATCTGTAACTGCTATAACCTCCTAAACCAGGGGAACCATACCCTCCTAAGCTTGAAGATCCATAGCCTCCTAGATGGGAGGCAAAAGAAGATGAAGAGTAGCTCGTTTCCGGTACTTGGGAATATGAATTATATCCTGGGTCAATCTTCCCATACACACTCGGCATTGCTTCTTTCCGGTTACTAATGAACTCCTGAATGAGCTGTTGAGCCATCTGAACTTGTGAAGTGGTGCCTTTAATCTCTACTGTTATCTCATCAGGTGAACCTCCACTCTCCTGTATTGTAAGGATGGCTCCACTAGTGCGACGAATGTAAGCAATATTTGACCCACCAACCCCAATAATATCCTCAGCATATGATAGAGGTACTTGCATTGTTTGTATAATCTGGGTAACTACAGGAGCAGTTGCACGACCAAGTCCTGTTGTCGGTCCTGTCGAGCGTATTCCACCAAATGCAGAATCTTGTCCATAAAGTGACAGTGCAGATTGTGGATTTTTGGGATCAAGAAGTGTTTCACGATCATATATTGAAGGATCCCGCTTCAAGGACAAGGAATAATCAGAACCAAATCCAATCTGAGGAGCAGGAGCTGAATGGAATGAGGGCTGAGTTTTATCAACCCGAGCATCAGTAGTGCGTTCAGTTCTCTCAAATATAGGAATGACGCTATGATCAACCAAGAACTTCCTCAGATGGCCTATTACTGCTTCCAATGCTTTTAAAACCTTTAGAGCTTCACCATGAATCTCTATAAGTCTCTCATCAGAAGTAGCATATGAAGGCACCTCCTCTTCACCAAGAACCCGTACAGTTGCACCAGTATTTTCCTGTATCGATTTTATTACAGAACCCTGCTTTCCAATTAAGTTAATAGCTTGTGAAGATGCAACCAATAACCGTATGGAACAAAATGCAGCACCGGCAATGGCAGTGGCTGTACTATCACCCTCACCAGCTGATAGACCACTAACACGTTTGTAAACTCTCACAACAGCATCCATGGCAGGAGATAGTATTGCTTCTGGCTCCTCTTTTCCAGATATTAAAACGATGCGATCGGGGATGCCGAGAGGACCTTCGAGGATGCGAATACGTGCGCGAGTTTCATCACACATCTTCTTAATAAGCTCTCCTTTCCGTCCAATGATGCTCCCTACTTTAACCACCGGCACTATTAACCTAAATACATTATCTCCAGGCCATCCCGGCCACCTCGGCTGCGTTTGTGCTTGATTTTGCTGTACTGCTTCGTCTGATTGCGGTGCCTCCGCTACGACATCGTTCACCTCCGCGGCATCATTTTCCGGTGGCACTGAGTTGACGGCGGTAGAAGGAGTTGAGGACATTGTGGAAGTGGAGGAAAGTAGTAACCAAGGGTTTTGAAGTTAGGAGAGACTGAAAGTGGGAGTGGGCTTTTTTCCAGAGAAAAGAGAACGGAGAGGAGAAGAGAAGAGAAGGAGAGGTTTCTGCCTGCGGATTGCGATGGTGAGGTAAGGGATGACACGATTTGCTTAATTGCTTTGGTCCTTT
>EFI_000210
CAGGAACGAAAATGAACACCTTGCCATTCAAATTTCAAACCATAGGAAACAAATATTCATGTAATAAACCAATTAAAATTCTAAATATTAAATTCAGTACCTTATGATGAATGAAACATCTTACTCCAAACAAAACCAAGATAAAGGAGCAGAAAGGAAAAGCAACCTCCAAAGTGCACCCTCTCCATTCATTTCCTTCCTGCTCATAAAGAAACAAAAAAACAAAACCTTGTCCAGCATGAATTGAAATGCAGAAAATAAAATTATTGGCTAACATTAAGCCATTTAGAGAAGTTCTCAAAGTCTGTGTAGTCGCTATCCGAGATCATCGTGTTGTACCATGCTTTGCCTGCAGCTTTGATGGTAGCTGCCTCTTCCTTGGTAGCCGTCTTTCTCTTTCTTTCCAATTTCTCCTTTTTGGATTTCACTCGCTGGGCCTCAGCCAAAAGAGACATCCTCCTAGCAGTTTTGGCGTACGGATTCAACCTGAGCATTGTGTTCAAGTTCTTAAGAGGATTCTTCTTTAATGTCGCTCTCTTGACATCCTTCTGGACAGGTTTCACTACCGATTGAACTTCATCGGAATTGATAATCCTCGCAAGGTCAGCATTTACCATCTTAGACCTAGGTAAAACGTAACCTTTCTTCTTCTCCGATAACTTATCGAACGAACCATAGACTGAGTCCAGCTTCTCAATGGCCGATTTTGTCCAAATGACAAATCGCCCGAGATGACCACCGGGAGCAAGCTTAAGGAGGTTGAGCCGATCAACATTAGCTACCTCAACACCAGGAATGTTTCGGAAAGCTTTGACAAGCTTAGCCCCTTCACTTCCATACACAATCAACGGACCTTTCCGAGAAATGTAGCGCCGATTCCGCATTTTCCCCTTCCCAGCCCGGATTGCGTGGCTATCTTTAGCCTTCTCAACATCAGCATATGCTCCGATCTCCTTCAAAAGCTTGATAGCAGCGGAAGTCTTTTCTACAGATTCAGCTGAATCACTGATTACCAAAGGCATCTCCGGCACAGTTTCAACCTTATGTCCACGAGCCATCACCAGAGACGGAATAGCAGAGGCGGCTATGGCTGAAACAACAGCATACCTTTTCTGATTCACATTGATCCTCCGGTGCCATCGTCTCCAGATCTTGGTCGGAGCAAACATACGTCCTCCACGACACATATTCCCGAAAGCACCTTGACCTGCTCTGTGAGTACCGCCGCCGGGAACACGGGGGATACGAGATACTGCACGACCTGTTCCCCAGGATTCCGCCGATGTCTGGTGACCGGCGCGCTTGGACACCGCGTACGGCTGACGGCTGTTTTTGGACATATTGCTATGCACAAAATTAACAATGTCCGGGCGGATTGAAGCTCTCAACACATCGGGGAGGACCACGGTTTGTGAGCTATCCGTGGCCATTTCATTTAGGGATGGCAGAGTTTGGACGGTGACAAGAGGCCGGGAAGCGGCGGCCATAGCTGCTCTGTGAGGAAAACTAGGGTTTGGGTTTTTT
>EFI_000211
ATCCAGAATTCTCGAGTTCTACATAGCTAGAACCACATTAACTCCCCCAAAATCTAGGGTTTCTGGTGACCTTACCAAAGTATTCCGAAACTGCTAATTTCAAGTTTGAAGTTTACATATGGCGAAAGCTGCGACTGCTAATCCCAGCGGCAAGACTGGAGTCCGGATTGTGGTAGCTGGAGACCGCGGCACTGGGAAGTCAAGCTTGATAGTTACTGCTGCTGCTGACACTTTTCCGGCGAATGTCCCGCCAGTTCTGCCGCCCACTAGGCTGCCTGAGGATATATACCCTGACAGGGTCCCTGTGACTATCATTGATACCTCCTCTAGAGTAGAGGATTCTGTTAAAGTAGCTGAAGAATTGAAGCGAGCTGATGCAGTGGTTCTTACTTATGCATGTGACAAGCCAGAGACTCTTGATCGATTGAGTTCCTTCTGGCTTCCAGAACTTCGTCGATTTGAGGTGAAGGTGCCTGTCATAGTGGTGGGATGCAAACTAGATTTGAGGGATGAGAACCAGCAAGTGAGCCTGGAGCAAGTGATGTCTCCAATAATGCAACAATTTAGAGAAATTGAGACTTGCATCGAATGTTCAGCGTATAAACATATTCAGATACCTGAAGTTTTCTACTACGCACAAAAAGCAGTGCTTCACCCAACTGGTCCATTATTTGATCAAGAATCACAGACTTTGAAGCCCAGATGCGTGAGAGCCTTGAAGCGTATTTTTATTCTCTGCGATCATGATAGGGATGGTGCCCTAAGTGATGCAGAATTAAATGACTTTCAGGTCAAATGTTTCAATGCTCCATTACAGCCTTCTGAGATAGTGGGTGTTAAGCGGGTTGTGGAAGATAAGTTACCCGGTGGGGGAGCTACAGATAGAGGAGTCAATGATCGTGGTCTCACTCTGACTGGATTCTTATTTCTCCATGCCTTGTTCATAGAAAAGGGACGTTTAGAGACAACTTGGACTGTCTTAAGGAAATTTGGTTACAATGATGATATCAAACTTGCTGATGAGCTGATTCCAACAATCAAACGAGCTCCTGATCAGAGTGTGGAGCTCACAAATGAAGCAATTGATTTCTTGCGGGGAATCTACGAATTGTTCGACAGTGATTATGATAATAACTTGCGACCAGCAGAACTTGAAGATATTTTTTCAACTGCGCCAGAAAGCCCTTGGGATGAAGCTCCATATAAAGATGCTGCAGAGAAAACTGCATTGGGTGGGTTGTCATTGAATGGATTTTTGTCAGAGTGGGCCAGTGATTATGATAATAACTTGCG
>EFI_000212
CCGGCCATTGATTCATGTTAACTAAAAAGAAGAGAAAAGGGAGAGCATAAAGAAAAGTGAGAAGAAAGATAAAAAAAAAAGAACAGGAAAAGAAGAGAAGCCATGATTAATTGTCCATTACAAGAATGAGAATTGTTTTTGGGGCATGGATTCCGAGAGGAATTTTCATAAATTTTCTTCTGCAATTACCACCTAATCATTCCCGCACGAACCCCTTCTCTCTCAACTAATCTTTATTTCATCGTCACCTTTCATCTACGCCCACGTGCCTCCCTCTGCTTCTTCTTCTTCTCCATTCTTTCTCCATTTTTGTCCATCTTCTCTCATTTCCCAAATTTTCACTTTTTTCAACAATGACAATCATCAAAATTAACAACCTTTTCTAATACATAGATACTCCACTTCCATTTTACAAAATCTTCGGAACTACCCTAACTAGCTTTCTTGCTTTCAAGATTCCACCATAATATTTACTTCCTTATTTTCATTATTATTAGAATTACATTGTTTTCCCTAATTCCATTGATCATTACAGTACCACTGAAGACTAGGAGGTTGTTCGTCAGAGAAGAAATTGCAGGCCTCCTCACTGCTAAAGAAATTATGTTCTTCCATCTTCACCAACTGAGTCGGTGGATACGCTGTCGTTTTAGTGAACTGGAAAAAGTTGAACGAAGATGATGAAGACGGCGGCGGAGACGACGACATTACTAATTGCTGATTTTCTTGAATCTCGCCGGACGAAGAAATTGCCGGATTTGGACTGTTATTATTATCCTCGTTCAGAATAGCGCTAGAATCGCTATCCGATGACCCATCTTTCATGTCCGGGAAAAGAGATGCTATTGCCGATCCATTGCTGGTGTTTGTGTCGGTTAAGTTCTCGTAATTGAGGTCGGTTGTCTTTCCCGACAGAATTAATGGTGGTTCATCGGCTTTCTCATCAGATTCCGCCGTAATGATCTCTTCTTTAACTGAAACAATACTCTCCGTCGTGTTCTCTTCATTCAGCTTCGCCTTCAGTTCTCTTATCTCTTTGAGTAGGGCTTCATTGTGATGTTGGAGAGAGTCGTAATTGCCCTTGAGTGAATCGTAGTTGGCTTTAAGAACACCGTAGTCTCTTTCCAATTGCTTGGTCTTCCACCGTGCACGGCGGTTCTGAAACCAAACAGCAACTTGTCTTGGTTGGAGGCCAAGTTCTTGAGCTAACTTGACCTTTCTTTCAGGTTCAAGCTTGTTTTCTACTTCGAAGTTTTTCTCCAAGGCCTTCACTTGATCTACACTTAATCGTCTTTTCTTCAACACAGGCATCTTCGTCTAACCCATCAAACATGGACTGAAATTCCCTTCCATAAACATGGTTGCTGTTTCTTGGACTCTGCTCCTCTGAGTTTGGGCAGATGGACATCAAAGCACCAAGGGAATCAGAGCTACCAAGTGATCTCTTCATCTTAATTACTTTTGGATCAACTTCTCTTTTCTTT
>EFI_000213
TAACCCAGTTTGTCTATAGCTTTTACAACACCAAAAAGAAACCAAAAAAAAGTGGTGGGAAAATGAAAAAACTAGAATTAAGATTCTGTAGAGACTAAGTATTGAAAAAGAATCTGGTTTTTTTAGCCTAGAGAGGAGGATAGAAATAAGAGGACAAAGAAAAGCCAAGGAAAAGCAAGCCTCCAATTGTAGCAACTGTCCCTTGTGAGATCTTTGATGCTAACATGCTTCCTCCCACCACCGCCACCGATGTACAGATCGTATGTCCGATACAAGCTCCAATTGCTACGCCAATGGCGTTCTTGTGGGTTGCCAGAGCAATTGTTGCGATCTGGCTACGATCACCCCACTCGGCAAGAAAGGTTAGAATAAACGACTCCAAAAATATTGGTGTACAAAATCTTGAAAAGAAGCGACGGTAGGCGGTTTTCCCTTGCCCTGCTTCAAGCTTTTCCTCTACTTCTTCCATTTCTTTCTTTTGTGATGCTTTGGAATCTGATCTCCAGGCAATGTAAAGTAATCGCAGCCCAAAAAATGCATAAAGAACTGTAGCAGCACTATTTGTATGCTTTCTTGATATCAGATTTGGCACAATCCTACCTAGTCCAGTCGAAAGCACCGTCATAACAAACAAGGCACTAAGAGCACCAGACAAGACAATGGACTTGGGATGGCGCATTGCCATGAGAGCAGCAATTATAAAGGTCTCATCTCCAATCTCACTGACAAGAATCATGGAAAAACTCGCAATAAAAGCATCAAAAACCCCAAGGCCAGAATCCACATGAAGTCCAAGATTAACAGTCTTGCCGTCAAGATCATGTGTAACTATCATACCACGGCGGCCAAGATCTTTAGATAACACAGTAGTGGATGATTCTTCTTTCCCATTTTCAGCCCCAGACTCCTGAGCAGCGATGAATGGAAGAGCCAGGAGGAGGAGGAGAAGAATAGGGTATGGACGATACCCCATTGAAGACGCCCGGTGACGAAAAGACGGTGTTTGGCGATAGAGAAAATTAGGAGGTGAATTTTCTCGGGAAAGTGGATCAGAATCAAAGAAAAGTGAATGAAGGAGAAAAGCAATAGGGATCTAAATGCAGCTTTTTACTAGGATTGTTCGTAAAGTTGTGAACTTGCTGAGATCTGATCTGAGAGGACAAGACGAGGGGAGAGCTCTC
>EFI_000214
GATCCAGAATTCTCGAGTTAATATGTTGGATCCATCTGGTAGCCAAAATGCATCCGATTTTAGCCACTTCCATCGAGTTGGCCATGAGAAAGAAGGTGCGCCATATATTGAAGTAGACATATAACAAAACAGAATTTCCAGTCCCTTAATAGAACTTACTGCATGATATGCATATGGGGATTTTCCTTGTCGATCAAAGTGCTTTGCCATGATGCAGTATTCAATTGGACCCCACTCTTCTGATTCGAAACAGTTGCCAAGTGCAGCTTTGTATAACTTGGCAGTGTCTGTTAACAGTTCTGTTCCAGCAGGGTACGATGCATAAAATTGATCCCCTCTGGAATACCCAGCTCTAGTTGTGTTATTCACATAAGCGTAGTTCACCAGAACAGTAAAGCCATAAAACCCAGCATAAGAAATAATTCTTCGAAACTTCTGAATCTTCAGAATTTCTTTAAAGCCATCGAGAAGCATCATAATTGGGCAAGGTGTACCAAAATTGCAGAAACCAAGCAGGTGATTTCTAGTTTTCCACAAGTAGAGAACTCATGTTCTCATGGCCATTCGAATCTCAATTCAATTATAACACCAATGACAGCTAATATCACCCTAATTCATACGAATTCACCAAGAAATCGAAACCCCGAAATGGAAAGCTGCAACCCAGACTGGGGTTTGGTAGGTAGGTGCAGTCTCCTTCTAGAATTACTTCTTTTCCTGTCCGATGCAGCGAATTTGAAAACACTTCCTTTCCCTTTCCCCTCTCTACTCCTA
>EFI_000215
ATAGCTGAGTTGCTCTCTCAGCTCCACGAACTCTCGCATCATTTGCTTGTGAAGATTCATATTTCTATGCTTTCTCTACGATTTTGATCCAGCTTCTTTTTACAGGTCTAAAGAGGAATCGAGAATGAGTAATAGCATAGGCAACAATATATTCCAACGGAGTTTGCTTCGTCCAGCGGTTTTAGAACGTCGAAGCAAGCTAAATACTTCTGGCATTCCTTCTGTGAGCCAAGGAGTGGCGGCACCGACGTTACGCAGGTCGCTGATCTCCACTACTTTTTATGGAAGCAGTTTGAAAGTGCGGAAATCGAAATTAGCTGTTGGAACTCGTCCTCCTGCTACGGTCACGCCACGTGCAGTATTAGCTATGGATCCGGCATTGGAGCAAGTTCTGGGAAAATTCAACCTTGAAGGAAATATCGAATTGCAGGTTTCTATCAGTACTCCTACTAATGGTTCTATCATGCAAGTAAATATTCAGATAACCTATGGTAGTGATTCTTTGCTGTTACATTGGGGCGGGATACGTGATAGAAGGGAAAAGTGGACGCTTCCTTCTCGTCACCCAGATGGGACCAAAAATTATAAGAACAGAGCCCTTAGAAGTCCTTTTGTTAATTCTGGTTCGAGCTCCTACCTCCAAATAGAGATTGATGATCCTGCAATACAAGCCTTAGAGTTTCTTATAGTTGATGAAGCCCGGAATAAATGGTTTAAAGATAATGGCGAGAACTTTCACATTAAGTTACCTACAAAAGAGAAGTTGATAACTCCAAATGTCTCAGTCCCTGAGGACCTTGTACAAATTCAATCATATCTCAGATGGGAACGGAAGGGTAAACAAATGTATTCCCCAGAACAAGAGAAGGAAGAATATGAAGCTGCTCGTACTGAGCTGTTGGAGGAAGTAGCCAGGGGTACTTCTGTTGAGGACATACGAGCAAGATTATCTAAGAAAAGTGGAAGACAAGAAATCAAGGAGTCAACTGTCTCTGAAATAAAAAGCAAGATACCTGAGGATCTTGTCCGGATTCAATCATATATAAGATGGGAAAAGGCAGGGAAACCCTCATATTCTCCAGAGCAGCAATTGAGTGAATTTGAGGAAGCAAGAGAAGAATTGCAAAGAGAACTGGATAGAGGTGTTACTTTGGATGAGATTCGGGAGAAAACCGTTAAAGGAGAGATCCAGAACAAGGTCTCAAAGCAGCTGCAGCAAAAAAGATATTATAGCGCTGAAAGGATTCAGCGTAAAAAGAGGGACTTAGCGCAGCTTGTTACCAAATATACAGCTAAGTCTATTGCTGAAGAAGTTTCAGTGGAGCCAAAAGCCTTGAAGGCAGTGGAACTTTTTGCTAAGGCAAAGGAAGAACTGGTTGGTGATGCTGTTCTGAACAAGAAGATTTTCAAGCTTGCTGATGGGGAACTTCTGGCACTTGTGACCAAGCCTGCTGCTGGTAAGACAAAACTCTATGTTGCTACTGATGTCAAAGAGCCGGTCACTCTTCACTGGGCTTTATCTAGGAAAGAAAGAGAGTGGTTGTTACCACCTTCGAATGTATTACCTTCTGGTTCGGTTGCTCTTAGCCAGGCTGCTGAAACACAACTTACAAATATCGTTTCTTCTGCTGGAATTCCTTACCAGGTCCAAACCTTCGAATTGGAGATTGAAGAAGATAGTTTTGCAGGGATGCCTTTTGTGCTTTTGGCTGATGGAAAATGGATAAAGGATAAGGGCTCAGACTTCTATATCGAATTTAGCGGTGGAACTAAGAAAGTCCAAAAGGATGCTGGTGATGGAAGAGGTACAGCTAAATTGTTGTTAGATAAAATTGCAGACTTAGAGAGTGAGGCGCAGAAGTCCTTCATGCACCGATTTAATATTGCAGCAGATTTGGTGGAGCAAGGGAAGGATGCTGGTGAATTGGGACTCGCAGGGATCTTGGTGTGGATGAGGTTTATGGCTACGAGACAGCTCATTTGGAACAAAAACTACAATGTCAAACCACGTGAGATCAGCAAGGCACAGGATAGGTTGACGGACTTGCTCCAAAATGTTTATGCAAGTCATCCACAATATCGGGAGATTTTGCGGATGATTATGTCTACAGTTGGTCGAGGAGGTGAAGGTGATGTTGGACAGCGTATTCGGGACGAAATTCTGGTTATCCAGAGAAACAATGATTGCAAAGGTGGAATGATGGAGGAATGGCATCAGAAGCTGCATAACAATACAAGTCCTGATGATGTTGTAATCTGCCAGGCATTAATTGATCACATTACAAATGACTTTGACGTCAGTGTATACTGGAAAACTTTGAACGAAAATGGAATAACGAAAGAACGACTTTTAAGTTATGACCGTGCCATCCACTCTGAACCAAACTTCAGGAGAGATCAAAAGGATGGTCTTTTGCGTGATCTTGGAAGCTACATGAGAACTTTGAAGGCAGTTCATTCAGGTGCAGATCTCGAGTCTGCTATTGCAAATTGTATGGGCTACAAAGCTGAGGGTCAAGGTTTCATGGTTGGAGTGCAGATAAATCCCATTTCTGGCTTGCCATCTGGATTTCCTGAATTACTTCGATTTGTTTTGGAACATGTAGAAGATAAAAATGTAGAAGAACTTCTTGAGGGTTTGCTGGAGGCTCGCCAGGAGCTTAGGCCATTGCTGTTTAAGTCTACTGATCGTCTAAAGGATCTTTTATTTTTGGATATTGCCCTTGACTCTGCCGTTAGAACAGCTATTGAGAGAGGCTATGAGGAATTAAATAATGCTGGACCAGAGAAAATCATGTGTTTCATTACCCTTCTTGTTGAAAATCTCGCACTTTCTTCAGATGACAATGAAGATCTGATATATTGCTTGAAGGGATGGTATCATGCCATAAGTATGTTAAACAGTAAAAGTGATCATTGGGCATTATATGCAAAAGCAGTCCTTGACAGAACTCGCCTTGCCCTAGCTAGCAAAGCTGAATGGTATCAGGAAGTTTTGCAGCCTTCAGCAGAATATCTTGGATCACTGCTTGGAGTAGACCAGTGGGCTGTGAGCATATTCTCTGAAGAAATTGTCCGTGCTGGATCAGCTGCATCTTTGTCCTCACTTCTTAACCGACTTGACCCAGTTCTTCGGAAGACTGCTAATCTTGGAAGTTGGCAGGTTATTAGTCCAGTCGAAGCTGCTGGGTATGTTGTTGTTGTGGATAAATTACTCTCAGTACAAAATAAATCTTATGACCGCCCCACAATATTAGTGGCAAAAAGAGTCAGAGGAGAAGAAGAAATTCCAGATGGTACAGTTGCTGTCCTGACACCTGACATGCCAGATGTTTTGTCCCATGTTTCTGTTCGAGCAAGAAACAGCAAGGTTTGTTTTGCCACATGCTTTGATCCCAACATTCTGGATAAGCTTCAAGCAAAAGAAGGGAAATTGTTGCTTCTGAAACCTACGTCATCAGAAATAGTCTATAGTGAGCTAAAAGAGGGTGAGCTAGCGAATTCAAGTTCAACTAACTTAAAAGATGTTGGTGCTTCACCTGTAAAGTTGGTCCAAAAGCAGTTCAATGGTAGATATGCCATATCATCTGAGGAGTTTAGTGGTGAAATGGTTGGTGCCAAATCCCGCAATATATCACACCTTAAAGGAAAAGTGCCATCTTGGATTGGGATCCCTACATCAGTTGCCTTACCATTTGGAGTTTTTGAGAAGGTTCTTTCAGATGGTTTAAATCGGGATGTGGCAAAGAAGTTGGAATCATTGAAGAAAAATCTGGGGAAATGAGAGTTTAGTGCTCTTGAGCAGATTCGTGAGACTGTTTTACATCTGACAGCACCACCACAATTGGTGCAAGAGCTGAAGAATAAGATGAAAAATTCTGGGATGCCTTGGCCTGGTGATGAAGGTGAACAGCGATGGCAGCAAGCATGGATGGCTATTAAGAAGGTCTGGGCTTCAAAATGGAATGAAAGAGCATACTTCAGCACAAGAAAATTGAAGGTAGACCATGATAGCCTCTGTATGGCTGTGCTGGTTCAGGAGATAATAAATGCTGATTACGCATTTGTTATCCACACAACCAATCCATCTTCAGGGGACTCGTCTGAGATATATGCTGAGGTGGTGAAGGGACTTGGAGAAACTCTAGTTGGAGCTTATCCTGGACGTGCTTTGAGTTTTATCTCGAAGAAAAACAATTTGGACTCTCCTCAGGTGTTGGGTTATCCTAGCAAACCTATTGGCCTTTTCATACGACGTTCAATTATCTTCAGATCTGATTCCAATGGTGAAGATCTTGAAGGTTATGCCGGTGCAGGTCTTTATGATAGTGTACCAATGGATGAAGAAGAGAAGGTTGTGATTGATTACGCATCCGATCCATTGATTACTGATCACAACTTTAGACAATCAATCCTAGCTGCCATTGCTCGTGCTGGGAGTGCAATTGAGGAGCTCTATGGAACTCCTCAAGACATTGAAGGCGTAGTAAGAGACGGTAAAATCTACGTGGTTCAGACAAGACCCCAGATGTAATCTTGAATTTTTTTATTTCTGCCATCAGATCCTGCTAAACGGACATTGTATACACGAGAAAATAACACATAGACAAACTTAGAAGAAGGAAAATATGAATAAGGAACTAGTGAAAAAGAATAGAACATTATGAACTTGTAAAATCACTAGTTCCAAGTTCTTATATGGTTAATTTTATTCACATTCCTCTGTTCAGTTAAAATTACTAGATCAAAGTTGTTATACATGTTATACACATTGTAATGAATGCAACTGAGAACACCTGATAGAGAACAGTTATAAGGCAAGCAAAAGAGTTTGCAGAGTTACAATTATTGATCATTTTACTAGCCTGGTTTACATACACATAAAGCCCTTGACTAGTCGACATTTCTGGGAAGACATTATTTTTCTTCTGCAACACAATTTTCTCTGCTATAAAGCGAATACGAATACGC
>EFI_000216
TCTGCATCAAAGATGAGTATACATAAGAGGTAAATCTGGAATTAGAATTCCATTAATATGCTGAACAACTTTCCCTATAACTCCAGCCTTATGAGTGGTAACTAGTGTTAATTTACATGTCTAAGGCAATTTAAATTTATTATTCTCCAAAAATATATAAATCGAATGACCAAACTTAATTACTGTCTACAACATTATAATATTAATCTTTTGAGGAAAAAATTATGACTAGTATTTTTACCTATAAAGAATACCGGGGCTGGCCGAGCTTTTGACAAAATCCCCATTCTATTCAGCACCCTTGCTTGCCTTGTAGGTGTTTACCAACTGCGTTTGCACATCCTGTGAAACCCGTGAATGTTCTTTGTATTCCATGGTGAATTCGCCTTTCCCCTGTGTCATCGAACGGAGAGAAGTCGAGTATCCGAACATATTGTTTAGAGGAACGTGAGCAGTAATTACAGAGTCATCCCCATCCTGGTCATTTCCAACAATCACTCCTTTCCTCTTGTTAATATCACCAGCTACCGTACCCTGAAATTCTGTTGGTACTTTCAGCTCCACCAACATGATTGGTTCCAATATAGTAGGGTTTGCAGCTGCGTAGCACTGTCTAAAAGCATATATTGATGCCAATTTAAACGCAAGTTCACTAGAATCCACAGTATGGGAAGCACCATCTGTTAAAGCAATGCGAACATTTTCTACCGGATGCCCAATTAAAGAACCCGAATTAGCAGCTTCTCTAAATCCCTTCTCAATTGCCGGGATAAACCCTGATGGTATAGCTTGTCCAACCAACATATTGTCGAACTCAAATTTGGTTGACGAGCCTTCTGGAAGTGGCTCAATGAACCCAATTACTCGTCCATATTGACCTTGTCCTCCACTTTGCTTCTTATGTAAATAATCAAATTCTGCACGCTTAGTAACTGTTTCTCTAAAGTTCACACGAGGCTTTCCAACAGTTGCATCAACCTTGTACTCTCTCCGGATGCGTTCCACATATATGTCCAAATGCAACTCTCCCATTCCAGAAATGATTGTCTGCCCACTCTCGGGATCCAAACCAACACGGAAAGTTGGATCCTCTCTCTGGAAACGATTCAAAGCTTTTGAAAATTGTCCACCAGCGTCTTTTGAAACTGGTTGAACAGCTAATGACATTACTGGTTCAGGTACATTCATGGATGTCATAGTATATTTGATTGAACCATCCGTAAAAGTATCTCCTGAAGCACAATCAACACCAAATACAGCAACAATTTGCCCTGCATGTGCCTCTTGAATGTCCTCCATTTCATTAGAATGCATCCGAACCAAGCGAGGAACCTTAATCTTCTTGCCTGTGTTAATGTTAACAATAAAATCACCCTTGCGAATGACACCTTCATAAATCCTTAGGTATGTCAATTGACCAAATCGCCCCTCTTCTAATTTAAAAGCCAAGGCCACAAGTCGTCCATCTGGAGATCCAGTCAACAAGACCTTCTCTTCATCTTTGGATTGGTCAAGAGCATAGTTACTAACTTCAATAGGACAAGGCAAATAACTAAGCACACCATCCAAAAGCGGTTGCACTCCCTTGTTTTTAAATGCACTACCCATGAATACTGGTATAAATTTCTGTGCTACAGTAGCCCTGCGAATAGCATCCTCAAGATCAGTTGATGAAATAGGCTCATCTGCAAGAAAAGCATCTGCAAGTTGATCATCAACTTCAGAAACCACTTCTATTAGTTCACGTCGTTTTTCTGCAACTAAGGCATCCATATCAGCTGGAATTTCTTCAGTCACAATATTTTCACCACTAGAACCATGGAAATAGTATGCTTTCAACTTCACAAGATCAATTAAGCCTTTAAAGTCTTCCTCCAACCCCATTGGAACTTGCACAGCTGCACTGTGATGCCTCAGTTTAGACCTTGCTTGGTTCAGAACTTTCCATGGATCAGCTCCCATTCGATCAAGTTTATTGATAAAGGCAACTCTAGGGACTTCATATCTCCTCATTTGCCTATCCACAGTTATAGACTGACTTTGAACTCCACCCACACTACACAGCACAAGAATTGCTCCATCCAGCACACGCAACGCCCTCTCCACCTCTATTGTGAAATCAACGTGCCCTGGTGTATCAATTATATTCACCTGATAATCCTTCCAAGTGCAGTAAGTAGCAGCAGACTGAATAGTGATCCCCTTTTCTCTTTCGAGGTCCATCGAATCCATCTTCGCTCCAACTCCATCACGGCCACGGACCTCATGGATCTCATGGATACGGCCGGTGTAATAAAGGATGCGCTCGGTGAGCGTGGTCTTGCCGGAATCGATGTGAGCCGAAATTCCGATGTTCCGTACACGTTCCATGGATTCCTTCCACCATGGTTCCTTGTCTTCCTTGACGCGAGCGACGTTGGAGAATTGGCGGAGGTGGAAATTGCCGAGGAGGAGGGCGGCGGCGGGAGAATTGGAAGTCGGAGATGTCGCTTTGGAGGTGGAAGAGTAAAAGGAGAAAAGGAGACGTGATGTGGAGTATCCTCTTGATCGGGCCATGGCGGAGAGAGGAGGAGGAAATGGA
>EFI_000217
TCTCCCTCTCCTTTCCTTTCTTCCCCACTCTTACCTAAAAGCCCTTATCAGAGAAGAAGAGACTCTACCTTGTCTTTTCCTTTTCCTCTCTCGTTCACGGGTCGCCTCGTATTTCATCCGAGTTGACTCGCTTTTCCGCCTGAGCTCCACTTTCCACCATGAATGGTAACTTGGATCGCTCTCGCTCCTTTATCAAGGATGTCAAGCGTCTTGTTATCAAGGTTGGGACTGCTGTTGTGACTAGAAGTGATTTGAGATTGGCGCTTGGAAGGCTGGGAGCTCTTTGTGAGCAGATAAAAGACTTGAACACTGAAGGGTACGACGTTATCTTGGTGACATCAGGTGCTGTTGGTCTCGGTCGCCAGAGGCTCAAATACCGGAAATTAGTTAATAGCAGCTTTGCTGATCTCCAAAAACCACAACATGAAATTGATGGAAAGGCCTGTGCAGCTGTCGGACAAAATAGTCTCATGGCTCTCTATGATTCATTGTTCAGTCAGCTGGATGTGACATCAGCACAGCTACTTGTGACTGACAATGATTTTAGGGATAAAGATTTTAGAAAGCAACTCAATGAGACCGTGCAATCACTCTTGGATCTCAGGGTTATTCCTATATTTAATGAAAATGATTCTATCAGTACCAGAAAGGCTCCATATGAGGATGATTCTGGTATTTTTTGGGATAATGACAGTTTATCGGCCTTGCTAGCTCTGGAGCTTCATGCTGATCTTCTTATCCTGTTGAGTGATGTAGAAGGTCTTTATAATGGTCCTCCGAGTGACCCTCGCTCAAAGTTGATTCACACATACATTAAGGAAGTACATCATGGTGAAATTACTTTCGGTGACAAGTCTAGGTTAGGAAGAGGAGGAATGACAGCCAAAGTAAAAGCTGCAGTCAATGCGGCTTATGCTGGTATACCTGTTGTTATAACTAGTGGCTATGCTCCTGAGAACATACTTAAAGTCCTCAGTGGAGATCGTGTTGGAACCCTCTTTCATAAAGATGCACATTTATGGGGACCTGTTAAAGAAGTTAGTGCGCGTGAGATGGCAGTCGCAGCAAGAGACAGTTCCAGACAGCTCCAGGCATTATCTCCACTTGATAGGAGTAAAATTTTGTTGGACATCGCTAATGCCTTGGAAACTAATGAAAAACTGATCAACATTGAAAATGAAGCTGATGTTGCTGCTGCACAGAAATCCGGCTTGGAAAAATCCTTGATATCACGACTAGCTCTGAAGCCTGGAAAGATCAGAAGTCTTGCAAACTCCATTCGTGTGCTTGCTAACATGGAGGATCCTATAGGTCTTGTTTCGAAAAGAACCGAGCTTGCAGATGGGCTTGTATTGGAGAAAACATCTTCTCCTTTAGGTGTTCTTCTGATTATTTTCGAGTCTAGACCAGAGGCACTGGTACAGATTGCCTCTTTGGCAATTCGTAGTGGGAATGGGCTTCTCCTGAAAGGAGGAAAAGAGGCGAGGCGATCAAATGAAATTTTGCATAAGATTATCACTGCAGCCATACCAGAAACAGTTGGTGGAAGACTTATTGGACTAGTGACTTCAAGAGATGAAATTCCTGATCTGCTTCAGCTTGATGATGTTATTGATCTTGTGATCCCTAGAGGAAGCAACAAACTTGTTTCACAAATTAAGGCGTCAACAAAAATTCCTGTTCTTGGTCATTCTGATGGAATATGTCATGTATATGTTGACAAGTCTGCTAATATGGAAATGGCAAGGCGTATCATCTTGGATGCAAAAATAGATTACCCAGCAGCATGCAATGCTATGGAGACACTTCTTGTGCACAAGGATTTGGTGCAGACTGGTGGACTCAATGAACTTGCAGTTGATCTCCGTACTGAAGGTGTTAATTTGTATGGTGGACCAAGGGCTAGCAAGGAACTGAACATTCCTCGTGCATATTCATTTCATCAGGAGTACAATTCTATGGCTTGTACCATCGAAATCGTTGATGACGTGCACGCTGCAATTGAGCATATACACGAACATGGAAGTGCTCATACTGATTGTATCATAGCAGAAGATCATGGAGTTGCAGAAGTTTTTCTCTGTCAGGTTGACAGTGCTGCTGTTTTTCATAATGCAAGCACAAGATTCTCCGATGGCGCCCGCTTTGGTTTAGGTGCAGAGGTTGGAATAAGTACGAGCAGAATCCATGCCCGCGGTCCTGTTGGAGTTGAAGGACTGTTAACAACAAGATGGATTCTAAGAGGCAGCGGACAGGTGGTGAATGGTGATAAAGGGATCACATATACTCACAGGGACATAACACATTGTCAAATGAATGGGTTTGCATCATCACACAAGAAAGAAGACGATTGAAGATGCTGCAACTCGGGGAATCAGGTGAATGAGGTAGTAGTAGCCTCATCCCGGAAAAAGAAGAAAATGGGGATTTATTTGACAATGACGACAATGGTAATGGTGGTGTTTTTATGTGGTAATGGTTTTGATGTCTAATGTAGTGTTATTATTATATTGGGGGTGTTTATTAGTCTATCCCAGGCAGTTGCTTCTTTGATGTTGCAATGTAGTATTTGCTTCTGGCAGTTAATAAATCCATCTCATTTCTTTCATGAATTGATGAATAGGCACAAAGTCTTTTCATTTTTCCTTGTCTGTCTACATTATTCGCCAACTCGAGAATTCTGGA
>EFI_000218
CTCTATTCTTAAGAGTGAGACCCCTTTGAGGACCTTTTTACAACTCAATCTGCTCACAACATCATATCAACAAACCTCTTTCAATTTTTCTCATTTACATACACCAATACCAACTCCATAACATATGCTAGTACTAGTACCATCACAGAATATTTGTATTTATCATCTTCAAGTTCAATAACACTAACAGAAACCCAAACCACCATCTACTACTTTCCAAAACACCTATAAACATATAATACTCATACAAGGCATTAACCATTCAAAAGTCTCAAACAAAACCCCTACAGTAAGACATAACATCGCATCTGCTTATAATACTACAAGGAAATAACATCCTCCATATTGCCATTGTGCATGTCATAGGCCATATGTCTTCAACGTGCCTCGTACTGGACAATTCGACGGGTACGCTTCTTGTATAGGATACGGTAACCACACTCTCGGCATTGAA
>EFI_000219
CTCTCTCTCTCTCTCTCTATCAATTACCCATTTTTTATTGCCATTCTTAGATAGAGAGAAAATTAGGAAGAAGAGACTTTGGTCTTTTATCAGGTTGTGGAGCAATGGGTGCTGGTGGCAGAATGTCTGTTCCCCCTTCAGCGAAGAATTTGGAATCTGAAGTTCTGAAGAGAGTTCCTCACTCAAAGCCAGCATTCACCCTTGGTCAGATCAAGCAAGCTATACCACCTCATTGTTTCAAGCGCTCTATTCCCCGCTCATTCTCATATGTTGTTCAAGATCTGACCATTTCCTTTATCCTCTATTACATTGCTACCAATTACTTTCAACTCCTTCCCCATCACCTCTCTTATGTGGCCTGGCCAATTTACTGGGCCATCCAGGGCTGTGTCCTCACTGGTGTCTGGGTCATAGCACATGAATGTGGACATCATGCTTTCAGTGACTACCAATTGTTGGATGACATTGTCGGCCTTATACTCCACTCATGCCTCCTTGTCCCATACTTTTCGTGGAAATATAGCCATCGTCGCCATCATTCAAATACTGGTTCCCTTGAGAGAGATGAAGTGTTTGTCCCCAAAAAGAAATCCAGCATTGGTTGGTACTCCAAATACCTCAACAACCCACCAGGCCGGGTTCTCACACTTACTGTCACACTTACCCTTGGATGGCCTTTGTACCTAGCCTTCAATGTTTCGGGTAGGCCTTATGATCGGTTTGCCTGCCACTATGATCCATACGGTCCCATCTACAATGACCGTGAGAGAACTGAGATATTCATTTCTGATGTTGGTCTTCTCGCTGTAACTTATGGTCTCTACCGTCTAGCTGCAGCAAAGGGACTTGCTTGGGTTATTTGTGTTTACGGTGTACCATTGTTGGTGGTGAATGGATTTCTTGTTCTAATCACTTTTCTTCAGCATACTCATCCTTCATTGCCACATTACGATTCGTCTGAGTGGGATTGGCTAAGAGGAGCTTTAGCAACTGTGGATAGAGATTATGGAATCTTGAACAAGGTTTTCCATAATATCACAGACACTCATGTAGCACACCATTTGTTCTCGACGATGCCACATTACCATGCAATGGAAGCAACAAACGCGATAAAACCAATTTTAGGAGAATACTACCAATTCGACGGGACGCCTTTCTTCAAGGCGATGTGGAGAGAGGCAAAGGAGTGTATTTACGTGGAGGCCGATGAAGATGATCAGCAGAAAGGTGTCTATTGGTACAGCAACAAGTTCTGATATTTCTGGAAGTTGCCAAAATGAGGTGGTAAGCCAAGTGAGTGTATGGTAGATTTCGTACGATTTTCTGTCTTTGCTTTTATTAGTAAGCTTAGCCTATTAAATTGTCTTGAACTGAATTGAATATAACTGTAATCTTTGTTGTGCTTCGTTTTGAATAATTTTATGGAGTCGCAAATTACTATGGTTTAAATTGTTGCGTG
>EFI_000220
AAGAAGAAGAAGAGAGAGAAGTGGCTCTGCAACAACAATGGCTTCTACTTCATCTCTATCTCTATCTCAGATTCTCTTAGCTCGAGCCATTTCGCATCAAACCTCCGACAACCACCACCGCCTCTCTCTATCTACTCCGTCTCTTCCTGCTTTCTCGGGTCTTAAATCTACCTCTTCTTCTATTCCACGCGCCACTTCTTCCCGCAACCGCCGCCGTATTCCTTCTCGGGAAGTTTCTCAAGTTCGCGCGGCTGCTGTTGAAACGGTTGATGCTACCACCGATACCTCATTGGTTGAGAAATCTGTGAATACTATTAGATTTCTTGCTATAGATGCCGTTGAGAAGGCTAATTCTGGTCATCCTGGTCTTCCCATGGGATGTGCTCCGATGGGACATATTTTGTATGATGAAGTGATGAAGTATAATCCGAAGAATCCTTACTGGTTCAATCGTGATCGGTTTGTGTTGTCTGCTGGCCATGGATGTATGTTGCAATATGCTCTTCTTCACCTCGCTGGTTATGATAGTGTTCAGGAAGAAGACTTGAAGCAATTCCGTCAATGGGGAAGCAGAACCCCTGGACACCCTGAGAATTTTGAGACTCCTGGTGTTGAAGTTACAACTGGTCCTCTTGGACAGGGAATTGCCAATGCTGTTGGTTTAGCCCTAGCAGAGAAGCACTTGGCTGATCGCTTTAACAAACCAGACAATGAAATTGTTGACCACTACACATATTGTATATTGGGAGACGGTTGTCAAATGGAAGGAATTGCAAATGAAGCTTGTTCCCTTGCTGGGCACTGGGGGCTAGGAAAGCTTATAGCTTTCTATGATGACAACCACATTTCCATTGATGGTGACACAGAAATTGCATTCACCGAGAGTGTTGACAAGCGTTTTGAGGGTCTTGGGTGGCATGTTATTTGGGTGAAGAATGGAAACACTGGATATGATGAGATTCGTGCTGCCATTAAGGAGGCCAAGGCTGTAAAAGATAAACCCACCATGATCAAAGTCACTACAACCATTGGTTATGGATCTCCAAACAAGTCAAACTCGTACAGTGTGCATGGAAGTGCACTTGGTGCCAAGGAAGTTGATGCTACCAGGCAGAACCTTGGATGGCCCTATGAGCCTTTCCATGTTCCAGAGGATGTTAAGAAGCACTGGAGTCGCCATGTTGAAGGGGGTGCTTCGTTTGAAGCTGAATGGAGTGCAAAGTTTGCCGAGTATGAGAAGAAATACAAGGAGGAAGCTGCAGAGTTCAAGTCCATAATCACTGGTGAATTACCTGCTGGTTGGGAGAAAGCACTTCCAACATACACTCCAGAGACCCCAGCAGAGGCTACTAGAAATCTATCGCAGACCAATCTTAACGCACTTGCTAAAGTGCTTCCTGGACTTATTGGTGGTAGTGCAGATCTTGCCTCTTCAAACATGACCTTGTTGAAAATGTTCGGTGACTTCCAAAAAGACACCCCTGAAGAACGGAATGTCAGGTTTGGTGTCAGGGAACATGCAATGGGAGCTATCTGCAATGGCATTGCACTCCACAGTCCTGGCTTCATCCCATATTGTGCAACTTTCTTCGTTTTCACTGATTACATGAGGGCTTCTATGAGGATTTCGGCCTTGTCTGAGGCTGGTGTCATTTACGTTATGACCCATGATTCCATTGGTCTTGGAGAAGATGGACCAACTCATCAGCCAATTGAGCACTTGGCAAGCTTCCGTGCAATGCCAAACATCTTAATGCTTCGACCAGCCGATGGAAATGAAACTGCTGGTTCATACAAGGTTGCAGTCCTGAACAGGAAGAGACCCTCCGTCCTCGCACTATCTAGGCAAAAGCTGCCTAATCTTCCTGGAACCTCCATTGAGGGAGTTGAAAAGGGTGGTTATACTATTTCAGATAATTCGACAGGAAACAAGCCTGATGTCATTTTGATCGGAACTGGTTCCGAGTTGGAAATTGCTGCCAAGGCTGCTGAGGAGCTAAGAAAGGAGGGCAAGGCTGTTAGAGTTGTCTCCTTCGTGTCATGGGAGCTCTTTGACGACCAATCGGATGAGTACAAGGAAAGTGTTTTACCAGAAGCTGTAACAGCTAGGGTTAGTATTGAAGCCGGAACAACATTTGGATGGCACAAGATTGTCGGAAGCAAAGGCAAGGCTATCGGAATCGACCACTTTGGAGCAAGTGCACCAGCTGGAAAAATATACAAGGAATTCGGCATTACACCCGAGGCCGTTGTTGCTGCAGCCAAAGAAGTTTGTTAAACTGATGATAGTTGGAATTGGGATTTGCTTTGGAAAATACTGCAAAGAGGCTACCCGAAAAAGAGATTTTCTATGACGACTCGGTCTCTCTGTTAAAATAATAAAGGGAAAAAAAAAACAAAAAACAAAAAAGTCAAGGTTATATTTTTCTTCTGTTGCTCACAGGTGATGAACTGAGCAACACAATCCAAAAAAGAGGAGAGTTTGATTATGGACATCTTTGAGTTTGTAACTGCTCTTGACCTATCCTGAGTTTTGTAATTTGCTGTGTTTTTACTTGTAGTGAGGTTGACAATTGTTTTAATGCTGCACAAGGTAAGCTTTCACAACGAGTCTCTCGACTCCCACTCCTGCTCAGATGACATTTCTTTTATTGTTAACTCGGCTAGTTAGAGTCTGTTTGGTTCAAAAAAAAC
>EFI_000221
GTTTCTAGTCTATCTCTTTCTATATTCTATTTCTATATATATGGAAAGTTTAAAAATCATCATATAATAATCCAGAAATTGCAATAGAAAAGAAAAAGGGAGGTTTGTGATGATTTTTAAATCTTTTATACTAGGTAATCTAGTATCCTTATGCATGAAGATACTCAATTCGGTCGTTGTGGTCGGACTCTATTATGGATTTCTGACCCCATTTTCCATGGGGCCCTCTTATCTCTTCCTTCTCCGAGCTCGGGTTATAGAAGAAGGAGAAGAAGGAACTGAGAAGAAGGTATCAGCAACAACAGGTTTTATTACGGGACAGCTCATGATGTTCATATCGATCTATTATGCGCCTCTGCATCTAGCATTGGGTAGACCTCATACAATAACTGTCCTAGCTCTACCCTATCTTTTGTTTCATTTCTTCTGGAACAATCACAAACACTTTTTTGATTATGGATCTACTACCAGAAATTCAATGCGTAATCTTAGCATTCAATTTGTATTCCTGAATAATCTCATTTTTCAATTATTCAACCATTTCATTTTACCAAGTTCAATGTTAGTCAGATTAGTCAACATTTATATGTTTCGATGCAACAACAAGATGTTATTTGTAACAAGTAGTTTTGTTGGTTGGTTAATTGGTCACATTTTATTCATGAAATGGGTTGGATTGATATTAGTCTGGATACAGCAAAATAATTCTATTAGATCTAATGTACTTTTTCGATCTATTTTTCGATCTAATAAGTACCTTGTGTCAGAATTGAGAAATTCTATGGCTCGAATCTTTAGTATTCTCTTATTTATTACCTGTGTCTACTCTTTAGGCAGAACACCGTCACCCATTTTTACTAAGAAACTGAAAGAAACCTCAGAAACGGAAGAAAGCGAGGAAGAAACAGATGTAGAAACAACTTCCGAAACGAAGGGGACTAAACAGGAACAAGAGGGATCCACCGAAGAAGATCCTTCTTCTTCCCTTTTTTCGGAAGAAAAGGAGGATCCGGACAAAATCGACGAAACGGAAGAGATCCAAGTGAATGGAAAGGAAAAAACAAAGGATGAATTCCATTTTCACTTTAAAGAGACATGCTATAAAAATAGACCACTTTATGAAACTTTTTATCTGGATGGGAATCAAGAAAATTCGAAGTTAGAAATATTGATAGAAAAAAAAAAAAAAGATCTGTTATGGGTTGAAAAACCTCTTGTAACTATTCTTTTTGATTCGAAACGTTGGAATCGTCCATTTCGATATATAAAAAATCATCAGTTTGAGAATGCTTTAAGAAGAGAAATGGGACAATATTTTTTTTCTACATGCCTAAGTGATGGAAAAGAAAGAATATCTTTTATGTATCCACCCAGTTTGTCAACTTTTTTGGAACTGATACAAAGAAAGATGTCTCTGTTTATAACACAAAAATTTTCCTCTGATGAATTGTATAATCATTGGAATTCCAAGAATGAACAAAAAAAAAAAAAGCTAAGTAATGAATTTATAAACAGAGTACAAGTTCTGGATAAAGGATATCTTGCTTCGAAAACACTGGAAAAAAGGACTAGATTGTGTAATGATAAAACTAAAGAACAGTACTTACCTAAAACATATGATCCCCTATTGAACGGATCCTACCGCGGAAAAATACAGTTTTTTTTTTCATCCTTAATCCTAAATAAAACTTTCCGAACAAATTTTAGAGAAAGGTTTTGGATAAATAAAATCCATCTTATTCTTCTTATTACTAATTATGAAGAATTTGAAGCAAAAACAG
>EFI_000222
GAGAAACGTAATTTCCCTCCCTCTCTCACCTTTCAAGATCTGCTCTGCTCTCTTTCTCTCTCTAGTCTCTTCTATTTGCTCTGGTGATTTTCTACTCTCGCCTCTTCTTCATCTTCTTCTTACCCTTTCACCTCCTCTTGTGGGCATATCACACAACTTCTGGAATGGCTATATTTCGAAGCTGATTTCATGCCAAATGTGGACGCGGTTTGGAATTCTGACGTGGAATTTATCCGAATCGAAGATGCTTTCAACAAGTTGCTCAATCAGATAGGGAAGCAGGTTGAGTTTGAACTTCCAGAGTGGGCTAATAAATGGAAGCCTGCACCATACGCCTTCATAAAGCGCAATATATATATGACCAAGAAAATTAAACGGCGACTTGAGGATGATGGCATATTCTGTTCCTGCAGTCCATCACCAGGTTCTTCTGGTGTATGTGGTAGAGATTGCCATTGTGGGATGCTACTGTCTAGTTGCTCTTCTGGTTGCAAGTGTGGGCCTTCATGCCTTAACAAACCATTCCAGCACCGACCTATGAAGAAAATGAAATTAGTGCAGACTGAGAAATGTGGAGCTGGGATTGTAGCAGATGAAGATATTGAACGGGGTGAGTTTGTGATAGAGTATGTTGGAGAAGTTATAGATGATAAGACCTGTGAGGAAAGGCTTTGGAATATGAAGCACCGTGGAGAAAAGAATTTTTACTTGTGTGAAATAAATCGAGATATGGTAATTGATGCAACATACAAGGGAAACAAATCTAGATACATAAACCACAGCTGTTGTCCTAATACCGAGATGCAGAAATGGATAATTGATGGTGAGACAAGAATTGGTATTTTTGCAACTCGTGACATAAGAAAGGGCGAGCATCTGACCTATGATTATCAGTTTGTTCAATTTGGTGCAGATCAAGACTGCCATTGTGGTGCCAGTGGTTGCAGGAGAAAATTAGGGGTTAAACCCAGCAAACCTAAGCTGTCTTCAGATGCTGCATTAAAACTAGTAGCGTGCCAGATGGCAGTGACCTCTCCCAAACTGAAAGCAATTTTATCTGGAAAAGATGTTCATCAAAATGGGGGGTTCCATGTAGGTTCTTCGCAACATGTTTGTATGAATGGACATACATACTCTCATAATTGCATTGGAGAAGTGATTAGAATATTTCGTCCACAAAATGAGAGATGTTTTGGAATAATTAGAAGATTTGACAAGCATACAAGAAAGCATGCGATAATGTTTGAAGATGGTGTTATTGAATTTCTAGACATGTCAAAAGAGGAGTGGGAATTTATAACTTGCTGATTTAGTTCCAGGTGACACTTTGATTGACAAATGTTCTGGGAAAGTATGTTGTACTATGAAGTGTACAATTGTTTGTTGCTCACATAAAACAATGTTTGTTGTATGATACACAATTTTTTTCTTCTTGATATAATAAGG
>EFI_000223
GTTGAGGATCCAGAATCTCGAGTTCTTGACAAATTTCAGGTGCTAATTAATAAAGCAAGCGAAAAAAAACTAACTCGAGTCATAAAAGCCTCTAGTATCTTTTTTACCCTAACATATATATAAAAACCAAAAACCATGAAATAAGTAGTACAGTCTTATTCCTTCCATGCTCAAGATTTAGGCAACTGGAACCTCAATATTAGTTGTCGGCACAGGTGGTTGAATAAACTCCTCTTCCTTTGGAGGATGGATAGTGACCAGATCAGGCAATGGTGTCATTGGACCCACCTTGCCCTTAGGATCCCAGTCAAGCATAATCTTAACCTTGATACCAAGAACACCCTGTCTTAGAAGCACATGTCTCACAGCAGAGTCAATATACTCCTTAACAGGTTGGCCAGAGGATATCATGTATCCATCCTTGAACTTCATTGACTTGGCTCTCTGAGCTCTGAGCTTTCCACTCACAATAACCTCACATCCTTTTGCACCACTTTCCATTATAAATCTTAACACACCATAGCATGCCCTACGAACAGCAAGGCCTCCAAGAAGCTTGTAACGGAGCGACTCAGCCTGTGCAATGGCACAAAGACCCCTATTGTTAACTTTCTCAGCATATAGTTCAACACTATTTTCAGGAAACTTGAACCGCTTCTGAACAACAGAAGTAAGCTCCCTGATTCTTCTTCCTTTCTCACCAAGAACATTTTGGGTGCGAGTGGCCCTGATGATGATCTCAGTACGCATAGGAGTGACCCTAACTTCAACACCAGAGTATCCATCCTCAGCAAGCTCTCTGGTCAATACCTCGTTAAGCTCGGCGTAGAAAACCCCATCTGCAACAAACTTGCGCTTCTTACTGATTTGGGTAGCCATATTTTCGAGAACTTGAGGCACTGAACTTGTTCGGCGCTTTGGAGTTCTTTAGCAGATGAAACCCTAATGTTGGTCGGCAGCTAATAGCAATTTGTCATT
>EFI_000224
GTTGGGGCCCTTCTTTCATCCTGTGCATAATCTTCCAGTCAACCCCAACCCAAAGCATCTCCTTCGAACCAAAACCCTCATACGCCTTCCTTTTCTCCGATTCCTCGATTCCAGTCCAATTGAATCATTTCAATTTCTTTTCTTTCTATTGCTGTTAAAATTATTTTTCAATTAAAACAAAGAATTCCATATTGGAGAATATGTCGTCGGAGATCGAGGTGGTGGAGGAGGTGCAATACAATGAAGGGGAATCCACATCCGCCAAAGAAACCAATGGGATCGCTAATGGTGGCACTGTTGGCGAGGAGAGTTTGAGGAATGATGTTTATACCGCGGCTGCCTATGGGGATTTGGAGAAGCTTCAGAGATTGGTTGAGAGTGAGGGTTGCTCCGTCTCTGAACCTGATGGCCTTGGCTACTACGCTTTGCAGTGGGCCGCTTTGAATAATCGGACTGCTGCTGCTCAGTATATCATCGAGCATGGAGGAGATGTAAATGCAGCAGATCATACTGGGCAGACAGCATTACACTGGAGTGCAGTTCGGGGTGCAATCCAAGTAGCAGAACTTTTACTCCAGGAGGGCACTCGTGTAGAAGCTGTAGATATGTATGGCTATCAGACAACACATGTCGCAGCTCAATATGGTCAAACGGCTTTCCTCTATCACGTCGTCTCAAAATGGAATGCTGATCCTGATGTTCCTGATAACGATGGAAGAAGCCCTTTACACTGGGCTGCATATAAAGGTTTTGCCGATTGTATACGCCTTCTATTGTTTCTGGATGCTTATAGGGGGCGGCAGGATAAAGAAGGTTGCACTCCTCTCCATTGGGCGGCAATTAGGGGTAATTTGGAGGCATGCACTGTGTTAGTACAGGCTGGGAAGAAAGAAGACTTAGTTGTGACTGATAATACTGGCCTTACACCAGCCCAGCTTGCTTCTGACAAGAATCACAGACAAGTTGCTTTTTTCCTTGGAAATGCTAGGAGATTGCTTGACAAACGGTGTGATGGGAGTAGCCGCCTGGGACGTTTGTCTAAATTGGGACTTGCACCTATACTTTGGTCTATAATATTGATACTACTAGTCACATATGTTCATTCTGTCATTATGGATCCTGATTTACCAAGGTTAACAGCTACCTTTGGCCTTATTGCCTGGTCCGGATTTTTTTCAGCAACTGCTGGACTTGTTATGTTTTATAGGTGTAGCAGGAAGGATCCAGGTTACATTAGAATGAACATGCATGACCCACAAAGCATGAAAGATGATGAACCCCTTTTGAAGATTGAGATAAATAATCCTGCTTTGCTGGATGGAAATTGGTCTCAACTCTGTGCAACATGCAAGATTGTTCGACCTCTTCGTGCAAAGCATTGTTCCACATGTGATCGTTGTGTTGAACAATTTGATCATCATTGCCCTTGGGTGTCTAACTGCATTGGCAAGAAAAACAAATGGGATTTCTTTCTGTTTCTTGTATTAGAAGTTTCAGCAATGTTGATTACTGGTGGAGTGGCTCTTACAAGAATTCTGACTGATCCAGCGGCACCCTCCACATTCGGAACTTGGATAAACCATGTCGTGACTCATCATGTTGGCGCCATTTCATTTCTGATTGTGGATTTTTTCCTGTTCTTTGGTGTGGCAGTACTAACTGTTGTTCAAGCTTCTCAGATATCGCGCAATATAACTACAAATGAAATGGCAAATGCAATGCGTTATAGCTACCTTAGAGGGCCAGGTGGTCGGTTTAGAAACCCATACGATCATGGCATTCGAAGGAATTGTTCAGACTTCTTGATCAAAGGTTACAACGAAGATGTGGAGTATGTGGAAGAAGATTCAGCGAATTCTGAGGGGATAGGAATGGTGCGTATGACAAGAAGTTCAAGTTTGCAAAATGGGGATTCCCATTCTCATAATGTGAACGGGAACGGCCATAGCCATGGTCATGTTGCAATTAACGTAAACTCGGATGCAAAGACCCATCAGGGACATATGCATTCTTCACATTGCAGCCATAACAGCAACCGAAACCATGGAAAGGATAGTGTTCCTCTTGGTTTGGGTCTTGGGCTTGGAAGGAACACCAGTAGAAGTTTTGCAGCTTCATGAAGTTGTATGGTGCAGGTACAGGTACAGGTACTAGTTGGAAGTGATGTGTATTGTACTATAACTTTTCTGATTAGTTTTTGTAATTTAATTGATTCTTGCTTCTTTTCATCAATCATCATCATCATCATCATCATTGCTTGTACAAATTCAACTCTTTCAAAATGCTTGTTGTGGCTGCCAACTCGAGAATTCTGG
>EFI_000225
CCGGATGATACTGACGGTGGTACCAGGACTCTTGGATTTTGTTTGCCCGACTTGTCAGATGCATCAAATGCTTCCGCCGGAGCTCATGAGTAGGGTCCACAACAACCTTCAGTCGAAGAATACGCCACCGCCACAAGTGCCTGCCCACGGCATCGATCCGACTAAGATCCAGCTTCCCTGTGCTAATTGCAAGGCTATTCTTAATGTGCCCCATGGATTGACTCGGTTTGCGTGTCCTCAGTGTGGTGTTGATCTTGCTGTTGATGTTGCTAAAGTTAATCAGCTCTACACTCCGCCTGCTCTTCCTCCGCCTCCTCCTTCTCTTCCGAAAACGCTGCAACCTCCCGAGGAAGTCAACGAGGTGGTTATTGAGGTGGAGCGCGAAGAAGATGAAGGTGGCACAGTAGGTGAAACATTTACAGATTATCGACCTCCAAAACTTTCAATTGGACCCCCCCATCCTGATCCTATTGTGGAGACGTCTTCCTTATCTGCAATCCAGCCACCCGAGCCTACTTATGATTTAAAAATCAAAGATGATTTAGAAAGAACAAAGGCCTTGTCATGCTTGCAGATTGAGACATTGGTCTATGCTTGCCAGAGGCACCTTCAAAACCTTCCAAATGGTGCTAGGGCTGGATTCTTTGTTGGAGATGGAGCTGGTGTGGGAAAGGGGCGAACGATTGCAGGGTTGATATGGGAGAATTGGCAACATGGGAGGAGGAAAGCATTGTGGATTTCTGTCGGTTCAGACTTAAAATTTGATGCAAGAAGAGACTTGGATGACGTTGGTGCAACAAATGTTGAAGTGCATGCTTTGAACAAGCTACCGTATTCTAAACTTGATTCAAAGTCTGTTGGAGTTAGAGAGGGAGTTATATTTTCAACATACAATAGCCTAATTGCATCTTCTGAAAAGGGCAGATCTCGTCTACAGCAACTTGTTCAGTGGTGTGGATCAGAATTTGATGGTCTCCTCATATTTGATGAGTGCCACAAGGCAAAAAATTTGGTACCTGAAGCTGGAAATCAGCCAACACGAACAGGTGAAGCCGTTGTTGATATTCAGGCTCGACTTCCTGAAGCACGTGTTATTTATTGCTCAGCAACTGGTGCATCTGAGCCACGCAATATGGGTTATATGGTTAGGCTTGGTCTCTGGGGAGTTGGAACATGTTTTTCTGATTTCCAGAAGCTGCTAGTTGCTCTTGAAAAGGGTGGCGTGGGAGCATTGGAACTTGTTGCTATGGATATGAAAGCGAGGGGAATGTATGTATGTCGCACCCTTAGTTACAAGGGGGCTGAATTTGACGTTGTTGAAGCACCTTTAGAGGCTCAAATGATGGAAATGTACAAAAAAGCAGCAGAGTTTTGGGCAGAGTTGCGTGTCGAATTGCTCTCTGCTAGTGCTTTTCTTGGTAATGACAAACCAAATTCTGGTCAATTGTGGAGATTATACTGGTCAAGCCATCAGCGTTTCTTCAGACACCTTTGCATGTCAGCTAAGGTTCCTGTTACTGTCAGACTATCTAAGCAAGCATTGATGGAAAATAAATGTGTGGTTATTGGTCTCCAGAGTACTGGAGAGGCACGGACTGAAGAAGCTGTAACAAAATATGGTCTTGAACTTGATGATTTTATCTCTGGGCCTCGAGAGCTTTTGCTGAAATTTGTGGAGGAAAATTATCCTCTACCAGAGAAACCTGAATCTCTTGCAGGAGAGGAAGGTGTGAAAGAACTTCAGCGAAAGAGGCACTCAGCAACTCCTGGTGTTTCTCTGAAAGGGAGAGTTAGGAAAGTTGCAAAATGGAAACCTGCAAGTGATGATGAAAGTTATGAAGACTCTGAAACTGACTCTGGAAATGAATCCACTTCTGATGATGAGTTCCAGATCTGTGAGA
>EFI_000226
GCATCCTCTGCATCTCTCTCATCTCGCAAAGAATATCTGCTCTTTTCTTCTCTACCTCACAGTGTTGCTCGCAAACCCTAGCTTCTTGTTGTCTTGGGGTTTCTCAGAGCACATGACGACGACGTCGTTTCGAGCTACGGACGCTGCGGCGCTGAAAGAAACTAAGATCCAATTACGTAGCTTTAGTGGTTTGAGGTCTGCGAATTCGCTTGCTTTAACCAGACATGCGAATGTGTTTTCTGCTCCTTCTTCTTCTTCCAGACCTTCGCTTGTACGAGCTGTTTCCACGCCAGTGAAGCCTGAAACAGAGGTTAAGCGGAGTAAGGTTGAAATAATCAAAGAACACAGCAATTTCATCAGGTACCCTCTTAATGAGGAGTTGCTGACAGAGGCCCCAAACATTAACGAGTCTGCTACACAGTTGATCAAGTTCCATGGGAGCTATCAGCAGTATAACAGAGATGAGCGTGGCGGAAAATCCTACTCATTTATGCTTCGTACTAAGAACCCTTGTGGATATGTCTCAAACAAATTATACTTGACCATGGATGATCTTGCTGATGAGTTCGGAATTAAAACTCTCCGCTTGACAACCAGGCAAACATTTCAGCTCCACGGTGTTTTAAAGAAGGACCTTAAGACTGTTATGAGTAGGATCATTCATAGCATGGGTTCAACTCTTGGTGCATGTGGTGATCTCAATAGGAATGTTTTGGCCCCTGCTGCTCCATTTGCGAGAAAAGATTACCAGTTTGCACAGAAAACTGCTGAGGATATTGCTGCGTTGCTAACTCCCCAATCCGGTTTCTACTATGATATGTGGGTGGATGGGGAGCAAATCATGTCAGCAGAACCTCCTGAGGTAGTGAAGGCACGGAATGATAATTCACATGGAACAAATTTCCCTGACTCACCAGAGCCCATTTATGGAACCCAATTCTTACCTAGGAAGTTTAAAATTGCAGTCGCTGTGCCAACTGATAACTCTGTGGATATTCTCACAAATGATATTGGTGTTGCTGTGGTTACTGATGCTGATGGAGAGCCTCAAGGTTTCAACTTATATGTTGGTGGTGGTATGGGAAGAACACATAGACAGGAGAGCACTTTTCCTCGTTTGGCTGAACCATTGGGTTATGTACCGAAAGAAGATATTTTATATGCAGTGAAAGCTATTGTTGTTACACAACGAGAAAATGGGAGGCGAGATGATCGCAAGTATAGTAGAATGAAATATTTGGTAAACACGTGGGGGATTGAGAAGTTTAGAAGTGTTGTTGAGCAATACTATGGAAGGAAATTTGAGCCTTGCCGTGAGTTACCTGAGTGGGAATTTAAAAGTTATTTGGGTTGGCACGAGCAGGGTGATGGTGGTTTGTTCTGTGGGCTTCATGTTGACAGCGGTCGAGTTGGAGGGAAAATGAAGGAAACACTGAGGGAAGTAATAGAGAAGTACAATTTAGATGTGCGCCTCACACCAAACCAGAACATTATCTTGTGTGGTATTCGCAAAGCATGGAAGCGCCCCATAACTGCAACTCTTGCACAGGCTGGATTGCTGCAACCCAAGTATGTCGATCCCCTCAATATAACAGCAATGGCATGTCCAGCTTTACCACTTTGCCCATTAGCAATAACTGAAGCTGAGCGGGGAATACCTGACCTCCTCAAGCGGGTTCGATCTGTATTTGAGAAGGTTGGTCTGAAGTACAGCGAATCCGTGGTAATAAGGGTCACAGGCTGTCCCAATGGTTGTGCCAGACCATACATGGCTGAACTTGGACTTGTTGGTGATGGTCCCAATAGCTATCAGATTTGGCTTGGGGGAACACCGAATCAAACTGCATTGGCAAGTACTTTCATGAATAAGGTTAAGATTCATGACCTTGAAAAAGTTCTTGAACCCCTCTTTTATCATTGGAAACGAAAACGAGAATCAAAAGAATCATTCGGCAGCTTCACAACACGCATGGGATTTGAGAAACTGCAAGGATGGGTTGACAACTGGGAAGGAGTAGTGTCTGCACCACCTAAATACAACCTGAGGCTGTTCGCTGATAAGGATACGTACAACAAAATAGATGATCTTGCAAAGTTGCAGAACAAGACAGCTCATCAATTAGCTATCGAAGTCGTTCGCAATTACATTGCTGCCCAGCAAAACGGGAAAGGCGAATGAGGTTGTCGTGGATATGTTACTTTAACTTGTTGCTGACAAGCAGAGATGGCTATAAGGTGAATAAGGACTTTATCCCTCTATACTGTTACTGCTCGGTAACAGCTACATATCGACTCTGTCTATGAATTGGTCATAATTATACACATATTGTATTGCAGTTTTGCCTTCGAATTTGTTCGAGAACAGATTTGTTCGAATTCGATTCGTGTTAAAATATTTTCTGGTTATTTCTCCTAAAATAAAAGTTTCCTTTCAGTTTGTTCTGAACAATCTGCACAGCAAGTGAAAATTTTTGTTCGACACAGATGCAGAAGTTTCCTGGGAATTCTCTTTTGGGCAGCATAGCAGCCTCGGTGACCGTTCACTGTTTTCGTTTGCAGATGTAGGACAACCAGTTTGAGTTGTATTGAAATGTTGGATTTTTGCTAACTTTTCCCTCTGGTGTATTTTTGCTCTGAGTTTGAGAGAAAATAATGTTTCTTTATTTCTTCTTACATTTATGGTGGTGTTGCAGCCATGTATGAAGGACACTTTTCCAATATGAAAAGATGTATTTATCTTTTTGACAAAAAAA
>EFI_000227
[truncated: 19,221,150 more chars]
